# Supplementary material for: Gemistocytic tumor cells programmed for glial scarring characterize T cell confinement in IDH-mutant astrocytoma
Source: Nat Commun. 2025 Jan 29;16:1156. doi: 10.1038/s41467-025-56441-5 (PMC11779865; doi:10.1038/s41467-025-56441-5)
Supplement: Supplementary file 3 — Supplementary Data 1-17 [file 41467_2025_56441_MOESM3_ESM.xlsx]

## Sheet: Supplementary Data 1
Supplementary Data 1: Sample information multiplex immunofluorescence VECTRA data
Study_ID	ROI_nr	Resection_nr	WHO_2021	IDH_mutation	cuff_score	GTC_score	Sample_Sex	CNV_load	Initial_Recurrent
102_R1	4588718242	1	A2	IDH1 R132H	-	-	M	low	I
102_R1	4934319667	1	A2	IDH1 R132H	-	-	M	low	I
102_R1	4953319167	1	A2	IDH1 R132H	-	-	M	low	I
102_R1	5044812146	1	A2	IDH1 R132H	-	-	M	low	I
102_R1	5180213146	1	A2	IDH1 R132H	-	-	M	low	I
102_R1	5886911898	1	A2	IDH1 R132H	-	-	M	low	I
102_R1	5953812398	1	A2	IDH1 R132H	-	-	M	low	I
102_R1	6072115249	1	A2	IDH1 R132H	-	-	M	low	I
102_R1	6081614749	1	A2	IDH1 R132H	-	-	M	low	I
102_R2	536933510	2	A2	IDH1 R132H	-	-	M	low	R
102_R2	5421110584	2	A2	IDH1 R132H	-	-	M	low	R
102_R2	5611913237	2	A2	IDH1 R132H	-	-	M	low	R
102_R2	566999607	2	A2	IDH1 R132H	++	-	M	low	R
102_R2	574396126	2	A2	IDH1 R132H	-	-	M	low	R
102_R2	5763510187	2	A2	IDH1 R132H	-	-	M	low	R
102_R2	580843993	2	A2	IDH1 R132H	-	-	M	low	R
102_R2	626867174	2	A2	IDH1 R132H	-	-	M	low	R
103_R1	4676714540	1	A3	IDH1 R132H	-	-	F	high	I
103_R1	4681313959	1	A3	IDH1 R132H	-	-	F	high	I
103_R1	5094915266	1	A3	IDH1 R132H	-	+++	F	high	I
103_R1	5225515211	1	A3	IDH1 R132H	-	++	F	high	I
103_R1	5378712148	1	A3	IDH1 R132H	-	+++	F	high	I
103_R1	5394513780	1	A3	IDH1 R132H	-	+	F	high	I
103_R1	5404412929	1	A3	IDH1 R132H	-	++	F	high	I
103_R1	5705212559	1	A3	IDH1 R132H	-	+++	F	high	I
103_R1	5710512059	1	A3	IDH1 R132H	-	+++	F	high	I
103_R1	5804916282	1	A3	IDH1 R132H	-	+++	F	high	I
103_R1	5830415331	1	A3	IDH1 R132H	-	+++	F	high	I
103_R1	5869511393	1	A3	IDH1 R132H	-	++	F	high	I
103_R1	5921812138	1	A3	IDH1 R132H	+	++	F	high	I
103_R1	5954612897	1	A3	IDH1 R132H	-	++	F	high	I
103_R2	4581914758	2	A4	IDH1 R132H	+	+	F	low	R
103_R2	4760915752	2	A4	IDH1 R132H	++	NA	F	low	R
103_R2	485704979	2	A4	IDH1 R132H	-	NA	F	low	R
103_R2	491548112	2	A4	IDH1 R132H	-	+++	F	low	R
103_R2	492394979	2	A4	IDH1 R132H	-	NA	F	low	R
103_R2	493416426	2	A4	IDH1 R132H	-	++	F	low	R
103_R2	508214784	2	A4	IDH1 R132H	-	+	F	low	R
103_R2	508215284	2	A4	IDH1 R132H	-	-	F	low	R
103_R2	528363441	2	A4	IDH1 R132H	-	+	F	low	R
103_R2	529214004	2	A4	IDH1 R132H	++	++	F	low	R
103_R2	5370317771	2	A4	IDH1 R132H	-	++	F	low	R
103_R2	543517015	2	A4	IDH1 R132H	-	+	F	low	R
105_R1	492048356	1	A2	IDH1 R132H	-	+	M	high	I
105_R1	498738356	1	A2	IDH1 R132H	-	+	M	high	I
105_R1	549392849	1	A2	IDH1 R132H	-	+	M	high	I
105_R1	555153349	1	A2	IDH1 R132H	-	-	M	high	I
105_R1	561823987	1	A2	IDH1 R132H	-	++	M	high	I
105_R1	567868486	1	A2	IDH1 R132H	-	++	M	high	I
105_R1	567868986	1	A2	IDH1 R132H	-	++	M	high	I
105_R1	568513987	1	A2	IDH1 R132H	+++	++	M	high	I
105_R1	569555273	1	A2	IDH1 R132H	-	++	M	high	I
105_R1	571304773	1	A2	IDH1 R132H	+++	++	M	high	I
105_R1	580385655	1	A2	IDH1 R132H	-	++	M	high	I
105_R1	587075655	1	A2	IDH1 R132H	+++	++	M	high	I
105_R1	5899915534	1	A2	IDH1 R132H	+++	+++	M	high	I
105_R1	5922616638	1	A2	IDH1 R132H	-	+++	M	high	I
105_R1	5929115034	1	A2	IDH1 R132H	++	+++	M	high	I
105_R1	5981015768	1	A2	IDH1 R132H	++	+++	M	high	I
105_R1	5996016443	1	A2	IDH1 R132H	+++	+++	M	high	I
105_R1	6007015093	1	A2	IDH1 R132H	++	+++	M	high	I
105_R1	602027908	1	A2	IDH1 R132H	+++	+++	M	high	I
105_R1	6031713405	1	A2	IDH1 R132H	-	+++	M	high	I
105_R1	6062814593	1	A2	IDH1 R132H	-	+++	M	high	I
105_R1	614484279	1	A2	IDH1 R132H	-	+	M	high	I
105_R1	6182213807	1	A2	IDH1 R132H	+++	+++	M	high	I
105_R2	4363610209	2	A3	IDH1 R132H	NA	NA	M	low	NA
105_R2	440856514	2	A3	IDH1 R132H	NA	NA	M	low	NA
105_R2	4430510090	2	A3	IDH1 R132H	NA	NA	M	low	NA
105_R2	443967220	2	A3	IDH1 R132H	NA	NA	M	low	NA
105_R2	4568310421	2	A3	IDH1 R132H	NA	NA	M	low	NA
105_R2	456839921	2	A3	IDH1 R132H	NA	NA	M	low	NA
105_R2	4589311701	2	A3	IDH1 R132H	NA	NA	M	low	NA
105_R2	4589312201	2	A3	IDH1 R132H	NA	NA	M	low	NA
105_R2	459399000	2	A3	IDH1 R132H	NA	NA	M	low	NA
105_R2	4712712591	2	A3	IDH1 R132H	NA	NA	M	low	NA
105_R2	4720012091	2	A3	IDH1 R132H	NA	NA	M	low	NA
105_R2	4800512426	2	A3	IDH1 R132H	NA	NA	M	low	NA
105_R2	487649239	2	A3	IDH1 R132H	NA	NA	M	low	NA
105_R2	494339239	2	A3	IDH1 R132H	NA	NA	M	low	NA
108_R1	462885724	1	A2	IDH1 R132H	-	-	M	low	I
108_R1	475344491	1	A2	IDH1 R132H	-	NA	M	low	I
108_R1	477144991	1	A2	IDH1 R132H	-	NA	M	low	I
108_R1	4830714904	1	A2	IDH1 R132H	-	NA	M	low	I
108_R1	4830715404	1	A2	IDH1 R132H	-	NA	M	low	I
108_R1	520306860	1	A2	IDH1 R132H	-	NA	M	low	I
108_R1	528527314	1	A2	IDH1 R132H	++	NA	M	low	I
108_R1	5324717867	1	A2	IDH1 R132H	-	NA	M	low	I
108_R1	6075220904	1	A2	IDH1 R132H	-	-	M	low	I
108_R1	6142120904	1	A2	IDH1 R132H	-	-	M	low	I
108_R1	620455349	1	A2	IDH1 R132H	-	NA	M	low	I
108_R1	628295488	1	A2	IDH1 R132H	-	NA	M	low	I
108_R2	522008681	2	A3	IDH1 R132H	NA	NA	M	low	NA
108_R2	523328181	2	A3	IDH1 R132H	NA	NA	M	low	NA
108_R2	5234211249	2	A3	IDH1 R132H	NA	NA	M	low	NA
108_R2	5237513075	2	A3	IDH1 R132H	NA	NA	M	low	NA
108_R2	5301110749	2	A3	IDH1 R132H	NA	NA	M	low	NA
108_R2	5304412575	2	A3	IDH1 R132H	NA	NA	M	low	NA
108_R2	5330413451	2	A3	IDH1 R132H	NA	NA	M	low	NA
108_R2	533419211	2	A3	IDH1 R132H	NA	NA	M	low	NA
108_R2	5337213951	2	A3	IDH1 R132H	NA	NA	M	low	NA
108_R2	5993912093	2	A3	IDH1 R132H	NA	NA	M	low	NA
108_R2	6125210183	2	A3	IDH1 R132H	NA	NA	M	low	NA
108_R2	6125210683	2	A3	IDH1 R132H	NA	NA	M	low	NA
108_R2	6211111857	2	A3	IDH1 R132H	NA	NA	M	low	NA
108_R2	6284910438	2	A3	IDH1 R132H	NA	NA	M	low	NA
108_R2	6351810517	2	A3	IDH1 R132H	NA	NA	M	low	NA
108_R2	645447344	2	A3	IDH1 R132H	NA	NA	M	low	NA
110_R1	475285094	1	A2	IDH1 R132H	-	-	M	low	I
110_R1	483996627	1	A2	IDH1 R132H	-	-	M	low	I
110_R1	487126127	1	A2	IDH1 R132H	-	-	M	low	I
110_R1	4970020828	1	A2	IDH1 R132H	-	-	M	low	I
110_R1	4970021328	1	A2	IDH1 R132H	-	+	M	low	I
110_R1	5254021479	1	A2	IDH1 R132H	-	-	M	low	I
110_R1	5254021979	1	A2	IDH1 R132H	-	-	M	low	I
110_R1	5479221589	1	A2	IDH1 R132H	-	-	M	low	I
110_R1	5579111386	1	A2	IDH1 R132H	-	-	M	low	I
110_R1	5697516036	1	A2	IDH1 R132H	-	-	M	low	I
110_R1	5931114002	1	A2	IDH1 R132H	+	+	M	low	I
110_R1	5998014002	1	A2	IDH1 R132H	-	+	M	low	I
110_R2	4811312001	2	A4	IDH1 R132H	-	NA	M	high	R
110_R2	4819411501	2	A4	IDH1 R132H	-	NA	M	high	R
110_R2	5393718698	2	A4	IDH1 R132H	+	NA	M	high	R
110_R2	5422918198	2	A4	IDH1 R132H	+	NA	M	high	R
110_R2	5438017002	2	A4	IDH1 R132H	-	NA	M	high	R
110_R2	545586099	2	A4	IDH1 R132H	-	-	M	high	R
110_R2	545586599	2	A4	IDH1 R132H	-	-	M	high	R
110_R2	5489818569	2	A4	IDH1 R132H	-	NA	M	high	R
110_R2	5498119170	2	A4	IDH1 R132H	-	+	M	high	R
110_R2	5586918240	2	A4	IDH1 R132H	+	+	M	high	R
110_R2	599545857	2	A4	IDH1 R132H	-	-	M	high	R
110_R2	618237100	2	A4	IDH1 R132H	-	-	M	high	R
110_R2	621476600	2	A4	IDH1 R132H	-	-	M	high	R
111_R1	6185913348	1	A2	IDH1 R132H	+	NA	M	low	I
111_R1	6252813348	1	A2	IDH1 R132H	-	+	M	low	I
111_R1	6256412476	1	A2	IDH1 R132H	-	++	M	low	I
111_R1	6270511316	1	A2	IDH1 R132H	-	+	M	low	I
111_R1	6307511976	1	A2	IDH1 R132H	-	++	M	low	I
111_R1	6337411316	1	A2	IDH1 R132H	-	++	M	low	I
111_R1	6374216121	1	A2	IDH1 R132H	-	+	M	low	I
111_R1	6409416621	1	A2	IDH1 R132H	+	++	M	low	I
111_R1	6441212891	1	A2	IDH1 R132H	-	+	M	low	I
111_R1	6452610605	1	A2	IDH1 R132H	-	+	M	low	I
111_R1	6508112891	1	A2	IDH1 R132H	-	-	M	low	I
111_R1	6514211105	1	A2	IDH1 R132H	+	-	M	low	I
111_R1	673818577	1	A2	IDH1 R132H	-	-	M	low	I
111_R1	673819077	1	A2	IDH1 R132H	-	-	M	low	I
111_R1	6888110480	1	A2	IDH1 R132H	-	-	M	low	I
111_R1	6958212289	1	A2	IDH1 R132H	-	-	M	low	I
111_R1	6984511789	1	A2	IDH1 R132H	+	-	M	low	I
113_R1	422127882	1	A2	IDH1 R132H	-	-	M	low	I
113_R1	427077382	1	A2	IDH1 R132H	+	-	M	low	I
113_R1	433349485	1	A2	IDH1 R132H	-	-	M	low	I
113_R1	433588245	1	A2	IDH1 R132H	-	-	M	low	I
113_R1	4588417316	1	A2	IDH1 R132H	-	++	M	low	I
113_R1	4683916316	1	A2	IDH1 R132H	-	+	M	low	I
113_R1	4729817350	1	A2	IDH1 R132H	-	+	M	low	I
113_R1	4770610095	1	A2	IDH1 R132H	-	-	M	low	I
113_R1	477069595	1	A2	IDH1 R132H	-	-	M	low	I
113_R1	4917719230	1	A2	IDH1 R132H	-	NA	M	low	I
113_R1	4984618730	1	A2	IDH1 R132H	-	-	M	low	I
113_R1	5096214026	1	A2	IDH1 R132H	-	-	M	low	I
113_R1	5173919014	1	A2	IDH1 R132H	-	NA	M	low	I
113_R1	5222317148	1	A2	IDH1 R132H	-	-	M	low	I
113_R1	5222317648	1	A2	IDH1 R132H	+	-	M	low	I
113_R1	5463317545	1	A2	IDH1 R132H	+	-	M	low	I
113_R1	5463318045	1	A2	IDH1 R132H	-	-	M	low	I
113_R2	4751618264	2	A4	IDH1 R132H	-	-	M	high	R
113_R2	544458304	2	A4	IDH1 R132H	-	-	M	high	R
113_R2	544458804	2	A4	IDH1 R132H	-	-	M	high	R
113_R2	5640417869	2	A4	IDH1 R132H	-	+	M	high	R
113_R2	5707317869	2	A4	IDH1 R132H	-	-	M	high	R
115_R1	4261713633	1	A2	IDH1 R132H	-	+++	F	low	I
115_R1	4282514275	1	A2	IDH1 R132H	++	+++	F	low	I
115_R1	4374618100	1	A2	IDH1 R132H	-	NA	F	low	I
115_R1	4485415671	1	A2	IDH1 R132H	-	+++	F	low	I
115_R1	4485415681	1	A2	IDH1 R132H	NA	NA	F	low	I
115_R1	4497217893	1	A2	IDH1 R132H	+	NA	F	low	I
115_R1	4522915047	1	A2	IDH1 R132H	-	+++	F	low	I
115_R1	4544714404	1	A2	IDH1 R132H	+	++	F	low	I
115_R1	4564117928	1	A2	IDH1 R132H	++	++	F	low	I
115_R1	4566518576	1	A2	IDH1 R132H	-	++	F	low	I
115_R1	4566519076	1	A2	IDH1 R132H	+++	+++	F	low	I
115_R1	4610017428	1	A2	IDH1 R132H	+	++	F	low	I
115_R1	4671416928	1	A2	IDH1 R132H	+++	+++	F	low	I
115_R1	4676917428	1	A2	IDH1 R132H	+++	+++	F	low	I
115_R1	4697118403	1	A2	IDH1 R132H	++	+++	F	low	I
115_R1	4697118903	1	A2	IDH1 R132H	-	+++	F	low	I
115_R1	4699119980	1	A2	IDH1 R132H	-	++	F	low	I
115_R1	4963417779	1	A2	IDH1 R132H	+++	++	F	low	I
115_R1	5024816888	1	A2	IDH1 R132H	+++	++	F	low	I
115_R1	5136617858	1	A2	IDH1 R132H	-	++	F	low	I
115_R1	5215718195	1	A2	IDH1 R132H	-	++	F	low	I
115_R1	5327915101	1	A2	IDH1 R132H	-	++	F	low	I
115_R1	5376112865	1	A2	IDH1 R132H	-	++	F	low	I
115_R1	5428511109	1	A2	IDH1 R132H	-	++	F	low	I
115_R1	5428511609	1	A2	IDH1 R132H	-	++	F	low	I
115_R2	4650617643	2	A4	IDH1 R132H	-	NA	F	high	R
115_R2	5219215391	2	A4	IDH1 R132H	-	-	F	high	R
115_R2	5287117478	2	A4	IDH1 R132H	++	NA	F	high	R
115_R2	5476917897	2	A4	IDH1 R132H	-	NA	F	high	R
115_R2	5598914146	2	A4	IDH1 R132H	-	-	F	high	R
115_R2	5604713362	2	A4	IDH1 R132H	-	-	F	high	R
115_R2	6290211605	2	A4	IDH1 R132H	+	-	F	high	R
115_R2	6334812389	2	A4	IDH1 R132H	-	-	F	high	R
115_R2	6382513452	2	A4	IDH1 R132H	-	+	F	high	R
117_R1	4546620834	1	A2	IDH1 R132H	-	NA	F	high	I
117_R1	464223899	1	A2	IDH1 R132H	-	NA	F	high	I
117_R1	467563399	1	A2	IDH1 R132H	-	NA	F	high	I
117_R1	4799616414	1	A2	IDH1 R132H	++	NA	F	high	I
117_R1	5014317225	1	A2	IDH1 R132H	-	NA	F	high	I
117_R1	5572418877	1	A2	IDH1 R132H	-	NA	F	high	I
117_R1	5611918377	1	A2	IDH1 R132H	-	NA	F	high	I
117_R1	5709717506	1	A2	IDH1 R132H	-	NA	F	high	I
117_R1	5733814023	1	A2	IDH1 R132H	-	NA	F	high	I
117_R1	5740720212	1	A2	IDH1 R132H	-	NA	F	high	I
117_R1	6020219231	1	A2	IDH1 R132H	-	NA	F	high	I
117_R1	6087119731	1	A2	IDH1 R132H	-	NA	F	high	I
117_R1	6209614336	1	A2	IDH1 R132H	-	NA	F	high	I
117_R1	6276514505	1	A2	IDH1 R132H	-	NA	F	high	I
117_R1	632277367	1	A2	IDH1 R132H	-	NA	F	high	I
117_R1	638967033	1	A2	IDH1 R132H	+++	NA	F	high	I
117_R1	6421314796	1	A2	IDH1 R132H	++	NA	F	high	I
117_R1	6488214796	1	A2	IDH1 R132H	-	NA	F	high	I
117_R2	5241919437	2	A2	IDH1 R132H	-	-	F	high	R
117_R2	525756031	2	A2	IDH1 R132H	-	+	F	high	R
117_R2	525756531	2	A2	IDH1 R132H	-	+	F	high	R
117_R2	5346716777	2	A2	IDH1 R132H	-	-	F	high	R
117_R2	5346717277	2	A2	IDH1 R132H	-	-	F	high	R
117_R2	603193036	2	A2	IDH1 R132H	-	+	F	high	R
117_R2	608899121	2	A2	IDH1 R132H	-	-	F	high	R
118_R1	4555816255	1	A2	IDH1 R132H	-	-	F	high	I
118_R1	477558282	1	A2	IDH1 R132H	-	-	F	high	I
118_R1	497717875	1	A2	IDH1 R132H	-	-	F	high	I
118_R1	5056919729	1	A2	IDH1 R132H	-	-	F	high	I
118_R1	5264416195	1	A2	IDH1 R132H	-	-	F	high	I
118_R1	5298311034	1	A2	IDH1 R132H	-	-	F	high	I
118_R1	5365210944	1	A2	IDH1 R132H	-	-	F	high	I
118_R1	5386214901	1	A2	IDH1 R132H	-	-	F	high	I
118_R1	5439620014	1	A2	IDH1 R132H	-	-	F	high	I
118_R1	5506520433	1	A2	IDH1 R132H	-	-	F	high	I
118_R2	484105231	2	A3	IDH1 R132H	-	NA	F	high	R
118_R2	503118427	2	A3	IDH1 R132H	-	+	F	high	R
118_R2	512587712	2	A3	IDH1 R132H	-	-	F	high	R
118_R2	513016740	2	A3	IDH1 R132H	-	-	F	high	R
118_R2	5189311357	2	A3	IDH1 R132H	-	-	F	high	R
118_R2	5228910520	2	A3	IDH1 R132H	-	-	F	high	R
118_R2	5546714251	2	A3	IDH1 R132H	-	-	F	high	R
118_R2	566895841	2	A3	IDH1 R132H	++	-	F	high	R
118_R2	5768513360	2	A3	IDH1 R132H	-	-	F	high	R
118_R2	593847469	2	A3	IDH1 R132H	-	-	F	high	R
118_R2	598239009	2	A3	IDH1 R132H	-	+	F	high	R
121_R1	6690813285	1	A4	IDH1 R132H	+	+++	M	low	I
121_R1	6726114804	1	A4	IDH1 R132H	-	++	M	low	I
121_R2	489559733	2	A2	IDH1 R132H	NA	NA	M	low	NA
121_R2	4907110410	2	A2	IDH1 R132H	NA	NA	M	low	NA
121_R2	615218645	2	A2	IDH1 R132H	NA	NA	M	low	NA
121_R3	4639620462	3	A4	IDH1 R132H	++	-	M	high	R
121_R3	4967110850	3	A4	IDH1 R132H	+++	++	M	high	R
121_R3	5003915775	3	A4	IDH1 R132H	+	++	M	high	R
121_R3	5015316275	3	A4	IDH1 R132H	+++	++	M	high	R
121_R3	508307209	3	A4	IDH1 R132H	+++	+	M	high	R
121_R3	5107618730	3	A4	IDH1 R132H	-	++	M	high	R
121_R3	514996770	3	A4	IDH1 R132H	++	+	M	high	R
121_R3	519453240	3	A4	IDH1 R132H	-	+	M	high	R
121_R3	519703887	3	A4	IDH1 R132H	-	+	M	high	R
121_R3	5275914100	3	A4	IDH1 R132H	++	++	M	high	R
121_R3	5422618628	3	A4	IDH1 R132H	+++	+	M	high	R
121_R3	557323954	3	A4	IDH1 R132H	+++	+++	M	high	R
121_R3	561547643	3	A4	IDH1 R132H	++	+++	M	high	R
121_R3	5690512381	3	A4	IDH1 R132H	-	++	M	high	R
121_R3	5853813259	3	A4	IDH1 R132H	-	++	M	high	R
121_R3	5853813759	3	A4	IDH1 R132H	++	+++	M	high	R
121_R3	595635814	3	A4	IDH1 R132H	-	+++	M	high	R
121_R3	6329215934	3	A4	IDH1 R132H	-	+	M	high	R
122_R1	4913619728	1	A2	IDH1 R132H	-	-	F	low	I
122_R1	5444011833	1	A2	IDH1 R132H	-	-	F	low	I
122_R1	5971914032	1	A2	IDH1 R132H	++	-	F	low	I
122_R1	5982814532	1	A2	IDH1 R132H	-	-	F	low	I
122_R1	6379612696	1	A2	IDH1 R132H	-	-	F	low	I
122_R1	649648747	1	A2	IDH1 R132H	+	+	F	low	I
122_R1	6701310972	1	A2	IDH1 R132H	-	-	F	low	I
122_R2	4658218657	2	A2	IDH1 R132H	-	NA	F	low	R
122_R2	4881916896	2	A2	IDH1 R132H	-	NA	F	low	R
122_R2	4902716396	2	A2	IDH1 R132H	-	NA	F	low	R
122_R2	4949712664	2	A2	IDH1 R132H	-	NA	F	low	R
122_R2	4996015916	2	A2	IDH1 R132H	-	NA	F	low	R
122_R2	5099816214	2	A2	IDH1 R132H	-	NA	F	low	R
122_R2	5141517912	2	A2	IDH1 R132H	-	NA	F	low	R
122_R2	5689115073	2	A2	IDH1 R132H	-	NA	F	low	R
122_R2	5722714573	2	A2	IDH1 R132H	-	NA	F	low	R
124_R1	404765113	1	A2	IDH1 R132H	-	++	M	low	I
124_R1	412607598	1	A2	IDH1 R132H	-	+++	M	low	I
124_R1	413616211	1	A2	IDH1 R132H	-	+++	M	low	I
124_R1	413616711	1	A2	IDH1 R132H	-	+++	M	low	I
124_R1	4145515400	1	A2	IDH1 R132H	-	+	M	low	I
124_R1	4189015900	1	A2	IDH1 R132H	-	+	M	low	I
124_R1	419297598	1	A2	IDH1 R132H	-	+++	M	low	I
124_R1	4212415239	1	A2	IDH1 R132H	-	+	M	low	I
124_R1	4220321331	1	A2	IDH1 R132H	-	NA	M	low	I
124_R1	428819190	1	A2	IDH1 R132H	++	++	M	low	I
124_R1	4351720607	1	A2	IDH1 R132H	-	NA	M	low	I
124_R1	435509190	1	A2	IDH1 R132H	-	+++	M	low	I
124_R1	4551012265	1	A2	IDH1 R132H	-	+	M	low	I
124_R1	4611616130	1	A2	IDH1 R132H	+	+	M	low	I
124_R1	4678516630	1	A2	IDH1 R132H	-	+	M	low	I
124_R1	489056117	1	A2	IDH1 R132H	-	++	M	low	I
124_R1	495745691	1	A2	IDH1 R132H	-	+	M	low	I
124_R2	4782516389	2	A2	IDH1 R132H	-	NA	M	high	R
124_R2	4852516944	2	A2	IDH1 R132H	-	NA	M	high	R
124_R2	4873515954	2	A2	IDH1 R132H	-	NA	M	high	R
124_R2	4948917828	2	A2	IDH1 R132H	-	NA	M	high	R
124_R2	5039818183	2	A2	IDH1 R132H	-	NA	M	high	R
124_R2	5113718262	2	A2	IDH1 R132H	-	NA	M	high	R
124_R2	513668273	2	A2	IDH1 R132H	-	NA	M	high	R
124_R2	514547773	2	A2	IDH1 R132H	++	NA	M	high	R
124_R2	520358273	2	A2	IDH1 R132H	++	NA	M	high	R
124_R2	5448022472	2	A2	IDH1 R132H	+	NA	M	high	R
124_R2	5561116086	2	A2	IDH1 R132H	-	NA	M	high	R
124_R2	5619222393	2	A2	IDH1 R132H	++	NA	M	high	R
124_R2	5694023673	2	A2	IDH1 R132H	-	NA	M	high	R
124_R2	5751114383	2	A2	IDH1 R132H	-	NA	M	high	R
124_R2	5793818051	2	A2	IDH1 R132H	-	NA	M	high	R
124_R2	5860717551	2	A2	IDH1 R132H	-	NA	M	high	R
125_R1	4550713007	1	A2	IDH1 R132H	-	-	F	high	I
125_R1	4563713928	1	A2	IDH1 R132H	+	-	F	high	I
125_R1	4674711215	1	A2	IDH1 R132H	+	-	F	high	I
125_R1	4741611403	1	A2	IDH1 R132H	-	-	F	high	I
125_R1	475269690	1	A2	IDH1 R132H	++	-	F	high	I
125_R1	4819510190	1	A2	IDH1 R132H	-	-	F	high	I
125_R1	4864911092	1	A2	IDH1 R132H	++	-	F	high	I
125_R1	4867317332	1	A2	IDH1 R132H	-	-	F	high	I
125_R1	4867317832	1	A2	IDH1 R132H	-	-	F	high	I
125_R1	4871819436	1	A2	IDH1 R132H	-	-	F	high	I
125_R1	4938719436	1	A2	IDH1 R132H	-	-	F	high	I
125_R1	5024811434	1	A2	IDH1 R132H	-	-	F	high	I
125_R1	5091710985	1	A2	IDH1 R132H	-	-	F	high	I
125_R1	5158113070	1	A2	IDH1 R132H	-	-	F	high	I
125_R1	5225013570	1	A2	IDH1 R132H	-	-	F	high	I
125_R1	5639413145	1	A2	IDH1 R132H	-	-	F	high	I
125_R2	308324594	2	A4	IDH1 R132H	-	-	F	high	R
125_R2	3612316998	2	A4	IDH1 R132H	-	+	F	high	R
125_R2	3650118089	2	A4	IDH1 R132H	-	-	F	high	R
125_R2	3704213304	2	A4	IDH1 R132H	-	+	F	high	R
125_R2	4260116216	2	A4	IDH1 R132H	-	+	F	high	R
125_R2	4280715208	2	A4	IDH1 R132H	++	+	F	high	R
125_R2	4304514481	2	A4	IDH1 R132H	++	+	F	high	R
125_R2	4346416929	2	A4	IDH1 R132H	-	+	F	high	R
125_R2	4348715793	2	A4	IDH1 R132H	-	+	F	high	R
125_R2	4416516299	2	A4	IDH1 R132H	-	++	F	high	R
125_R2	4650514958	2	A4	IDH1 R132H	-	+	F	high	R
125_R2	4717515485	2	A4	IDH1 R132H	-	+	F	high	R
125_R2	4927411867	2	A4	IDH1 R132H	-	+	F	high	R
126_R1	446636408	1	A2	IDH1 R132H	-	-	M	high	I
126_R1	4516212079	1	A2	IDH1 R132H	-	NA	M	high	I
126_R1	458735339	1	A2	IDH1 R132H	-	-	M	high	I
126_R1	550193334	1	A2	IDH1 R132H	-	-	M	high	I
126_R1	583385439	1	A2	IDH1 R132H	-	+	M	high	I
126_R1	590369519	1	A2	IDH1 R132H	++	NA	M	high	I
126_R1	597059519	1	A2	IDH1 R132H	-	NA	M	high	I
126_R1	6040010423	1	A2	IDH1 R132H	-	NA	M	high	I
126_R1	6106910842	1	A2	IDH1 R132H	-	NA	M	high	I
126_R2	488549078	2	A2	IDH1 R132H	-	-	M	high	R
126_R2	494099686	2	A2	IDH1 R132H	-	-	M	high	R
126_R2	4998916476	2	A2	IDH1 R132H	-	-	M	high	R
126_R2	5142215851	2	A2	IDH1 R132H	-	++	M	high	R
126_R2	5178117110	2	A2	IDH1 R132H	-	+	M	high	R
126_R2	5193017610	2	A2	IDH1 R132H	-	+	M	high	R
126_R2	547278978	2	A2	IDH1 R132H	-	+	M	high	R
126_R2	5512716867	2	A2	IDH1 R132H	++	+++	M	high	R
129_R1	5046711522	1	A3	IDH1 R132H	NA	NA	M	low	NA
129_R1	5113611195	1	A3	IDH1 R132H	NA	NA	M	low	NA
129_R1	5136613895	1	A3	IDH1 R132H	NA	NA	M	low	NA
129_R1	5263412233	1	A3	IDH1 R132H	NA	NA	M	low	NA
129_R1	5371514215	1	A3	IDH1 R132H	NA	NA	M	low	NA
129_R1	5392114715	1	A3	IDH1 R132H	NA	NA	M	low	NA
129_R2	4324019781	2	A2	IDH1 R132H	NA	NA	M	low	NA
129_R2	4373915837	2	A2	IDH1 R132H	NA	NA	M	low	NA
129_R2	4390919781	2	A2	IDH1 R132H	NA	NA	M	low	NA
129_R2	4403215337	2	A2	IDH1 R132H	NA	NA	M	low	NA
129_R2	4406720281	2	A2	IDH1 R132H	NA	NA	M	low	NA
129_R2	4609420346	2	A2	IDH1 R132H	NA	NA	M	low	NA
129_R2	4747814778	2	A2	IDH1 R132H	NA	NA	M	low	NA
129_R3	463218502	3	A4	IDH1 R132H	-	+++	M	low	R
129_R3	4649813135	3	A4	IDH1 R132H	-	++	M	low	R
129_R3	4688412463	3	A4	IDH1 R132H	-	+	M	low	R
129_R3	4732411505	3	A4	IDH1 R132H	-	+	M	low	R
129_R3	482559662	3	A4	IDH1 R132H	-	++	M	low	R
129_R3	486239162	3	A4	IDH1 R132H	-	++	M	low	R
129_R3	5074510227	3	A4	IDH1 R132H	-	+++	M	low	R
129_R3	5074510727	3	A4	IDH1 R132H	-	++	M	low	R
129_R3	533457085	3	A4	IDH1 R132H	-	+++	M	low	R
129_R3	538478817	3	A4	IDH1 R132H	-	++	M	low	R
129_R3	545168817	3	A4	IDH1 R132H	-	+++	M	low	R
131_R2	4369411619	2	A2	IDH1 R132H	-	+	F	low	I
131_R2	4380215255	2	A2	IDH1 R132H	-	-	F	low	I
131_R2	450179465	2	A2	IDH1 R132H	-	NA	F	low	I
131_R2	4739517027	2	A2	IDH1 R132H	-	-	F	low	I
131_R2	508718291	2	A2	IDH1 R132H	-	+	F	low	I
131_R2	5090117234	2	A2	IDH1 R132H	-	-	F	low	I
131_R2	517299812	2	A2	IDH1 R132H	-	-	F	low	I
131_R2	5490112920	2	A2	IDH1 R132H	-	+	F	low	I
131_R2	5910812716	2	A2	IDH1 R132H	-	-	F	low	I
131_R2	592805869	2	A2	IDH1 R132H	-	-	F	low	I
131_R2	616407782	2	A2	IDH1 R132H	-	-	F	low	I
131_R2	6349611425	2	A2	IDH1 R132H	-	+	F	low	I
131_R2	636739435	2	A2	IDH1 R132H	-	-	F	low	I
131_R2	6472316992	2	A2	IDH1 R132H	-	-	F	low	I
131_R3	4866112100	3	A2	IDH1 R132H	-	+	F	high	NA
131_R3	4933012184	3	A2	IDH1 R132H	-	-	F	high	NA
131_R3	508009533	3	A2	IDH1 R132H	-	+	F	high	NA
131_R3	5133712819	3	A2	IDH1 R132H	-	NA	F	high	NA
131_R3	515767796	3	A2	IDH1 R132H	-	-	F	high	NA
131_R3	553106780	3	A2	IDH1 R132H	-	+	F	high	NA
131_R4	496446736	4	NA	IDH1 R132H	-	-	F	high	R
131_R4	4976017081	4	NA	IDH1 R132H	-	+	F	high	R
131_R4	5001119084	4	NA	IDH1 R132H	-	-	F	high	R
131_R4	507257148	4	NA	IDH1 R132H	-	+	F	high	R
131_R4	5157013255	4	NA	IDH1 R132H	-	-	F	high	R
131_R4	5181511568	4	NA	IDH1 R132H	-	NA	F	high	R
131_R4	5277812949	4	NA	IDH1 R132H	-	NA	F	high	R
131_R4	5493319425	4	NA	IDH1 R132H	-	-	F	high	R
131_R4	563766113	4	NA	IDH1 R132H	-	+	F	high	R
131_R4	5947620346	4	NA	IDH1 R132H	-	-	F	high	R
131_R4	6146519644	4	NA	IDH1 R132H	-	+	F	high	R
131_R4	626818202	4	NA	IDH1 R132H	-	+	F	high	R
131_R4	627855522	4	NA	IDH1 R132H	+	+	F	high	R
131_R4	6428818981	4	NA	IDH1 R132H	-	-	F	high	R
131_R4	6516216007	4	NA	IDH1 R132H	-	-	F	high	R
131_R4	6521817627	4	NA	IDH1 R132H	-	-	F	high	R
133_R1	4375113784	1	A2	IDH1 R132H	-	-	M	high	I
133_R1	4561122124	1	A2	IDH1 R132H	-	+	M	high	I
133_R1	4734612268	1	A2	IDH1 R132H	-	-	M	high	I
133_R1	4906322544	1	A2	IDH1 R132H	-	+	M	high	I
133_R1	4977620703	1	A2	IDH1 R132H	-	-	M	high	I
133_R1	498607955	1	A2	IDH1 R132H	-	-	M	high	I
133_R1	5252520325	1	A2	IDH1 R132H	-	-	M	high	I
133_R2	5834514345	2	A4	IDH1 R132H	NA	NA	M	high	NA
133_R3	4019814223	3	A4	IDH1 R132H	-	+	M	high	R
133_R3	4045313723	3	A4	IDH1 R132H	-	+	M	high	R
133_R3	4436313274	3	A4	IDH1 R132H	-	+	M	high	R
133_R3	4649817109	3	A4	IDH1 R132H	-	+	M	high	R
133_R3	5089018125	3	A4	IDH1 R132H	-	+	M	high	R
136_R1	549149387	1	A2	IDH1 R132H	NA	NA	M	low	NA
136_R1	5769914518	1	A2	IDH1 R132H	NA	NA	M	low	NA
136_R1	5785814018	1	A2	IDH1 R132H	NA	NA	M	low	NA
136_R1	624368568	1	A2	IDH1 R132H	NA	NA	M	low	NA
136_R1	631059068	1	A2	IDH1 R132H	NA	NA	M	low	NA
136_R1	640075862	1	A2	IDH1 R132H	NA	NA	M	low	NA
136_R1	665605345	1	A2	IDH1 R132H	NA	NA	M	low	NA
136_R2	4962615002	2	A3	IDH1 R132H	-	-	M	low	R
136_R2	5502715351	2	A3	IDH1 R132H	-	-	M	low	R
136_R2	5515417899	2	A3	IDH1 R132H	-	-	M	low	R
136_R2	5566711874	2	A3	IDH1 R132H	-	-	M	low	R
136_R2	591289934	2	A3	IDH1 R132H	-	NA	M	low	R
136_R2	592867765	2	A3	IDH1 R132H	-	-	M	low	R
136_R2	6167219264	2	A3	IDH1 R132H	-	+++	M	low	R
136_R2	618218636	2	A3	IDH1 R132H	-	NA	M	low	R
136_R2	6231816624	2	A3	IDH1 R132H	-	+	M	low	R
136_R2	6790018010	2	A3	IDH1 R132H	-	NA	M	low	R
137_R1	531109155	1	A3	IDH1 R132H	-	-	M	low	I
137_R1	553078428	1	A3	IDH1 R132H	-	+	M	low	I
137_R1	559767928	1	A3	IDH1 R132H	-	-	M	low	I
137_R1	5641610523	1	A3	IDH1 R132H	-	-	M	low	I
137_R1	6181821843	1	A3	IDH1 R132H	-	-	M	low	I
137_R1	6228218960	1	A3	IDH1 R132H	-	-	M	low	I
137_R1	6253313156	1	A3	IDH1 R132H	-	NA	M	low	I
139_R1	4854219892	1	A2	IDH1 R132H	-	NA	M	low	I
139_R1	4932819923	1	A2	IDH1 R132H	-	NA	M	low	I
139_R1	5106717629	1	A2	IDH1 R132H	-	++	M	low	I
139_R1	5244317793	1	A2	IDH1 R132H	-	++	M	low	I
139_R1	5284519719	1	A2	IDH1 R132H	-	NA	M	low	I
139_R1	5388513907	1	A2	IDH1 R132H	-	-	M	low	I
139_R1	5775618576	1	A2	IDH1 R132H	-	+	M	low	I
139_R1	5775619076	1	A2	IDH1 R132H	-	+	M	low	I
139_R1	5803613714	1	A2	IDH1 R132H	-	++	M	low	I
139_R1	5948516052	1	A2	IDH1 R132H	-	++	M	low	I
139_R2	568616775	2	A2	IDH1 R132H	-	-	M	low	R
139_R2	5709511535	2	A2	IDH1 R132H	-	+	M	low	R
139_R2	5724113295	2	A2	IDH1 R132H	-	-	M	low	R
139_R2	5727710523	2	A2	IDH1 R132H	-	-	M	low	R
139_R2	573375159	2	A2	IDH1 R132H	-	-	M	low	R
139_R2	596657285	2	A2	IDH1 R132H	-	-	M	low	R
139_R2	600075420	2	A2	IDH1 R132H	-	-	M	low	R
139_R2	6094613485	2	A2	IDH1 R132H	-	-	M	low	R
139_R2	6143310254	2	A2	IDH1 R132H	-	-	M	low	R
139_R2	618764519	2	A2	IDH1 R132H	-	-	M	low	R
139_R2	662806098	2	A2	IDH1 R132H	-	-	M	low	R
141_R1	4688710511	1	A2	IDH1 R132H	-	-	M	low	I
141_R1	4863010425	1	A2	IDH1 R132H	-	-	M	low	I
141_R1	486309925	1	A2	IDH1 R132H	-	-	M	low	I
141_R1	4876818193	1	A2	IDH1 R132H	-	-	M	low	I
141_R1	4876818693	1	A2	IDH1 R132H	-	-	M	low	I
141_R1	5471311422	1	A2	IDH1 R132H	-	-	M	low	I
141_R1	5471311922	1	A2	IDH1 R132H	-	-	M	low	I
141_R1	5476715590	1	A2	IDH1 R132H	-	-	M	low	I
141_R1	5590015503	1	A2	IDH1 R132H	-	-	M	low	I
141_R1	5643112621	1	A2	IDH1 R132H	-	-	M	low	I
141_R2	426077714	2	A2	IDH1 R132H	-	-	M	low	R
141_R2	426078214	2	A2	IDH1 R132H	-	-	M	low	R
141_R2	426366643	2	A2	IDH1 R132H	-	-	M	low	R
141_R2	435657410	2	A2	IDH1 R132H	-	-	M	low	R
141_R2	438286910	2	A2	IDH1 R132H	-	-	M	low	R
141_R2	5058019417	2	A2	IDH1 R132H	-	-	M	low	R
141_R2	5131419745	2	A2	IDH1 R132H	-	-	M	low	R
141_R2	5212219257	2	A2	IDH1 R132H	-	-	M	low	R
143_R1	3730414328	1	A2	IDH1 R132H	-	NA	F	high	I
143_R1	3983915051	1	A2	IDH1 R132H	-	-	F	high	I
143_R1	4202413468	1	A2	IDH1 R132H	-	NA	F	high	I
143_R1	4438213625	1	A2	IDH1 R132H	-	-	F	high	I
143_R1	4440812888	1	A2	IDH1 R132H	-	-	F	high	I
143_R1	4505113486	1	A2	IDH1 R132H	-	-	F	high	I
143_R1	4669513873	1	A2	IDH1 R132H	-	-	F	high	I
143_R1	473008321	1	A2	IDH1 R132H	-	-	F	high	I
143_R1	5111213836	1	A2	IDH1 R132H	-	-	F	high	I
143_R1	5209312213	1	A2	IDH1 R132H	-	NA	F	high	I
143_R1	5262111491	1	A2	IDH1 R132H	-	NA	F	high	I
143_R1	5286910569	1	A2	IDH1 R132H	-	NA	F	high	I
143_R1	5622613466	1	A2	IDH1 R132H	-	NA	F	high	I
143_R1	564126568	1	A2	IDH1 R132H	-	-	F	high	I
143_R1	5748610446	1	A2	IDH1 R132H	-	-	F	high	I
143_R1	6030212557	1	A2	IDH1 R132H	-	NA	F	high	I
143_R2	432436972	2	A2	IDH1 R132H	-	+	F	high	R
143_R2	4391514524	2	A2	IDH1 R132H	-	-	F	high	R
143_R2	441358126	2	A2	IDH1 R132H	-	-	F	high	R
143_R2	447488626	2	A2	IDH1 R132H	-	-	F	high	R
143_R2	4563711029	2	A2	IDH1 R132H	-	-	F	high	R
143_R2	4578113919	2	A2	IDH1 R132H	-	-	F	high	R
143_R2	4693112827	2	A2	IDH1 R132H	-	+	F	high	R
143_R2	474766810	2	A2	IDH1 R132H	-	-	F	high	R
143_R2	479567544	2	A2	IDH1 R132H	-	+	F	high	R
143_R2	499989481	2	A2	IDH1 R132H	-	-	F	high	R
143_R2	553093090	2	A2	IDH1 R132H	-	-	F	high	R
143_R2	5633015324	2	A2	IDH1 R132H	-	-	F	high	R
145_R1	529598266	1	A3	IDH1 R132H	-	+	F	high	I
145_R1	530337766	1	A3	IDH1 R132H	-	-	F	high	I
145_R1	545467782	1	A3	IDH1 R132H	-	+	F	high	I
145_R1	546009916	1	A3	IDH1 R132H	-	-	F	high	I
145_R1	552157282	1	A3	IDH1 R132H	-	-	F	high	I
145_R1	5526412091	1	A3	IDH1 R132H	-	-	F	high	I
145_R1	552699416	1	A3	IDH1 R132H	-	-	F	high	I
145_R1	5629814869	1	A3	IDH1 R132H	-	+	F	high	I
145_R1	5696714369	1	A3	IDH1 R132H	-	+	F	high	I
145_R1	5730313362	1	A3	IDH1 R132H	-	++	F	high	I
145_R2	5929512230	2	A4	IDH1 R132H	-	-	F	high	R
145_R2	5996412730	2	A4	IDH1 R132H	-	-	F	high	R
145_R2	6183015626	2	A4	IDH1 R132H	-	-	F	high	R
145_R2	618925972	2	A4	IDH1 R132H	-	-	F	high	R
145_R2	620946472	2	A4	IDH1 R132H	-	-	F	high	R
145_R2	6210013987	2	A4	IDH1 R132H	-	-	F	high	R
145_R2	6439217929	2	A4	IDH1 R132H	-	-	F	high	R
145_R2	6469612278	2	A4	IDH1 R132H	-	-	F	high	R
145_R2	6506117429	2	A4	IDH1 R132H	-	-	F	high	R
145_R2	654359868	2	A4	IDH1 R132H	-	-	F	high	R
145_R2	661049868	2	A4	IDH1 R132H	-	-	F	high	R
145_R2	6706813013	2	A4	IDH1 R132H	-	-	F	high	R
145_R2	6773712683	2	A4	IDH1 R132H	-	-	F	high	R
146_R2	4797210996	2	A2	IDH1 R132H	-	NA	M	low	I
146_R2	4830516391	2	A2	IDH1 R132H	-	NA	M	low	I
146_R2	5200111470	2	A2	IDH1 R132H	-	NA	M	low	I
146_R2	526928271	2	A2	IDH1 R132H	-	NA	M	low	I
146_R2	541178848	2	A2	IDH1 R132H	-	NA	M	low	I
146_R2	544267526	2	A2	IDH1 R132H	-	NA	M	low	I
146_R2	5448112948	2	A2	IDH1 R132H	-	NA	M	low	I
146_R2	576978741	2	A2	IDH1 R132H	-	NA	M	low	I
146_R2	577067395	2	A2	IDH1 R132H	-	NA	M	low	I
146_R2	607497577	2	A2	IDH1 R132H	-	NA	M	low	I
146_R2	609688476	2	A2	IDH1 R132H	-	NA	M	low	I
146_R2	6145715503	2	A2	IDH1 R132H	-	NA	M	low	I
146_R2	6337115285	2	A2	IDH1 R132H	-	NA	M	low	I
146_R3	404349653	3	A4	IDH1 R132H	-	NA	M	low	R
146_R3	4067917164	3	A4	IDH1 R132H	-	NA	M	low	R
146_R3	4095218502	3	A4	IDH1 R132H	-	NA	M	low	R
146_R3	411837927	3	A4	IDH1 R132H	-	NA	M	low	R
146_R3	426494914	3	A4	IDH1 R132H	-	NA	M	low	R
146_R3	4331917396	3	A4	IDH1 R132H	-	NA	M	low	R
146_R3	4487213196	3	A4	IDH1 R132H	-	NA	M	low	R
146_R3	4528215421	3	A4	IDH1 R132H	-	NA	M	low	R
146_R3	454189874	3	A4	IDH1 R132H	-	NA	M	low	R
146_R3	4763414575	3	A4	IDH1 R132H	-	NA	M	low	R
146_R3	478259718	3	A4	IDH1 R132H	-	NA	M	low	R
146_R3	4809617638	3	A4	IDH1 R132H	-	NA	M	low	R
146_R3	497085210	3	A4	IDH1 R132H	-	NA	M	low	R
146_R3	5491519669	3	A4	IDH1 R132H	-	NA	M	low	R
146_R3	5639721890	3	A4	IDH1 R132H	-	NA	M	low	R
147_R1	5306413878	1	A4	IDH1 R132H	-	NA	M	high	I
147_R1	5306414378	1	A4	IDH1 R132H	-	NA	M	high	I
147_R1	5397716283	1	A4	IDH1 R132H	-	NA	M	high	I
147_R1	5474521320	1	A4	IDH1 R132H	-	NA	M	high	I
147_R1	5559212943	1	A4	IDH1 R132H	-	NA	M	high	I
147_R1	5578519264	1	A4	IDH1 R132H	-	-	M	high	I
147_R1	5607613443	1	A4	IDH1 R132H	-	NA	M	high	I
147_R1	5821015603	1	A4	IDH1 R132H	-	-	M	high	I
147_R1	5895019587	1	A4	IDH1 R132H	-	NA	M	high	I
147_R1	5902211528	1	A4	IDH1 R132H	-	NA	M	high	I
147_R1	6063922104	1	A4	IDH1 R132H	-	NA	M	high	I
147_R1	630565925	1	A4	IDH1 R132H	-	-	M	high	I
147_R2	3985811219	2	A4	IDH1 R132H	-	NA	M	high	NA
147_R2	405048712	2	A4	IDH1 R132H	-	NA	M	high	NA
147_R2	4087117181	2	A4	IDH1 R132H	-	NA	M	high	NA
147_R2	4161419479	2	A4	IDH1 R132H	-	NA	M	high	NA
147_R2	4185918783	2	A4	IDH1 R132H	-	NA	M	high	NA
147_R2	420988691	2	A4	IDH1 R132H	-	NA	M	high	NA
147_R2	425669521	2	A4	IDH1 R132H	-	NA	M	high	NA
147_R2	4621221033	2	A4	IDH1 R132H	-	NA	M	high	NA
147_R2	5854513889	2	A4	IDH1 R132H	-	NA	M	high	NA
147_R2	5877219020	2	A4	IDH1 R132H	-	NA	M	high	NA
147_R2	618669729	2	A4	IDH1 R132H	-	NA	M	high	NA
147_R2	6724210785	2	A4	IDH1 R132H	-	NA	M	high	NA
147_R3	5026015389	3	A4	IDH1 R132H	-	+	M	high	R
147_R3	5296118181	3	A4	IDH1 R132H	-	+	M	high	R
147_R3	5305417681	3	A4	IDH1 R132H	-	+	M	high	R
147_R3	5442418257	3	A4	IDH1 R132H	-	-	M	high	R
147_R3	5455519235	3	A4	IDH1 R132H	-	+	M	high	R
147_R3	5527916531	3	A4	IDH1 R132H	-	NA	M	high	R
147_R3	5552615033	3	A4	IDH1 R132H	-	+++	M	high	R
147_R3	5588012871	3	A4	IDH1 R132H	-	NA	M	high	R
147_R3	5596113707	3	A4	IDH1 R132H	-	+	M	high	R
147_R3	5620615768	3	A4	IDH1 R132H	-	+++	M	high	R
147_R3	5691716302	3	A4	IDH1 R132H	-	+++	M	high	R
147_R3	5718014887	3	A4	IDH1 R132H	-	-	M	high	R
147_R3	5914012589	3	A4	IDH1 R132H	-	+	M	high	R
147_R3	5914013089	3	A4	IDH1 R132H	-	+	M	high	R
147_R3	597099654	3	A4	IDH1 R132H	-	+	M	high	R
147_R3	603789944	3	A4	IDH1 R132H	-	NA	M	high	R
148_R1	5375819339	1	A2	IDH1 R132H	-	NA	F	low	I
148_R1	5445919925	1	A2	IDH1 R132H	-	NA	F	low	I
148_R1	5891918566	1	A2	IDH1 R132H	-	NA	F	low	I
148_R1	6046317585	1	A2	IDH1 R132H	-	NA	F	low	I
148_R1	6099919278	1	A2	IDH1 R132H	-	NA	F	low	I
148_R1	6245116760	1	A2	IDH1 R132H	-	-	F	low	I
148_R1	6249218605	1	A2	IDH1 R132H	+	NA	F	low	I
148_R1	6265718105	1	A2	IDH1 R132H	-	NA	F	low	I
148_R1	6302017260	1	A2	IDH1 R132H	-	NA	F	low	I
148_R1	6477513984	1	A2	IDH1 R132H	-	NA	F	low	I
148_R1	6534514484	1	A2	IDH1 R132H	-	NA	F	low	I
148_R1	6603413068	1	A2	IDH1 R132H	-	NA	F	low	I
148_R1	6653213568	1	A2	IDH1 R132H	-	NA	F	low	I
148_R2	453559525	2	A3	IDH1 R132H	-	+	F	high	R
148_R2	464839530	2	A3	IDH1 R132H	-	+	F	high	R
148_R2	480479222	2	A3	IDH1 R132H	-	+	F	high	R
148_R2	482518722	2	A3	IDH1 R132H	-	+	F	high	R
148_R2	487169222	2	A3	IDH1 R132H	-	NA	F	high	R
148_R2	488974638	2	A3	IDH1 R132H	-	+	F	high	R
148_R2	5493513284	2	A3	IDH1 R132H	-	++	F	high	R
148_R2	574785477	2	A3	IDH1 R132H	-	NA	F	high	R
148_R2	575136568	2	A3	IDH1 R132H	-	-	F	high	R
148_R2	582444543	2	A3	IDH1 R132H	+	-	F	high	R
148_R2	585494043	2	A3	IDH1 R132H	-	-	F	high	R
148_R2	588855856	2	A3	IDH1 R132H	-	+	F	high	R
148_R2	588987435	2	A3	IDH1 R132H	-	-	F	high	R
148_R2	6152313826	2	A3	IDH1 R132H	-	+	F	high	R
148_R2	663233872	2	A3	IDH1 R132H	-	+	F	high	R
148_R2	6656113971	2	A3	IDH1 R132H	-	+	F	high	R
148_R2	694144594	2	A3	IDH1 R132H	-	+	F	high	R
148_R2	7011912804	2	A3	IDH1 R132H	++	NA	F	high	R
149_R1	3875613056	1	A2	IDH1 R132H	-	-	F	low	I
149_R1	3904511744	1	A2	IDH1 R132H	-	-	F	low	I
149_R1	4187715182	1	A2	IDH1 R132H	-	-	F	low	I
149_R1	4202311332	1	A2	IDH1 R132H	-	-	F	low	I
149_R1	4566315087	1	A2	IDH1 R132H	-	-	F	low	I
149_R1	4674916833	1	A2	IDH1 R132H	-	-	F	low	I
149_R1	4740115737	1	A2	IDH1 R132H	-	-	F	low	I
149_R1	4921511044	1	A2	IDH1 R132H	-	-	F	low	I
149_R1	4997217382	1	A2	IDH1 R132H	-	-	F	low	I
149_R1	5180716729	1	A2	IDH1 R132H	-	-	F	low	I
150_R1	3763013750	1	A2	IDH1 R132H	-	-	M	low	I
150_R1	5055116436	1	A2	IDH1 R132H	-	+	M	low	I
150_R1	5123116937	1	A2	IDH1 R132H	-	++	M	low	I
150_R1	5136910643	1	A2	IDH1 R132H	-	++	M	low	I
150_R1	5320414168	1	A2	IDH1 R132H	-	+	M	low	I
150_R1	5348513302	1	A2	IDH1 R132H	-	+	M	low	I
150_R1	539879941	1	A2	IDH1 R132H	-	++	M	low	I
150_R1	5415413802	1	A2	IDH1 R132H	-	-	M	low	I
150_R2	587975168	2	A4	IDH1 R132H	-	++	M	high	R
150_R2	592175668	2	A4	IDH1 R132H	-	++	M	high	R
150_R2	608588001	2	A4	IDH1 R132H	-	++	M	high	R
150_R2	615277914	2	A4	IDH1 R132H	+	+	M	high	R
150_R2	6206915832	2	A4	IDH1 R132H	-	-	M	high	R
150_R2	6298117644	2	A4	IDH1 R132H	-	-	M	high	R
150_R2	633975980	2	A4	IDH1 R132H	-	++	M	high	R
150_R2	635629523	2	A4	IDH1 R132H	-	-	M	high	R
150_R2	6382915930	2	A4	IDH1 R132H	-	-	M	high	R
150_R2	642319023	2	A4	IDH1 R132H	-	-	M	high	R
150_R2	649696234	2	A4	IDH1 R132H	-	+	M	high	R
150_R2	651859453	2	A4	IDH1 R132H	-	-	M	high	R
150_R2	661148053	2	A4	IDH1 R132H	-	-	M	high	R
150_R2	6698314009	2	A4	IDH1 R132H	-	-	M	high	R
156_R1	425246552	1	A2	IDH1 R132H	-	-	M	low	I
156_R1	428487052	1	A2	IDH1 R132H	-	-	M	low	I
156_R1	458374144	1	A2	IDH1 R132H	-	-	M	low	I
156_R1	464278819	1	A2	IDH1 R132H	-	-	M	low	I
156_R1	465064644	1	A2	IDH1 R132H	-	-	M	low	I
156_R1	508716230	1	A2	IDH1 R132H	-	-	M	low	I
156_R1	5865310448	1	A2	IDH1 R132H	-	-	M	low	I
156_R1	5879112611	1	A2	IDH1 R132H	-	-	M	low	I
156_R2	559837957	2	A4	IDH1 R132H	-	+	M	high	R
156_R2	569156285	2	A4	IDH1 R132H	-	-	M	high	R
156_R2	5700015720	2	A4	IDH1 R132H	+	-	M	high	R
156_R2	5766915393	2	A4	IDH1 R132H	-	-	M	high	R
156_R2	5900517615	2	A4	IDH1 R132H	-	+	M	high	R
156_R2	5967417175	2	A4	IDH1 R132H	-	+	M	high	R
156_R2	5973814431	2	A4	IDH1 R132H	++	-	M	high	R
156_R2	6019014931	2	A4	IDH1 R132H	-	-	M	high	R
156_R2	6097510743	2	A4	IDH1 R132H	-	+	M	high	R
156_R2	6142811532	2	A4	IDH1 R132H	-	+	M	high	R
156_R2	6432115671	2	A4	IDH1 R132H	-	-	M	high	R
157_R1	369758347	1	A3	IDH1 R132H	-	NA	F	high	I
157_R1	3748010968	1	A3	IDH1 R132H	-	-	F	high	I
157_R1	3889810060	1	A3	IDH1 R132H	-	-	F	high	I
157_R2	527967813	2	A2	IDH1 R132H	-	+	F	high	R
157_R2	529568383	2	A2	IDH1 R132H	-	+	F	high	R
157_R2	530867112	2	A2	IDH1 R132H	-	+	F	high	R
157_R2	531168883	2	A2	IDH1 R132H	-	+	F	high	R
157_R2	537617727	2	A2	IDH1 R132H	-	-	F	high	R
157_R2	540598337	2	A2	IDH1 R132H	-	+	F	high	R
157_R2	546756440	2	A2	IDH1 R132H	-	-	F	high	R
158_R2	600019531	2	A4	IDH1 R132H	+	+	F	high	I
158_R2	6135010397	2	A4	IDH1 R132H	-	+	F	high	I
158_R2	6142610897	2	A4	IDH1 R132H	-	+	F	high	I
158_R2	6268711062	2	A4	IDH1 R132H	-	+	F	high	I
158_R2	640519409	2	A4	IDH1 R132H	-	++	F	high	I
158_R2	640519909	2	A4	IDH1 R132H	-	++	F	high	I
158_R2	6422011303	2	A4	IDH1 R132H	-	+	F	high	I
158_R3	444364898	3	A4	IDH1 R132H	-	+	F	high	R
158_R3	4822015995	3	A4	IDH1 R132H	-	-	F	high	R
158_R3	5220311484	3	A4	IDH1 R132H	-	-	F	high	R
158_R3	531729176	3	A4	IDH1 R132H	-	++	F	high	R
158_R3	5421612780	3	A4	IDH1 R132H	-	-	F	high	R
158_R3	5490116354	3	A4	IDH1 R132H	-	-	F	high	R
158_R3	554756494	3	A4	IDH1 R132H	-	-	F	high	R
158_R3	556774193	3	A4	IDH1 R132H	-	-	F	high	R
158_R3	5680922001	3	A4	IDH1 R132H	-	+	F	high	R
158_R3	585498216	3	A4	IDH1 R132H	-	-	F	high	R
158_R3	610677901	3	A4	IDH1 R132H	-	-	F	high	R
160_R1	410946707	1	A2	IDH1 R132H	-	-	F	low	I
160_R1	421087110	1	A2	IDH1 R132H	-	+++	F	low	I
160_R1	593749935	1	A2	IDH1 R132H	-	NA	F	low	I
160_R2	419917890	2	A3	IDH1 R132H	-	NA	F	high	R
160_R2	4432822206	2	A3	IDH1 R132H	-	NA	F	high	R
160_R2	4455921254	2	A3	IDH1 R132H	-	NA	F	high	R
160_R2	464086560	2	A3	IDH1 R132H	-	-	F	high	R
160_R2	4857315254	2	A3	IDH1 R132H	-	-	F	high	R
160_R2	4865714754	2	A3	IDH1 R132H	-	-	F	high	R
160_R2	496367704	2	A3	IDH1 R132H	-	+++	F	high	R
160_R2	5300215521	2	A3	IDH1 R132H	+	+	F	high	R
160_R2	5475113651	2	A3	IDH1 R132H	-	-	F	high	R
160_R2	5543115280	2	A3	IDH1 R132H	-	+++	F	high	R
160_R2	5610014856	2	A3	IDH1 R132H	-	+++	F	high	R
160_R2	5817515801	2	A3	IDH1 R132H	-	-	F	high	R
162_R1	5565617523	1	A3	IDH1 R132H	++	+++	F	high	I
162_R1	5589818023	1	A3	IDH1 R132H	-	+++	F	high	I
162_R1	5677922562	1	A3	IDH1 R132H	-	+++	F	high	I
162_R1	5685320619	1	A3	IDH1 R132H	++	+++	F	high	I
162_R1	5704221158	1	A3	IDH1 R132H	-	+++	F	high	I
162_R1	5717922062	1	A3	IDH1 R132H	++	+++	F	high	I
162_R1	5732420020	1	A3	IDH1 R132H	-	+++	F	high	I
162_R1	5768017813	1	A3	IDH1 R132H	-	+++	F	high	I
162_R1	5771121158	1	A3	IDH1 R132H	+++	+++	F	high	I
162_R1	5784822062	1	A3	IDH1 R132H	++	+++	F	high	I
162_R1	5784822562	1	A3	IDH1 R132H	++	+++	F	high	I
162_R1	5834917624	1	A3	IDH1 R132H	++	+++	F	high	I
162_R1	5878521158	1	A3	IDH1 R132H	-	+++	F	high	I
162_R1	5916319490	1	A3	IDH1 R132H	-	+++	F	high	I
162_R1	5919820513	1	A3	IDH1 R132H	-	+++	F	high	I
162_R2	4364918393	2	A4	IDH1 R132H	-	-	F	high	R
162_R2	4373415938	2	A4	IDH1 R132H	-	-	F	high	R
162_R2	4373416438	2	A4	IDH1 R132H	-	-	F	high	R
162_R2	4431817893	2	A4	IDH1 R132H	-	-	F	high	R
162_R2	455318524	2	A4	IDH1 R132H	-	-	F	high	R
162_R2	455319024	2	A4	IDH1 R132H	-	-	F	high	R
162_R2	4607712283	2	A4	IDH1 R132H	-	-	F	high	R
162_R2	469927241	2	A4	IDH1 R132H	-	-	F	high	R
162_R2	478989796	2	A4	IDH1 R132H	-	-	F	high	R
162_R2	4975410952	2	A4	IDH1 R132H	-	-	F	high	R
162_R2	4975411452	2	A4	IDH1 R132H	-	-	F	high	R
162_R2	5141713604	2	A4	IDH1 R132H	-	-	F	high	R
162_R2	5165713104	2	A4	IDH1 R132H	-	-	F	high	R
166_R1	592102749	1	A2	NA	-	-	M	NA	I
166_R1	598792749	1	A2	NA	-	-	M	NA	I
166_R1	608238460	1	A2	NA	-	+	M	NA	I
166_R1	612583398	1	A2	NA	-	-	M	NA	I
166_R1	613412898	1	A2	NA	-	-	M	NA	I
166_R1	628033440	1	A2	NA	-	-	M	NA	I
166_R1	628264001	1	A2	NA	-	-	M	NA	I
166_R1	6395510653	1	A2	NA	-	-	M	NA	I
166_R1	6435712055	1	A2	NA	-	-	M	NA	I
166_R1	6435712555	1	A2	NA	-	+	M	NA	I
166_R1	644175207	1	A2	NA	-	-	M	NA	I
166_R1	6669914423	1	A2	NA	-	-	M	NA	I
166_R1	6669914923	1	A2	NA	-	-	M	NA	I
166_R2	606377176	2	A3	NA	-	++	M	NA	NA
166_R2	613066676	2	A3	NA	-	+	M	NA	NA
166_R2	630317062	2	A3	NA	-	-	M	NA	NA
166_R2	6490210722	2	A3	NA	-	-	M	NA	NA
166_R2	6490211222	2	A3	NA	-	-	M	NA	NA
166_R2	6694810782	2	A3	NA	-	-	M	NA	NA
166_R2	673119403	2	A3	NA	-	-	M	NA	NA
166_R2	693377806	2	A3	NA	-	-	M	NA	NA
166_R3	4822718975	3	A4	NA	-	+	M	NA	R
166_R3	4855619475	3	A4	NA	-	+	M	NA	R
166_R3	5055312443	3	A4	NA	-	-	M	NA	R
166_R3	5126611929	3	A4	NA	-	+	M	NA	R
166_R3	5254311950	3	A4	NA	-	-	M	NA	R
166_R3	531499210	3	A4	NA	-	-	M	NA	R
166_R3	5315419214	3	A4	NA	-	-	M	NA	R
166_R3	5352114126	3	A4	NA	-	++	M	NA	R
166_R3	5534416760	3	A4	NA	-	+	M	NA	R
166_R3	5659018737	3	A4	NA	-	+	M	NA	R
172_R1	5026210551	1	A2	IDH1 R132H	++	+	M	low	I
172_R1	5035410051	1	A2	IDH1 R132H	-	+	M	low	I
172_R1	5106113844	1	A2	IDH1 R132H	-	++	M	low	I
172_R1	5173013546	1	A2	IDH1 R132H	++	+++	M	low	I
172_R1	521589965	1	A2	IDH1 R132H	-	+	M	low	I
172_R1	6061315164	1	A2	IDH1 R132H	-	++	M	low	I
172_R1	6100217668	1	A2	IDH1 R132H	+	+++	M	low	I
172_R1	6103618710	1	A2	IDH1 R132H	-	+++	M	low	I
172_R1	6128215664	1	A2	IDH1 R132H	-	+++	M	low	I
172_R1	6143319462	1	A2	IDH1 R132H	-	+++	M	low	I
172_R1	6177513912	1	A2	IDH1 R132H	+	+++	M	low	I
172_R1	6221719290	1	A2	IDH1 R132H	-	+++	M	low	I
172_R1	6229713412	1	A2	IDH1 R132H	++	+++	M	low	I
172_R1	6348118750	1	A2	IDH1 R132H	-	++	M	low	I
172_R2	448868212	2	A2	IDH1 R132H	-	+	M	high	NA
172_R2	477239306	2	A2	IDH1 R132H	-	++	M	high	NA
172_R2	482356635	2	A2	IDH1 R132H	-	+	M	high	NA
172_R2	483929306	2	A2	IDH1 R132H	-	++	M	high	NA
172_R2	495146915	2	A2	IDH1 R132H	-	++	M	high	NA
172_R2	504216598	2	A2	IDH1 R132H	+	-	M	high	NA
172_R2	507547177	2	A2	IDH1 R132H	-	+	M	high	NA
172_R2	516767119	2	A2	IDH1 R132H	++	-	M	high	NA
172_R2	5253211829	2	A2	IDH1 R132H	-	+++	M	high	NA
172_R3	4631411241	3	A2	IDH1 R132H	-	+	M	high	R
172_R3	4677410310	3	A2	IDH1 R132H	-	-	M	high	R
172_R3	472999810	3	A2	IDH1 R132H	-	-	M	high	R
172_R3	4909813262	3	A2	IDH1 R132H	-	-	M	high	R
172_R3	4951112762	3	A2	IDH1 R132H	-	+	M	high	R
172_R3	5398112722	3	A2	IDH1 R132H	-	+	M	high	R
172_R3	5408713222	3	A2	IDH1 R132H	-	+	M	high	R
172_R3	5583416093	3	A2	IDH1 R132H	-	-	M	high	R
172_R3	5624115593	3	A2	IDH1 R132H	-	-	M	high	R
174_R1	5292514859	1	A2	IDH1 R132H	-	-	M	low	I
174_R1	551688313	1	A2	IDH1 R132H	-	-	M	low	I
174_R1	5552512320	1	A2	IDH1 R132H	-	-	M	low	I
174_R1	557668813	1	A2	IDH1 R132H	-	-	M	low	I
174_R1	5619411820	1	A2	IDH1 R132H	-	-	M	low	I
174_R1	5657410337	1	A2	IDH1 R132H	-	-	M	low	I
174_R1	5657410837	1	A2	IDH1 R132H	-	-	M	low	I
174_R2	578867581	2	A4	IDH1 R132H	NA	NA	M	high	NA
174_R2	579518081	2	A4	IDH1 R132H	NA	NA	M	high	NA
174_R2	580259081	2	A4	IDH1 R132H	NA	NA	M	high	NA
174_R2	580755730	2	A4	IDH1 R132H	NA	NA	M	high	NA
174_R2	583946230	2	A4	IDH1 R132H	NA	NA	M	high	NA
174_R2	591895568	2	A4	IDH1 R132H	NA	NA	M	high	NA
174_R2	592866068	2	A4	IDH1 R132H	NA	NA	M	high	NA
174_R2	607245430	2	A4	IDH1 R132H	NA	NA	M	high	NA
174_R2	607245930	2	A4	IDH1 R132H	NA	NA	M	high	NA
177_R1	4289611093	1	A2	IDH1 R132H	-	++	M	low	I
177_R1	490745894	1	A2	IDH1 R132H	-	+	M	low	I
177_R1	5778016771	1	A2	IDH1 R132H	-	+	M	low	I
177_R1	595493630	1	A2	IDH1 R132H	-	+	M	low	I
177_R1	598153130	1	A2	IDH1 R132H	-	+	M	low	I
177_R2	451713684	2	A3	IDH1 R132H	-	+++	M	low	NA
177_R2	463904695	2	A3	IDH1 R132H	-	+++	M	low	NA
177_R2	536374465	2	A3	IDH1 R132H	-	+	M	low	NA
177_R2	538699878	2	A3	IDH1 R132H	+	+++	M	low	NA
177_R2	5421217340	2	A3	IDH1 R132H	-	+	M	low	NA
177_R2	5678511817	2	A3	IDH1 R132H	-	+++	M	low	NA
177_R2	6223919857	2	A3	IDH1 R132H	-	NA	M	low	NA
177_R2	6246312391	2	A3	IDH1 R132H	-	+	M	low	NA
177_R2	627122033	2	A3	IDH1 R132H	-	+	M	low	NA
177_R2	6514820899	2	A3	IDH1 R132H	-	++	M	low	NA
177_R3	526099296	3	A2	IDH1 R132H	-	++	M	high	R
177_R3	533498959	3	A2	IDH1 R132H	-	++	M	high	R
177_R3	5497511335	3	A2	IDH1 R132H	-	+++	M	high	R
177_R3	5637712405	3	A2	IDH1 R132H	-	++	M	high	R
177_R3	5659011905	3	A2	IDH1 R132H	+	+++	M	high	R
177_R3	5751511581	3	A2	IDH1 R132H	-	+++	M	high	R
178_R1	5683118651	1	A4	IDH1 R132H	-	-	F	high	I
178_R1	5750019091	1	A4	IDH1 R132H	-	-	F	high	I
178_R1	6000418031	1	A4	IDH1 R132H	-	++	F	high	I
178_R1	6067318531	1	A4	IDH1 R132H	-	++	F	high	I
178_R1	6234819952	1	A4	IDH1 R132H	-	-	F	high	I
178_R2	5386311477	2	A4	IDH1 R132H	-	+++	F	low	R
178_R2	5444713472	2	A4	IDH1 R132H	++	+++	F	low	R
178_R2	545839753	2	A4	IDH1 R132H	-	+++	F	low	R
178_R2	5505312741	2	A4	IDH1 R132H	++	+++	F	low	R
178_R2	5593214037	2	A4	IDH1 R132H	-	++	F	low	R
178_R2	5646513180	2	A4	IDH1 R132H	+++	+++	F	low	R
178_R2	5673714246	2	A4	IDH1 R132H	++	+++	F	low	R
178_R2	5781313442	2	A4	IDH1 R132H	-	++	F	low	R
178_R2	5865918988	2	A4	IDH1 R132H	-	++	F	low	R
178_R2	5870218429	2	A4	IDH1 R132H	-	+++	F	low	R
178_R2	5891012334	2	A4	IDH1 R132H	++	+++	F	low	R
178_R2	5950518049	2	A4	IDH1 R132H	++	+++	F	low	R
178_R2	6014620606	2	A4	IDH1 R132H	-	+++	F	low	R
178_R2	6237720327	2	A4	IDH1 R132H	-	+++	F	low	R
178_R2	6313020536	2	A4	IDH1 R132H	-	+++	F	low	R
178_R2	6346416544	2	A4	IDH1 R132H	-	+++	F	low	R
178_R2	6450916983	2	A4	IDH1 R132H	++	+++	F	low	R
157_R1	4126117975	1	A3	IDH1 R132H	-	NA	F	high	I
157_R1	5202518949	1	A3	IDH1 R132H	-	NA	F	high	I
157_R1	5662214615	1	A3	IDH1 R132H	-	NA	F	high	I
160_R1	426886781	1	A2	IDH1 R132H	-	-	F	low	I
160_R1	438538376	1	A2	IDH1 R132H	-	-	F	low	I
156_R1	4870114282	1	A2	IDH1 R132H	-	-	M	low	I
156_R1	506996730	1	A2	IDH1 R132H	-	-	M	low	I
156_R1	5673618809	1	A2	IDH1 R132H	-	-	M	low	I
102_R1	4588717742	1	A2	IDH1 R132H	-	-	M	low	I
102_R1	5055112646	1	A2	IDH1 R132H	-	-	M	low	I
102_R1	5062620995	1	A2	IDH1 R132H	-	-	M	low	I
102_R1	5122012646	1	A2	IDH1 R132H	-	-	M	low	I
102_R1	5162411305	1	A2	IDH1 R132H	-	-	M	low	I
102_R1	5229311305	1	A2	IDH1 R132H	-	-	M	low	I
102_R1	5630312814	1	A2	IDH1 R132H	-	-	M	low	I
102_R1	5630313314	1	A2	IDH1 R132H	-	-	M	low	I
102_R2	524168977	2	A2	IDH1 R132H	-	-	M	low	R
102_R2	5281912020	2	A2	IDH1 R132H	-	-	M	low	R
102_R2	540223010	2	A2	IDH1 R132H	-	-	M	low	R
102_R2	5421110084	2	A2	IDH1 R132H	+	-	M	low	R
102_R2	5853711551	2	A2	IDH1 R132H	-	-	M	low	R
102_R2	629528941	2	A2	IDH1 R132H	-	-	M	low	R
102_R2	640148648	2	A2	IDH1 R132H	-	-	M	low	R
102_R2	646838648	2	A2	IDH1 R132H	-	-	M	low	R
103_R1	5094915766	1	A3	IDH1 R132H	-	+++	F	high	I
103_R1	5147714071	1	A3	IDH1 R132H	-	+++	F	high	I
103_R1	5240013985	1	A3	IDH1 R132H	-	+++	F	high	I
103_R1	5348314579	1	A3	IDH1 R132H	-	+	F	high	I
103_R1	5897315331	1	A3	IDH1 R132H	++	+++	F	high	I
103_R2	4701417379	2	A4	IDH1 R132H	-	-	F	low	R
103_R2	4760915252	2	A4	IDH1 R132H	-	NA	F	low	R
103_R2	500106426	2	A4	IDH1 R132H	-	++	F	low	R
103_R2	522632941	2	A4	IDH1 R132H	-	NA	F	low	R
103_R2	543517515	2	A4	IDH1 R132H	-	NA	F	low	R
103_R2	5642015131	2	A4	IDH1 R132H	-	++	F	low	R
103_R2	5647214631	2	A4	IDH1 R132H	+	++	F	low	R
105_R1	582484020	1	A2	IDH1 R132H	-	+	M	high	I
105_R1	583394520	1	A2	IDH1 R132H	++	++	M	high	I
105_R1	602027408	1	A2	IDH1 R132H	-	+++	M	high	I
105_R1	612474831	1	A2	IDH1 R132H	-	+++	M	high	I
105_R1	624152560	1	A2	IDH1 R132H	-	+++	M	high	I
105_R2	4497410179	2	A3	IDH1 R132H	NA	NA	M	low	NA
105_R2	459398500	2	A3	IDH1 R132H	NA	NA	M	low	NA
108_R1	4326711445	1	A2	IDH1 R132H	-	NA	M	low	I
108_R1	462886224	1	A2	IDH1 R132H	-	-	M	low	I
108_R1	513616749	1	A2	IDH1 R132H	-	NA	M	low	I
108_R1	5257817867	1	A2	IDH1 R132H	++	NA	M	low	I
108_R2	5167310972	2	A3	IDH1 R132H	NA	NA	M	low	NA
108_R2	5234210749	2	A3	IDH1 R132H	NA	NA	M	low	NA
108_R2	540109711	2	A3	IDH1 R132H	NA	NA	M	low	NA
108_R2	6211112357	2	A3	IDH1 R132H	NA	NA	M	low	NA
108_R2	638757344	2	A3	IDH1 R132H	NA	NA	M	low	NA
110_R1	498608963	1	A2	IDH1 R132H	++	-	M	low	I
110_R1	5347216885	1	A2	IDH1 R132H	+++	-	M	low	I
110_R1	5456417523	1	A2	IDH1 R132H	-	-	M	low	I
110_R1	5456512827	1	A2	IDH1 R132H	-	-	M	low	I
110_R1	5564811886	1	A2	IDH1 R132H	-	-	M	low	I
110_R1	5741119641	1	A2	IDH1 R132H	-	-	M	low	I
110_R2	5439715795	2	A4	IDH1 R132H	++	NA	M	high	R
110_R2	5469916295	2	A4	IDH1 R132H	-	NA	M	high	R
110_R2	5760618195	2	A4	IDH1 R132H	-	+	M	high	R
110_R2	5784017420	2	A4	IDH1 R132H	-	++	M	high	R
110_R2	5928518125	2	A4	IDH1 R132H	-	++	M	high	R
110_R2	595995357	2	A4	IDH1 R132H	+	-	M	high	R
110_R2	5995418125	2	A4	IDH1 R132H	-	++	M	high	R
110_R2	608097980	2	A4	IDH1 R132H	-	-	M	high	R
110_R2	614787980	2	A4	IDH1 R132H	-	NA	M	high	R
111_R1	6885316227	1	A2	IDH1 R132H	-	+	M	low	I
111_R1	6885316727	1	A2	IDH1 R132H	++	+	M	low	I
111_R1	694449980	1	A2	IDH1 R132H	++	+	M	low	I
113_R1	433348985	1	A2	IDH1 R132H	-	-	M	low	I
113_R1	440277745	1	A2	IDH1 R132H	+	-	M	low	I
113_R1	4521517316	1	A2	IDH1 R132H	-	+++	M	low	I
113_R1	4655316816	1	A2	IDH1 R132H	+	++	M	low	I
113_R1	4655317316	1	A2	IDH1 R132H	+++	++	M	low	I
113_R1	4729817850	1	A2	IDH1 R132H	-	-	M	low	I
113_R1	5139113526	1	A2	IDH1 R132H	++	-	M	low	I
113_R1	5173919514	1	A2	IDH1 R132H	+++	NA	M	low	I
113_R2	4751617764	2	A4	IDH1 R132H	-	-	M	high	R
113_R2	5070110770	2	A4	IDH1 R132H	-	-	M	high	R
113_R2	5553111967	2	A4	IDH1 R132H	-	-	M	high	R
113_R2	601849556	2	A4	IDH1 R132H	-	-	M	high	R
115_R1	4886215304	1	A2	IDH1 R132H	+	++	F	low	I
115_R1	4938617056	1	A2	IDH1 R132H	-	++	F	low	I
115_R1	5376113365	1	A2	IDH1 R132H	++	+	F	low	I
115_R1	5394815101	1	A2	IDH1 R132H	++	+	F	low	I
115_R2	5118017940	2	A4	IDH1 R132H	-	-	F	high	R
115_R2	5374815189	2	A4	IDH1 R132H	-	NA	F	high	R
115_R2	5860413048	2	A4	IDH1 R132H	-	-	F	high	R
115_R2	6108710335	2	A4	IDH1 R132H	++	NA	F	high	R
115_R2	6334812889	2	A4	IDH1 R132H	-	-	F	high	R
117_R1	4669813390	1	A2	IDH1 R132H	-	NA	F	high	I
117_R1	5776617506	1	A2	IDH1 R132H	-	NA	F	high	I
117_R1	627986867	1	A2	IDH1 R132H	-	NA	F	high	I
117_R2	485207830	2	A2	IDH1 R132H	-	-	F	high	R
117_R2	5308819937	2	A2	IDH1 R132H	++	-	F	high	R
117_R2	5879215568	2	A2	IDH1 R132H	-	-	F	high	R
117_R2	6043510440	2	A2	IDH1 R132H	-	-	F	high	R
117_R2	630362378	2	A2	IDH1 R132H	-	-	F	high	R
118_R1	4757419353	1	A2	IDH1 R132H	+	-	F	high	I
118_R1	4834214088	1	A2	IDH1 R132H	-	-	F	high	I
118_R1	5372720315	1	A2	IDH1 R132H	-	-	F	high	I
118_R2	4783016124	2	A3	IDH1 R132H	-	NA	F	high	R
118_R2	4842312377	2	A3	IDH1 R132H	-	-	F	high	R
118_R2	547108389	2	A3	IDH1 R132H	-	-	F	high	R
118_R2	5553413751	2	A3	IDH1 R132H	++	-	F	high	R
118_R2	598238509	2	A3	IDH1 R132H	-	+	F	high	R
118_R2	6139912327	2	A3	IDH1 R132H	-	-	F	high	R
121_R1	6680312785	1	A4	IDH1 R132H	-	+++	M	low	I
121_R1	6761214304	1	A4	IDH1 R132H	-	++	M	low	I
121_R3	4572720323	3	A4	IDH1 R132H	+++	NA	M	high	R
121_R3	4900211154	3	A4	IDH1 R132H	-	++	M	high	R
121_R3	5040718970	3	A4	IDH1 R132H	+++	++	M	high	R
121_R3	504512605	3	A4	IDH1 R132H	+++	+	M	high	R
121_R3	5623612483	3	A4	IDH1 R132H	-	++	M	high	R
121_R3	6506219275	3	A4	IDH1 R132H	+++	+++	M	high	R
121_R3	6522715693	3	A4	IDH1 R132H	-	++	M	high	R
121_R3	6649115520	3	A4	IDH1 R132H	-	++	M	high	R
122_R1	4838820025	1	A2	IDH1 R132H	-	NA	F	low	I
122_R1	4959314693	1	A2	IDH1 R132H	-	-	F	low	I
122_R1	5293910092	1	A2	IDH1 R132H	-	-	F	low	I
122_R1	5377112130	1	A2	IDH1 R132H	-	-	F	low	I
122_R1	555329529	1	A2	IDH1 R132H	-	-	F	low	I
122_R1	6469714407	1	A2	IDH1 R132H	-	NA	F	low	I
122_R1	679149596	1	A2	IDH1 R132H	-	-	F	low	I
122_R1	7055013158	1	A2	IDH1 R132H	-	+	F	low	I
122_R2	5400317645	2	A2	IDH1 R132H	-	NA	F	low	R
124_R1	408994613	1	A2	IDH1 R132H	-	++	M	low	I
124_R1	4130019142	1	A2	IDH1 R132H	++	NA	M	low	I
124_R1	501964934	1	A2	IDH1 R132H	+++	+	M	low	I
124_R2	495147495	2	A2	IDH1 R132H	+	NA	M	high	R
124_R2	547795607	2	A2	IDH1 R132H	-	NA	M	high	R
124_R2	5494216586	2	A2	IDH1 R132H	-	NA	M	high	R
124_R2	5514922221	2	A2	IDH1 R132H	++	NA	M	high	R
124_R2	5608612640	2	A2	IDH1 R132H	-	NA	M	high	R
124_R2	5627123502	2	A2	IDH1 R132H	-	NA	M	high	R
124_R2	5643019609	2	A2	IDH1 R132H	-	NA	M	high	R
124_R2	5686122076	2	A2	IDH1 R132H	+	NA	M	high	R
124_R2	5709919715	2	A2	IDH1 R132H	-	NA	M	high	R
124_R2	6198410041	2	A2	IDH1 R132H	-	NA	M	high	R
124_R2	621699355	2	A2	IDH1 R132H	-	NA	M	high	R
124_R2	659578761	2	A2	IDH1 R132H	++	NA	M	high	R
125_R1	4600010592	1	A2	IDH1 R132H	++	-	F	high	I
125_R1	5572513427	1	A2	IDH1 R132H	++	-	F	high	I
125_R2	3117519935	2	A4	IDH1 R132H	-	NA	F	high	R
125_R2	3521015790	2	A4	IDH1 R132H	-	-	F	high	R
125_R2	4182110200	2	A4	IDH1 R132H	-	++	F	high	R
125_R2	4650814269	2	A4	IDH1 R132H	++	+	F	high	R
126_R1	454897019	1	A2	IDH1 R132H	-	NA	M	high	I
126_R1	455625839	1	A2	IDH1 R132H	-	NA	M	high	I
126_R1	530638851	1	A2	IDH1 R132H	-	-	M	high	I
126_R1	541445794	1	A2	IDH1 R132H	+	-	M	high	I
126_R2	5296816022	2	A2	IDH1 R132H	-	+	M	high	R
126_R2	530588993	2	A2	IDH1 R132H	-	+	M	high	R
126_R2	551439732	2	A2	IDH1 R132H	-	+	M	high	R
129_R1	5069713895	1	A3	IDH1 R132H	NA	NA	M	low	NA
129_R1	5242011733	1	A3	IDH1 R132H	NA	NA	M	low	NA
129_R2	4542520846	2	A2	IDH1 R132H	NA	NA	M	low	NA
129_R2	4730814278	2	A2	IDH1 R132H	NA	NA	M	low	NA
129_R3	467695303	3	A4	IDH1 R132H	-	+++	M	low	R
129_R3	467695803	3	A4	IDH1 R132H	-	+++	M	low	R
129_R3	4781910707	3	A4	IDH1 R132H	-	-	M	low	R
129_R3	536884569	3	A4	IDH1 R132H	-	+++	M	low	R
129_R3	540754069	3	A4	IDH1 R132H	-	+++	M	low	R
131_R2	4571416195	2	A2	IDH1 R132H	-	NA	F	low	I
131_R2	4671214076	2	A2	IDH1 R132H	-	-	F	low	I
131_R2	5000710921	2	A2	IDH1 R132H	-	-	F	low	I
131_R2	519506965	2	A2	IDH1 R132H	-	-	F	low	I
131_R2	5243614439	2	A2	IDH1 R132H	-	-	F	low	I
131_R2	531554532	2	A2	IDH1 R132H	-	-	F	low	I
131_R2	6131010289	2	A2	IDH1 R132H	++	-	F	low	I
131_R3	4999912353	3	A2	IDH1 R132H	-	-	F	high	NA
131_R3	5066812527	3	A2	IDH1 R132H	-	-	F	high	NA
131_R3	508009033	3	A2	IDH1 R132H	-	-	F	high	NA
131_R3	5161612086	3	A2	IDH1 R132H	-	NA	F	high	NA
131_R3	5206711586	3	A2	IDH1 R132H	-	NA	F	high	NA
131_R3	5490413606	3	A2	IDH1 R132H	-	NA	F	high	NA
131_R3	5530914159	3	A2	IDH1 R132H	-	NA	F	high	NA
131_R3	559797280	3	A2	IDH1 R132H	-	+	F	high	NA
131_R4	4840918432	4	NA	IDH1 R132H	-	+	F	high	R
131_R4	4855810880	4	NA	IDH1 R132H	-	+	F	high	R
131_R4	4856221106	4	NA	IDH1 R132H	-	NA	F	high	R
131_R4	4874311931	4	NA	IDH1 R132H	-	NA	F	high	R
131_R4	497469559	4	NA	IDH1 R132H	+	+	F	high	R
131_R4	5587914356	4	NA	IDH1 R132H	-	NA	F	high	R
133_R1	4157816233	1	A2	IDH1 R132H	-	+	M	high	I
133_R1	4171919720	1	A2	IDH1 R132H	-	+	M	high	I
133_R1	4308214284	1	A2	IDH1 R132H	-	-	M	high	I
133_R1	4460810475	1	A2	IDH1 R132H	-	-	M	high	I
133_R1	4677921192	1	A2	IDH1 R132H	-	+	M	high	I
133_R1	4770722089	1	A2	IDH1 R132H	-	+	M	high	I
133_R1	479373729	1	A2	IDH1 R132H	-	NA	M	high	I
133_R1	5319420325	1	A2	IDH1 R132H	-	-	M	high	I
133_R1	5559121635	1	A2	IDH1 R132H	-	NA	M	high	I
133_R1	5878115444	1	A2	IDH1 R132H	+	+	M	high	I
133_R2	5651813284	2	A4	IDH1 R132H	NA	NA	M	high	NA
133_R2	5679820611	2	A4	IDH1 R132H	NA	NA	M	high	NA
133_R2	5746720111	2	A4	IDH1 R132H	NA	NA	M	high	NA
133_R2	5824215033	2	A4	IDH1 R132H	NA	NA	M	high	NA
133_R3	4369413774	3	A4	IDH1 R132H	-	-	M	high	R
133_R3	4582917109	3	A4	IDH1 R132H	-	+	M	high	R
133_R3	4989815412	3	A4	IDH1 R132H	-	+	M	high	R
133_R3	5056714912	3	A4	IDH1 R132H	-	-	M	high	R
136_R1	640075362	1	A2	IDH1 R132H	NA	NA	M	low	NA
136_R2	517179050	2	A3	IDH1 R132H	-	-	M	low	R
136_R2	578294994	2	A3	IDH1 R132H	-	-	M	low	R
136_R2	5841119568	2	A3	IDH1 R132H	-	NA	M	low	R
136_R2	5996821906	2	A3	IDH1 R132H	-	-	M	low	R
136_R2	6101211504	2	A3	IDH1 R132H	-	-	M	low	R
136_R2	6143410093	2	A3	IDH1 R132H	-	-	M	low	R
136_R2	634664498	2	A3	IDH1 R132H	-	-	M	low	R
136_R2	6685515320	2	A3	IDH1 R132H	-	NA	M	low	R
137_R1	480049018	1	A3	IDH1 R132H	-	NA	M	low	I
137_R1	5307418783	1	A3	IDH1 R132H	-	-	M	low	I
137_R1	5647818862	1	A3	IDH1 R132H	-	-	M	low	I
137_R1	586386403	1	A3	IDH1 R132H	-	-	M	low	I
137_R1	6571818019	1	A3	IDH1 R132H	-	-	M	low	I
139_R1	4764714065	1	A2	IDH1 R132H	-	+	M	low	I
139_R1	4793119392	1	A2	IDH1 R132H	+	NA	M	low	I
139_R1	5079917129	1	A2	IDH1 R132H	-	+	M	low	I
139_R1	5284520219	1	A2	IDH1 R132H	-	NA	M	low	I
139_R2	564264663	2	A2	IDH1 R132H	-	-	M	low	R
139_R2	632719438	2	A2	IDH1 R132H	-	-	M	low	R
141_R1	4688710011	1	A2	IDH1 R132H	-	-	M	low	I
141_R1	4958917190	1	A2	IDH1 R132H	-	-	M	low	I
141_R1	5025817690	1	A2	IDH1 R132H	-	-	M	low	I
141_R1	5529916090	1	A2	IDH1 R132H	-	-	M	low	I
141_R1	5570915003	1	A2	IDH1 R132H	-	-	M	low	I
141_R1	5643112121	1	A2	IDH1 R132H	-	-	M	low	I
141_R2	419677073	2	A2	IDH1 R132H	-	-	M	low	R
141_R2	4830313235	2	A2	IDH1 R132H	-	-	M	low	R
141_R2	5031614690	2	A2	IDH1 R132H	-	-	M	low	R
141_R2	5063614190	2	A2	IDH1 R132H	-	-	M	low	R
141_R2	5279118757	2	A2	IDH1 R132H	-	-	M	low	R
143_R1	3938717566	1	A2	IDH1 R132H	-	-	F	high	I
143_R1	4005617566	1	A2	IDH1 R132H	-	-	F	high	I
143_R1	4050814819	1	A2	IDH1 R132H	-	-	F	high	I
143_R1	4611512074	1	A2	IDH1 R132H	-	NA	F	high	I
143_R1	4868912037	1	A2	IDH1 R132H	-	NA	F	high	I
143_R2	4278110920	2	A2	IDH1 R132H	-	-	F	high	R
143_R2	4656211398	2	A2	IDH1 R132H	-	-	F	high	R
143_R2	4693113327	2	A2	IDH1 R132H	-	+	F	high	R
143_R2	4698220124	2	A2	IDH1 R132H	-	-	F	high	R
143_R2	473434343	2	A2	IDH1 R132H	-	NA	F	high	R
143_R2	4933319449	2	A2	IDH1 R132H	-	-	F	high	R
143_R2	5083511798	2	A2	IDH1 R132H	-	-	F	high	R
143_R2	5183112492	2	A2	IDH1 R132H	-	-	F	high	R
143_R2	5253618571	2	A2	IDH1 R132H	-	-	F	high	R
143_R2	5535615198	2	A2	IDH1 R132H	-	-	F	high	R
145_R1	5526413893	1	A3	IDH1 R132H	-	+++	F	high	I
145_R1	5593313393	1	A3	IDH1 R132H	-	+	F	high	I
145_R1	5767715610	1	A3	IDH1 R132H	-	+	F	high	I
145_R1	5776915110	1	A3	IDH1 R132H	-	+	F	high	I
145_R2	595029335	2	A4	IDH1 R132H	-	+	F	high	R
145_R2	606846466	2	A4	IDH1 R132H	-	-	F	high	R
145_R2	608056966	2	A4	IDH1 R132H	-	-	F	high	R
145_R2	692127535	2	A4	IDH1 R132H	-	-	F	high	R
145_R2	694107035	2	A4	IDH1 R132H	-	+	F	high	R
146_R2	4202812715	2	A2	IDH1 R132H	-	NA	M	low	I
146_R2	5175814094	2	A2	IDH1 R132H	-	NA	M	low	I
146_R2	593939422	2	A2	IDH1 R132H	-	NA	M	low	I
146_R2	607736302	2	A2	IDH1 R132H	-	NA	M	low	I
146_R3	4029516664	3	A4	IDH1 R132H	-	NA	M	low	R
146_R3	4331917896	3	A4	IDH1 R132H	++	NA	M	low	R
146_R3	5189516964	3	A4	IDH1 R132H	-	NA	M	low	R
146_R3	5844717863	3	A4	IDH1 R132H	-	NA	M	low	R
146_R3	6541517798	3	A4	IDH1 R132H	-	NA	M	low	R
147_R1	518102903	1	A4	IDH1 R132H	-	NA	M	high	I
147_R1	553113130	1	A4	IDH1 R132H	-	NA	M	high	I
147_R1	577117328	1	A4	IDH1 R132H	-	NA	M	high	I
147_R1	647547816	1	A4	IDH1 R132H	-	-	M	high	I
147_R2	3828218663	2	A4	IDH1 R132H	+	NA	M	high	NA
147_R2	427465652	2	A4	IDH1 R132H	++	NA	M	high	NA
147_R2	436017836	2	A4	IDH1 R132H	-	NA	M	high	NA
147_R2	4393713734	2	A4	IDH1 R132H	-	NA	M	high	NA
147_R2	5321217443	2	A4	IDH1 R132H	+++	NA	M	high	NA
147_R2	642888383	2	A4	IDH1 R132H	++	NA	M	high	NA
147_R3	5262618757	3	A4	IDH1 R132H	-	+	M	high	R
147_R3	5467311465	3	A4	IDH1 R132H	-	++	M	high	R
147_R3	5611110130	3	A4	IDH1 R132H	-	-	M	high	R
147_R3	5641510630	3	A4	IDH1 R132H	-	+	M	high	R
147_R3	5653711130	3	A4	IDH1 R132H	-	+	M	high	R
147_R3	5690918840	3	A4	IDH1 R132H	-	NA	M	high	R
147_R3	5707712286	3	A4	IDH1 R132H	-	+	M	high	R
147_R3	5738711786	3	A4	IDH1 R132H	+	+	M	high	R
148_R1	5310611618	1	A2	IDH1 R132H	-	-	F	low	I
148_R1	5359812118	1	A2	IDH1 R132H	-	-	F	low	I
148_R1	5464914266	1	A2	IDH1 R132H	++	-	F	low	I
148_R1	5531813766	1	A2	IDH1 R132H	-	-	F	low	I
148_R1	5830619066	1	A2	IDH1 R132H	++	NA	F	low	I
148_R1	6039718085	1	A2	IDH1 R132H	++	NA	F	low	I
148_R1	6152718778	1	A2	IDH1 R132H	++	NA	F	low	I
148_R2	5330516237	2	A3	IDH1 R132H	-	-	F	high	R
148_R2	5381415737	2	A3	IDH1 R132H	-	-	F	high	R
148_R2	595677935	2	A3	IDH1 R132H	+++	-	F	high	R
148_R2	6260019947	2	A3	IDH1 R132H	++	-	F	high	R
148_R2	688123919	2	A3	IDH1 R132H	-	-	F	high	R
148_R2	696694094	2	A3	IDH1 R132H	-	+	F	high	R
149_R1	4194913971	1	A2	IDH1 R132H	-	-	F	low	I
149_R1	4641212783	1	A2	IDH1 R132H	-	-	F	low	I
149_R1	5256320908	1	A2	IDH1 R132H	-	-	F	low	I
149_R1	5463814110	1	A2	IDH1 R132H	-	-	F	low	I
149_R1	5492014610	1	A2	IDH1 R132H	-	-	F	low	I
150_R1	4868816003	1	A2	IDH1 R132H	-	++	M	low	I
150_R1	4935716503	1	A2	IDH1 R132H	-	++	M	low	I
150_R1	4971712149	1	A2	IDH1 R132H	-	+++	M	low	I
150_R1	5038612649	1	A2	IDH1 R132H	-	+++	M	low	I
150_R1	5333810548	1	A2	IDH1 R132H	-	-	M	low	I
150_R1	5400711048	1	A2	IDH1 R132H	-	+	M	low	I
150_R1	5789815069	1	A2	IDH1 R132H	-	++	M	low	I
150_R1	5856715569	1	A2	IDH1 R132H	-	++	M	low	I
150_R2	608587501	2	A4	IDH1 R132H	+	++	M	high	R
156_R1	456769350	1	A2	IDH1 R132H	-	-	M	low	I
156_R1	4909414836	1	A2	IDH1 R132H	-	-	M	low	I
156_R1	5606719051	1	A2	IDH1 R132H	-	-	M	low	I
156_R1	5798410830	1	A2	IDH1 R132H	-	-	M	low	I
156_R1	5812212111	1	A2	IDH1 R132H	-	-	M	low	I
156_R2	558446451	2	A4	IDH1 R132H	+	-	M	high	R
156_R2	560795951	2	A4	IDH1 R132H	-	-	M	high	R
156_R2	566528055	2	A4	IDH1 R132H	++	+	M	high	R
156_R2	572425380	2	A4	IDH1 R132H	-	-	M	high	R
156_R2	6454916171	2	A4	IDH1 R132H	-	-	M	high	R
157_R1	391568458	1	A3	IDH1 R132H	+	+++	F	high	I
157_R1	5106215531	1	A3	IDH1 R132H	-	NA	F	high	I
157_R2	544987681	2	A2	IDH1 R132H	+	-	F	high	R
157_R2	548189200	2	A2	IDH1 R132H	-	NA	F	high	R
158_R2	606709531	2	A4	IDH1 R132H	-	+	F	high	I
158_R3	4962213337	3	A4	IDH1 R132H	-	+	F	high	R
158_R3	521303570	3	A4	IDH1 R132H	-	-	F	high	R
158_R3	5773915233	3	A4	IDH1 R132H	-	-	F	high	R
158_R3	5916715612	3	A4	IDH1 R132H	-	+	F	high	R
160_R2	496368204	2	A3	IDH1 R132H	-	+++	F	high	R
160_R2	4984115409	2	A3	IDH1 R132H	++	+++	F	high	R
160_R2	4991315909	2	A3	IDH1 R132H	+++	+++	F	high	R
160_R2	543609333	2	A3	IDH1 R132H	-	-	F	high	R
162_R1	5811620658	1	A3	IDH1 R132H	+++	+++	F	high	I
162_R1	5849419990	1	A3	IDH1 R132H	+++	+++	F	high	I
162_R1	5994121018	1	A3	IDH1 R132H	-	++	F	high	I
162_R2	3853613592	2	A4	IDH1 R132H	++	-	F	high	R
162_R2	3920513092	2	A4	IDH1 R132H	-	-	F	high	R
162_R2	484796399	2	A4	IDH1 R132H	-	-	F	high	R
166_R1	608237960	1	A2	NA	++	+	M	NA	I
166_R1	6395511153	1	A2	NA	+	-	M	NA	I
166_R1	658974943	1	A2	NA	-	-	M	NA	I
166_R2	593727005	2	A3	NA	-	+++	M	NA	NA
166_R2	595547805	2	A3	NA	-	++	M	NA	NA
166_R2	598288305	2	A3	NA	+++	++	M	NA	NA
166_R2	628606562	2	A3	NA	-	-	M	NA	NA
166_R2	651216697	2	A3	NA	-	-	M	NA	NA
166_R2	698165010	2	A3	NA	-	++	M	NA	NA
166_R3	4595118628	3	A4	NA	-	++	M	NA	R
166_R3	4894820057	3	A4	NA	-	+	M	NA	R
166_R3	4898013552	3	A4	NA	-	+	M	NA	R
166_R3	4969720100	3	A4	NA	-	-	M	NA	R
166_R3	530409710	3	A4	NA	-	-	M	NA	R
172_R1	5215810465	1	A2	IDH1 R132H	+++	++	M	low	I
172_R1	6281218418	1	A2	IDH1 R132H	+++	++	M	low	I
172_R2	454128712	2	A2	IDH1 R132H	+++	+	M	high	NA
172_R2	482356135	2	A2	IDH1 R132H	++	+	M	high	NA
172_R2	5186312188	2	A2	IDH1 R132H	+++	+++	M	high	NA
172_R3	4669611805	3	A2	IDH1 R132H	++	-	M	high	R
172_R3	4790115210	3	A2	IDH1 R132H	-	++	M	high	R
172_R3	4821814710	3	A2	IDH1 R132H	-	++	M	high	R
174_R1	4960914071	1	A2	IDH1 R132H	-	+	M	low	I
174_R1	496368394	1	A2	IDH1 R132H	-	-	M	low	I
174_R1	497028894	1	A2	IDH1 R132H	++	-	M	low	I
174_R1	4999014571	1	A2	IDH1 R132H	-	-	M	low	I
174_R1	5232614308	1	A2	IDH1 R132H	-	-	M	low	I
174_R1	6142510536	1	A2	IDH1 R132H	-	-	M	low	I
174_R1	6209410536	1	A2	IDH1 R132H	++	-	M	low	I
174_R2	586948860	2	A4	IDH1 R132H	NA	NA	M	high	NA
174_R2	597337802	2	A4	IDH1 R132H	NA	NA	M	high	NA
177_R1	4289610593	1	A2	IDH1 R132H	-	++	M	low	I
177_R1	492015247	1	A2	IDH1 R132H	-	+	M	low	I
177_R1	5778016271	1	A2	IDH1 R132H	-	+	M	low	I
177_R2	5011710623	2	A3	IDH1 R132H	-	-	M	low	NA
177_R2	517139605	2	A3	IDH1 R132H	-	+	M	low	NA
177_R2	5402016474	2	A3	IDH1 R132H	-	++	M	low	NA
177_R2	5777917808	2	A3	IDH1 R132H	-	+	M	low	NA
177_R2	5917916465	2	A3	IDH1 R132H	-	NA	M	low	NA
177_R2	6327113319	2	A3	IDH1 R132H	-	+	M	low	NA
177_R3	5564410835	3	A2	IDH1 R132H	-	+++	M	high	R
177_R3	5684611276	3	A2	IDH1 R132H	-	+++	M	high	R
178_R1	6079319867	1	A4	IDH1 R132H	-	+	F	high	I
178_R2	5530311664	2	A4	IDH1 R132H	+++	+++	F	low	R
178_R2	5876313097	2	A4	IDH1 R132H	+++	+++	F	low	R
178_R2	6098819293	2	A4	IDH1 R132H	+++	+++	F	low	R
178_R2	6165719293	2	A4	IDH1 R132H	+++	+++	F	low	R
178_R2	6170521107	2	A4	IDH1 R132H	+++	+++	F	low	R
178_R2	6961413586	2	A4	IDH1 R132H	+++	+++	F	low	R
157_R1	4038318537	1	A3	IDH1 R132H	-	NA	F	high	I
160_R1	4707410434	1	A2	IDH1 R132H	-	+	F	low	I

## Sheet: Supplementary Data 2
Supplementary Data 2: Sample information bulk RNA sequencing data
Study_ID	Recurrent_Type	Sample_Sex	CNV_load	IDH.mutation	WHO_Classification2021	Gemistocyte_score_4_bins	Gemistocyte_score_binary
002_R1	NA	M	high	IDH1 R132C	Astrocytoma, IDH-mutant, WHO grade 2	+	0
005_R1	NA	M	low	IDH1 R132C	Astrocytoma, IDH-mutant, WHO grade 2	++	1
005_R2	R1	M	low	IDH1 R132C	Astrocytoma, IDH-mutant, WHO grade 2	++	1
005_R3	R2	M	high	IDH1 R132C	Astrocytoma, IDH-mutant, WHO grade 2	+	0
006_R2	R1	M	high	IDH1 R132H	Astrocytoma, IDH-mutant, WHO grade 4	+++	1
006_R3	R2	M	high	IDH1 R132H	Astrocytoma, IDH-mutant, WHO grade 4	-	0
007_R1	NA	M	low	IDH1 R132H	Astrocytoma, IDH-mutant, WHO grade 2	-	0
007_R2	R1	M	high	IDH1 R132H	Astrocytoma, IDH-mutant, WHO grade 2	-	0
007_R3	R2	M	low	IDH1 R132H	Astrocytoma, IDH-mutant, WHO grade 2	+	0
007_R4	R3	M	low	IDH1 R132H	Therapy Effects	++	1
010_R1	NA	F	low	IDH1 R132H	Astrocytoma, IDH-mutant, WHO grade 2	-	0
010_R2	R1	F	low	IDH1 R132H	Astrocytoma, IDH-mutant, WHO grade 2	-	0
012_R1	NA	F	high	IDH1 R132H	Astrocytoma, IDH-mutant, WHO grade 2	-	0
012_R2	R1	F	low	IDH1 R132H	Astrocytoma, IDH-mutant, WHO grade 2	-	0
014_R1	NA	F	low	IDH1 R132C	Astrocytoma, IDH-mutant, WHO grade 2	-	0
014_R2	R1	F	high	IDH1 R132C	Astrocytoma, IDH-mutant, WHO grade 2	-	0
015_R2	NA	M	high	IDH1 R132H	Astrocytoma, IDH-mutant, WHO grade 3	++	1
015_R3	R1	M	high	IDH1 R132H	Astrocytoma, IDH-mutant, WHO grade 4	-	0
017_R1	NA	F	high	IDH1 R132H	Astrocytoma, IDH-mutant, WHO grade 2	-	0
017_R2	R1	F	high	IDH1 R132H	Astrocytoma, IDH-mutant, WHO grade 4	++	1
018_R1	NA	F	low	IDH1 R132H	Astrocytoma, IDH-mutant, WHO grade 2	-	0
018_R2	R1	F	low	IDH1 R132H	Astrocytoma, IDH-mutant, WHO grade 2	-	0
019_R1	NA	M	high	IDH1 R132H	Astrocytoma, IDH-mutant, WHO grade 4	-	0
019_R2	R1	M	high	IDH1 R132H	Astrocytoma, IDH-mutant, WHO grade 4	-	0
020_R1	NA	F	high	IDH1 R132G	Astrocytoma, IDH-mutant, WHO grade 3	+	0
020_R3	R1	F	low	IDH1 R132G	Astrocytoma, IDH-mutant, WHO grade 2	++	1
022_R1	NA	M	low	IDH1 R132H	Astrocytoma, IDH-mutant, WHO grade 2	-	0
022_R2	R1	M	high	IDH1 R132H	Astrocytoma, IDH-mutant, WHO grade 4	-	0
023_R1	NA	F	high	IDH1 R132H	Astrocytoma, IDH-mutant, WHO grade 3	+++	1
023_R2	NA	F	high	IDH1 R132H	Astrocytoma, IDH-mutant, WHO grade 4	++	1
023_R3	R1	F	high	IDH1 R132H	Astrocytoma, IDH-mutant, WHO grade 4	+++	1
025_R2	R1	F	high	IDH1 R132H	Astrocytoma, IDH-mutant, WHO grade 2	+++	1
026_R1	NA	M	high	IDH1 R132H	Astrocytoma, IDH-mutant, WHO grade 2	+	0
026_R2	R1	M	high	IDH1 R132H	Therapy Effects	++	1
028_R2	R1	M	NA	NA	Astrocytoma, IDH-mutant, WHO grade 3	++	1
029_R1	NA	M	high	IDH1 R132H	Astrocytoma, IDH-mutant, WHO grade 2	+++	1
029_R2	R1	M	low	IDH1 R132H	Astrocytoma, IDH-mutant, WHO grade 2	+	0
029_R3	R2	M	high	IDH1 R132H	Astrocytoma, IDH-mutant, WHO grade 3	+++	1
030_R3	R2	F	high	IDH1 R132H	Astrocytoma, IDH-mutant, WHO grade 4	+++	1
031_R1	NA	F	high	IDH1 R132H	Astrocytoma, IDH-mutant, WHO grade 2	-	0
031_R2	R1	F	high	IDH1 R132H	Astrocytoma, IDH-mutant, WHO grade 2	+++	1
032_R2	R1	F	high	IDH1 R132L	Astrocytoma, IDH-mutant, WHO grade 2	-	0
032_R3	R2	F	high	IDH1 R132L	Astrocytoma, IDH-mutant, WHO grade 2	-	0
032_R4	R3	F	high	IDH1 R132L	Astrocytoma, IDH-mutant, WHO grade 4	-	0
033_R1	NA	M	high	IDH1 R132H	Astrocytoma, IDH-mutant, WHO grade 2	-	0
034_R1	NA	M	high	IDH1 R132H	Astrocytoma, IDH-mutant, WHO grade 3	+	0
034_R2	R1	M	high	IDH1 R132H	Astrocytoma, IDH-mutant, WHO grade 2	++	1
034_R3	R2	M	high	IDH1 R132H	Astrocytoma, IDH-mutant, WHO grade 4	+++	1
035_R1	NA	M	high	IDH1 R132C	Astrocytoma, IDH-mutant, WHO grade 2	+	0
035_R2	R1	M	low	IDH1 R132C	Astrocytoma, IDH-mutant, WHO grade 2	++	0
038_R1	NA	F	high	IDH1 R132H	Astrocytoma, IDH-mutant, WHO grade 3	-	0
038_R2	R1	F	high	IDH1 R132H	Astrocytoma, IDH-mutant, WHO grade 2	-	0
039_R1	NA	F	low	IDH1 R132H	Astrocytoma, IDH-mutant, WHO grade 2	-	0
039_R2	R1	F	low	IDH1 R132H	Astrocytoma, IDH-mutant, WHO grade 2	-	0
040_R1	NA	M	high	IDH1 R132H	Astrocytoma, IDH-mutant, WHO grade 2	NA	NA
040_R2	R1	M	high	IDH1 R132H	Astrocytoma, IDH-mutant, WHO grade 2	-	0
042_R1	NA	F	high	IDH1 R132H	Astrocytoma, IDH-mutant, WHO grade 2	-	0
042_R2	R1	F	high	IDH1 R132H	Astrocytoma, IDH-mutant, WHO grade 2	-	0
043_R1	NA	F	high	IDH1 R132H	Astrocytoma, IDH-mutant, WHO grade 3	-	0
043_R2	R1	F	low	IDH1 R132H	Astrocytoma, IDH-mutant, WHO grade 3	-	0
043_R3	R2	F	high	IDH1 R132H	Astrocytoma, IDH-mutant, WHO grade 4	++	1
044_R1	NA	F	low	IDH1 R132H	Astrocytoma, IDH-mutant, WHO grade 2	NA	NA
044_R2	R1	F	low	IDH1 R132H	Astrocytoma, IDH-mutant, WHO grade 2	-	0
045_R1	NA	F	low	IDH1 R132C	Astrocytoma, IDH-mutant, WHO grade 3	+	0
045_R2	R1	F	high	IDH1 R132C	Astrocytoma, IDH-mutant, WHO grade 3	+	0
045_R3	R2	F	high	IDH1 R132C	Astrocytoma, IDH-mutant, WHO grade 4	-	0
048_R4	R1	F	high	IDH1 R132H	Astrocytoma, IDH-mutant, WHO grade 4	NA	NA
049_R2	R1	F	high	IDH1 R132H	Astrocytoma, IDH-mutant, WHO grade 4	+	0
052_R1	NA	F	low	IDH1 R132H	Astrocytoma, IDH-mutant, WHO grade 4	-	0
052_R2	R1	F	high	IDH1 R132H	Astrocytoma, IDH-mutant, WHO grade 4	+	0
053_R1	NA	M	low	NA	Astrocytoma, IDH-mutant, WHO grade 2	-	0
053_R2	R1	M	low	NA	Astrocytoma, IDH-mutant, WHO grade 2	+	0
104_R2	R1	F	low	IDH1 R132S	Astrocytoma, IDH-mutant, WHO grade 2	-	0
107_R1	NA	M	low	IDH1 R132H	Astrocytoma, IDH-mutant, WHO grade 2	NA	NA
108_R2	R1	M	low	IDH1 R132H	Astrocytoma, IDH-mutant, WHO grade 3	+	0
111_R1	NA	M	low	IDH1 R132H	Astrocytoma, IDH-mutant, WHO grade 2	NA	NA
113_R1	NA	M	low	IDH1 R132H	Astrocytoma, IDH-mutant, WHO grade 2	-	0
115_R1	NA	F	low	IDH1 R132H	Astrocytoma, IDH-mutant, WHO grade 2	+++	1
115_R2	R1	F	high	IDH1 R132H	Astrocytoma, IDH-mutant, WHO grade 4	+	0
116_R1	NA	M	low	IDH1 R132C	Astrocytoma, IDH-mutant, WHO grade 3	++	1
117_R2	R1	F	high	IDH1 R132H	Astrocytoma, IDH-mutant, WHO grade 2	+	0
118_R2	R1	F	high	IDH1 R132H	Astrocytoma, IDH-mutant, WHO grade 3	+	0
119_R1	NA	M	high	IDH1 R132G	Astrocytoma, IDH-mutant, WHO grade 2	NA	NA
119_R2	R1	M	high	IDH1 R132G	Astrocytoma, IDH-mutant, WHO grade 4	-	0
121_R2	NA	M	low	IDH1 R132H	Astrocytoma, IDH-mutant, WHO grade 2	NA	NA
122_R1	NA	F	low	IDH1 R132H	Astrocytoma, IDH-mutant, WHO grade 2	-	0
122_R2	R1	F	low	IDH1 R132H	Astrocytoma, IDH-mutant, WHO grade 2	-	0
124_R1	NA	M	low	IDH1 R132H	Astrocytoma, IDH-mutant, WHO grade 2	+++	1
124_R2	R1	M	high	IDH1 R132H	Astrocytoma, IDH-mutant, WHO grade 2	-	0
125_R1	NA	F	high	IDH1 R132H	Astrocytoma, IDH-mutant, WHO grade 2	-	0
125_R2	R1	F	high	IDH1 R132H	Astrocytoma, IDH-mutant, WHO grade 4	+	0
126_R1	NA	M	high	IDH1 R132H	Astrocytoma, IDH-mutant, WHO grade 2	-	0
128_R1	NA	M	low	IDH1 R132S	Astrocytoma, IDH-mutant, WHO grade 3	+++	1
129_R1	NA	M	low	IDH1 R132H	Astrocytoma, IDH-mutant, WHO grade 3	++	1
129_R2	R1	M	low	IDH1 R132H	Astrocytoma, IDH-mutant, WHO grade 2	NA	NA
129_R3	R2	M	low	IDH1 R132H	Astrocytoma, IDH-mutant, WHO grade 4	+++	1
131_R2	NA	F	low	IDH1 R132H	Astrocytoma, IDH-mutant, WHO grade 2	-	0
131_R3	R1	F	high	IDH1 R132H	Astrocytoma, IDH-mutant, WHO grade 2	-	0
133_R2	R1	M	high	IDH1 R132H	Astrocytoma, IDH-mutant, WHO grade 4	+	0
133_R3	R2	M	high	IDH1 R132H	Astrocytoma, IDH-mutant, WHO grade 4	+	0
134_R1	NA	F	low	IDH1 R132C	Astrocytoma, IDH-mutant, WHO grade 2	+	0
135_R1	NA	F	low	IDH1 R132C	Astrocytoma, IDH-mutant, WHO grade 2	-	0
135_R2	R1	F	low	IDH1 R132C	Astrocytoma, IDH-mutant, WHO grade 2	NA	NA
136_R1	NA	M	low	IDH1 R132H	Astrocytoma, IDH-mutant, WHO grade 2	-	0
136_R2	R1	M	low	IDH1 R132H	Astrocytoma, IDH-mutant, WHO grade 3	-	0
137_R1	NA	M	low	IDH1 R132H	Astrocytoma, IDH-mutant, WHO grade 3	-	0
137_R2	R1	M	low	IDH1 R132H	Astrocytoma, IDH-mutant, WHO grade 2	-	0
139_R1	NA	M	low	IDH1 R132H	Astrocytoma, IDH-mutant, WHO grade 2	-	0
139_R2	R1	M	low	IDH1 R132H	Astrocytoma, IDH-mutant, WHO grade 2	+	0
141_R1	NA	M	low	IDH1 R132H	Astrocytoma, IDH-mutant, WHO grade 2	-	0
141_R2	R1	M	low	IDH1 R132H	Astrocytoma, IDH-mutant, WHO grade 2	-	0
142_R1	NA	M	low	IDH1 R132S	Astrocytoma, IDH-mutant, WHO grade 2	-	0
142_R2	R1	M	high	IDH1 R132S	Astrocytoma, IDH-mutant, WHO grade 4	++	1
143_R2	R1	F	high	IDH1 R132H	Astrocytoma, IDH-mutant, WHO grade 2	-	0
145_R1	NA	F	high	IDH1 R132H	Astrocytoma, IDH-mutant, WHO grade 3	+++	1
145_R2	R1	F	high	IDH1 R132H	Astrocytoma, IDH-mutant, WHO grade 4	-	0
146_R2	NA	M	low	IDH1 R132H	Astrocytoma, IDH-mutant, WHO grade 2	NA	NA
146_R3	R1	M	low	IDH1 R132H	Astrocytoma, IDH-mutant, WHO grade 4	NA	NA
147_R2	R1	M	high	IDH1 R132H	Astrocytoma, IDH-mutant, WHO grade 4	-	0
147_R3	R2	M	high	IDH1 R132H	Astrocytoma, IDH-mutant, WHO grade 4	++	0
148_R1	NA	F	low	IDH1 R132H	Astrocytoma, IDH-mutant, WHO grade 2	-	0
148_R2	R1	F	high	IDH1 R132H	Astrocytoma, IDH-mutant, WHO grade 3	-	0
149_R1	NA	F	low	IDH1 R132H	Astrocytoma, IDH-mutant, WHO grade 2	-	0
149_R2	R1	F	high	IDH1 R132H	Astrocytoma, IDH-mutant, WHO grade 4	-	0
150_R1	NA	M	low	IDH1 R132H	Astrocytoma, IDH-mutant, WHO grade 4	+++	1
150_R2	R1	M	high	IDH1 R132H	Astrocytoma, IDH-mutant, WHO grade 4	++	1
151_R1	NA	F	high	IDH1 R132G	Astrocytoma, IDH-mutant, WHO grade 2	+	0
151_R2	R1	F	high	IDH1 R132G	Astrocytoma, IDH-mutant, WHO grade 2	-	0
156_R1	NA	M	low	IDH1 R132H	Astrocytoma, IDH-mutant, WHO grade 2	-	0
156_R2	R1	M	high	IDH1 R132H	Astrocytoma, IDH-mutant, WHO grade 4	+	0
157_R1	NA	F	high	IDH1 R132H	Astrocytoma, IDH-mutant, WHO grade 3	-	0
157_R2	R1	F	high	IDH1 R132H	Astrocytoma, IDH-mutant, WHO grade 2	-	0
158_R2	NA	F	high	IDH1 R132H	Astrocytoma, IDH-mutant, WHO grade 4	++	1
163_R1	NA	M	low	IDH1 R132H	Astrocytoma, IDH-mutant, WHO grade 2	+++	1
163_R3	R2	M	high	IDH1 R132H	Astrocytoma, IDH-mutant, WHO grade 3	++	1
163_R4	R3	M	high	IDH1 R132H	Astrocytoma, IDH-mutant, WHO grade 4	+	0
164_R1	NA	M	high	IDH1 R132H	Astrocytoma, IDH-mutant, WHO grade 2	+	0
164_R2	R1	M	high	IDH1 R132H	Astrocytoma, IDH-mutant, WHO grade 2	+	0
168_R2	R1	M	low	IDH1 R132C	Astrocytoma, IDH-mutant, WHO grade 4	+++	1
171_R1	NA	M	high	IDH1 R132H	Astrocytoma, IDH-mutant, WHO grade 2	+	0
171_R2	R1	M	high	IDH1 R132H	Astrocytoma, IDH-mutant, WHO grade 4	++	1
171_R3	R2	M	high	IDH1 R132H	Astrocytoma, IDH-mutant, WHO grade 4	++	1
172_R1	NA	M	low	IDH1 R132H	Astrocytoma, IDH-mutant, WHO grade 2	++	1
172_R2	R1	M	high	IDH1 R132H	Astrocytoma, IDH-mutant, WHO grade 2	++	1
172_R3	R2	M	high	IDH1 R132H	Astrocytoma, IDH-mutant, WHO grade 2	+	0
173_R2	R1	M	low	IDH1 R132H	Astrocytoma, IDH-mutant, WHO grade 2	+	0
174_R1	NA	M	low	IDH1 R132H	Astrocytoma, IDH-mutant, WHO grade 2	-	0
174_R2	R1	M	high	IDH1 R132H	Astrocytoma, IDH-mutant, WHO grade 4	-	0
177_R1	NA	M	low	IDH1 R132H	Astrocytoma, IDH-mutant, WHO grade 2	+	0
177_R2	NA	M	low	IDH1 R132H	Astrocytoma, IDH-mutant, WHO grade 3	+	0
177_R3	R1	M	high	IDH1 R132H	Astrocytoma, IDH-mutant, WHO grade 2	+	0
202_R1	NA	M	high	IDH1 R132H	Astrocytoma, IDH-mutant, WHO grade 2	-	0
202_R2	R1	M	high	IDH1 R132H	Astrocytoma, IDH-mutant, WHO grade 4	NA	NA
204_R1	NA	F	low	IDH1 R132H	Astrocytoma, IDH-mutant, WHO grade 3	-	0
204_R2	R1	F	high	IDH1 R132H	Astrocytoma, IDH-mutant, WHO grade 3	+	0
206_R1	NA	F	low	IDH1 R132H	Astrocytoma, IDH-mutant, WHO grade 2	-	0
206_R2	R1	F	low	IDH1 R132H	Astrocytoma, IDH-mutant, WHO grade 2	-	0
207_R2	R1	M	high	IDH1 R132H	Astrocytoma, IDH-mutant, WHO grade 2	+	0
210_R2	NA	M	high	IDH1 R132H	Astrocytoma, IDH-mutant, WHO grade 2	-	0
210_R3	R1	M	low	IDH1 R132H	Astrocytoma, IDH-mutant, WHO grade 2	-	0
211_R1	NA	M	low	IDH1 R132C	Astrocytoma, IDH-mutant, WHO grade 2	-	0
211_R2	R1	M	high	IDH1 R132C	Astrocytoma, IDH-mutant, WHO grade 4	-	0
213_R2	NA	M	low	IDH1 R132H	Astrocytoma, IDH-mutant, WHO grade 2	+	0
213_R3	R1	M	low	IDH1 R132H	Astrocytoma, IDH-mutant, WHO grade 2	-	0
218_R1	NA	F	high	IDH1 R132H	Astrocytoma, IDH-mutant, WHO grade 2	++	1
218_R2	R1	F	low	IDH1 R132H	Astrocytoma, IDH-mutant, WHO grade 2	+	0
008_R2	R1	M	NA	NA	NA	-	0
054_R2	R1	M	high	IDH1 R132H	Astrocytoma, IDH-mutant, WHO grade 2	-	0
130_R1	NA	F	low	IDH1 R132C	Astrocytoma, IDH-mutant, WHO grade 2	-	0

## Sheet: Supplementary Data 3
Supplementary Data 3: Sample information NanoString GeoMx spatial transcriptomics data
Sample	ROI	name	GTC_score	GTC_score2	qc	AOISurfaceArea	AOINucleiCount	ROICoordinateX	ROICoordinateY	RawReads	AlignedReads	DeduplicatedReads	TrimmedReads	StitchedReads	SequencingSaturation	UMIQ30	RTSQ30	ROIID	ROI_tag	Resection	GLASS-ID	Sex	WHO2021	T_cell_count_area	distance_vessel_close	distance_vesel_far
1	1	1_01	No	0	yes	340763	960	13218.8	19737.8	7951384	7490376	1211625	7916667	7865072	84.7621	0.9928	0.9927	9483dde1-e3d5-486b-a9bc-741477de3c98	T_cells_in_perivascular_space	Recurrent	110_R2	M	A4	8.80377e-06	124	781
1	2	1_02	Low	1	yes	290387	1069	38002	38197	9489624	8936416	1271946	9452407	9394815	86.5965	0.993	0.9935	ef4fae73-cf97-42c7-be0d-623d80b44699	T_cells_in_perivascular_space	Recurrent	110_R2	M	A4	1.72184e-05	134	726
1	3	1_03	Low	1	yes	340763	1014	28716.5	40977.3	11595394	10915281	1537234	11543886	11468419	86.7427	0.9931	0.9929	9534aca6-83d2-42f4-b1cc-f9b869d5b730	T_cells_in_perivascular_space	Recurrent	110_R2	M	A4	6.16264e-05	60	733
1	4	1_04	Low	1	yes	231635	896	29244	38052	8662384	8148815	1089480	8623632	8568578	87.4229	0.9931	0.993	01b0565d-7bd7-4410-93fa-0f28121eaa3a	T_cells_in_Tumor_stroma	Recurrent	110_R2	M	A4	3.45372e-05	NA	NA
1	5	1_05	Low	1	yes	244328	1029	30385	35803	10312503	9594786	1265958	10155580	10091288	87.724	0.9933	0.993	8f8b7d6e-a049-4d23-ac64-19e6c47d7f17	T_cells_in_Tumor_stroma	Recurrent	110_R2	M	A4	2.04643e-05	NA	NA
1	6	1_06	Low	1	yes	320966	1196	37460	22840	7549312	7103059	987351	7516693	7468067	86.9213	0.9931	0.993	5ff1d2cb-a64f-4e5f-8376-b7f812496f75	T_cells_in_Tumor_stroma	Recurrent	110_R2	M	A4	1.24624e-05	NA	NA
1	7	1_07	No	0	yes	330889	843	17238	60765.8	7709329	7275987	968143	7676643	7628299	87.4419	0.9932	0.9931	fd9bbd17-16a1-483e-9e7c-58ae6e737103	T_cells_in_perivascular_space	Primary	110_R1	M	A2	3.02216e-06	NA	NA
1	8	1_08	No	0	yes	330889	1284	10967.8	65047.5	9035683	8515147	1058603	8999075	8943669	88.2842	0.9931	0.993	f41c0fbb-e223-40bd-829e-5dcfc1fba3c2	T_cells_absent	Primary	110_R1	M	A2	1.51108e-05	NA	NA
1	9	1_09	No	0	yes	330889	892	8633.65	61775.1	4884506	4609224	570036	4864630	4835628	88.3297	0.9931	0.993	b38e87cd-8c26-47f6-8663-5267bcc26b2d	T_cells_absent	Primary	110_R1	M	A2	6.04433e-06	NA	NA
1	10	1_10	No	0	yes	189036	565	12716	55591	4809092	4535491	621609	4789768	4759156	87.0743	0.9931	0.993	29e61296-e6a9-43b6-a303-a516e2c17363	T_cells_absent	Primary	110_R1	M	A2	1.587e-05	NA	NA
1	11	1_11	No	0	yes	163438	647	14626	55253	3228651	3044927	434562	3215853	3195567	86.5404	0.9932	0.9933	84ea4e3a-7cfb-4cf8-8017-e9e0a2945da6	T_cells_absent	Primary	110_R1	M	A2	6.11852e-06	NA	NA
1	12	1_12	No	0	yes	330889	910	20250.2	52266.6	5026739	4728191	699627	5004634	4973082	86.0819	0.9934	0.993	85c8207a-e190-4c3a-ae50-b14a760e9b6c	T_cells_absent	Primary	110_R1	M	A2	0	NA	NA
2	1	2_01	High	3	yes	261150	677	25753	87817	9228020	8544611	1136972	9186862	9116565	87.6791	0.993	0.993	0b2e4fcb-303b-4f2c-a53f-2d4af6e94958	T_cells_in_perivascular_space	Primary	115_R1	F	A2	4.97798e-05	39	416
2	2	2_02	High	3	yes	344296	767	28297	81679	7135054	6652875	962039	7103986	7058294	86.5167	0.9929	0.9929	3e8028e0-ff6c-4630-99b0-c0113f48b4e2	T_cells_in_perivascular_space	Primary	115_R1	F	A2	0.000133606	8	650
2	3	2_03	Medium	2	yes	269170	546	28433	74085	5003240	4657040	691830	4961432	4927676	86.1724	0.9932	0.993	5c60c6c1-a2be-4fc9-86bc-b38e5c42f5ad	T_cells_in_perivascular_space	Primary	115_R1	F	A2	7.43024e-05	12	360
2	4	2_04	High	3	yes	330889	808	22821.5	90537.1	7915314	7304054	1085355	7789892	7735934	86.2879	0.9935	0.993	0b5cfeb7-3029-4089-9f51-b40c417b727e	T_cells_in_Tumor_stroma	Primary	115_R1	F	A2	4.53325e-05	NA	NA
2	5	2_05	High	3	yes	330889	863	23951.4	91875.7	6309915	5870794	932667	6262616	6224197	85.219	0.9931	0.9929	bbec40b5-296f-44a1-a12e-6aa6fcc76902	T_cells_in_Tumor_stroma	Primary	115_R1	F	A2	6.64876e-05	NA	NA
2	6	2_06	High	3	yes	330889	753	32789.5	85580.4	9457916	8828329	1145758	9416852	9354148	87.8857	0.9931	0.993	e4832f69-fc6f-4214-a57f-90af8e87ece2	T_cells_in_Tumor_stroma	Primary	115_R1	F	A2	6.95098e-05	NA	NA
2	7	2_07	Low	1	yes	330889	1373	32532.5	18988.2	8691643	8151000	1160064	8656276	8601262	86.6531	0.9929	0.9932	8d0b2948-f90c-42be-a238-b6bda96979a2	T_cells_in_Tumor_stroma	Recurrent	115_R2	F	A4	9.97314e-05	NA	NA
2	8	2_08	No	0	yes	349655	2107	34082	16618	13146769	12286362	1821857	13091433	13009343	86.1422	0.993	0.993	0e8a7122-daff-4abb-86aa-4c1dc51099cb	T_cells_in_Tumor_stroma	Recurrent	115_R2	F	A4	8.2939e-05	NA	NA
2	9	2_09	Medium	2	yes	340763	1136	37852.5	11622.5	5225554	4805537	651745	5147636	5111368	87.5277	0.9933	0.9932	b7e94424-d647-42eb-8b29-f6ffeb25899a	T_cells_in_Tumor_stroma	Recurrent	115_R2	F	A4	0.000158468	NA	NA
2	10	2_10	No	0	yes	205276	1013	32885	12902	4082294	3613080	524406	3830277	3803319	87.1541	0.9933	0.9927	fa1d8b26-4954-46d7-b8a2-a91205565659	T_cells_in_Tumor_stroma	Recurrent	115_R2	F	A4	6.82008e-05	NA	NA
2	11	2_11	Low	1	yes	408167	2056	9533	7504	3385467	3087888	940027	3298999	3277175	72.2335	0.9932	0.9928	1b6f31fb-7c63-4b64-9a82-b0d3555b90fc	T_cells_in_Tumor_stroma	Recurrent	115_R2	F	A4	0.000146998	NA	NA
2	12	2_12	No	0	yes	336851	1478	34793	27457	11180881	10444844	1672005	11136725	11067778	85.0459	0.9933	0.993	7376e4c8-d363-498d-bb6b-c8b7a9dc7080	T_cells_in_Tumor_stroma	Recurrent	115_R2	F	A4	8.31228e-05	NA	NA
3	1	3_01	Low	1	yes	211153	501	27693	21101	3640460	3374987	570597	3623192	3599167	84.3262	0.9931	0.9928	3cfb4ea0-de91-4bdd-9c78-569d65a5eed5	T_cells_in_perivascular_space	Recurrent	121_R3	M	A4	6.15667e-05	12	522
3	2	3_02	Low	1	yes	285856	1082	17042	19959	7966372	7380860	1093310	7918154	7869323	86.2759	0.9931	0.993	55af4918-4905-4103-9515-dbd4f5ee7e75	T_cells_in_perivascular_space	Recurrent	121_R3	M	A4	0.000209896	0	415
3	3	3_03	High	3	yes	340763	820	8523.81	31379.8	9700176	9008834	1259735	9660423	9598618	87.0133	0.993	0.9929	0793fa47-308c-43b7-b48d-a314af546eb6	T_cells_in_Tumor_stroma	Recurrent	121_R3	M	A4	0.000193683	NA	NA
3	4	3_04	Low	1	yes	309227	1160	21767	13489	8157702	7556712	1031799	8121762	8064035	87.3518	0.993	0.9932	4b9411a0-3f0a-4b58-9726-75344d716240	T_cells_in_Tumor_stroma	Recurrent	121_R3	M	A4	0.000303984	NA	NA
3	5	3_05	Low	1	yes	220249	700	27648	27492	6868889	6358186	868279	6840436	6800717	87.3593	0.9933	0.9929	3d35913d-9953-4dee-ac5b-a6bbd7c0d7cf	T_cells_in_perivascular_space	Recurrent	121_R3	M	A4	3.63225e-05	9	272
3	6	3_06	High	3	yes	224127	856	18294	30886	7355477	6819820	1009892	7326517	7281656	86.2702	0.993	0.9929	817c944d-0455-4469-8e86-6f4b9f5750f7	T_cells_in_Tumor_stroma	Recurrent	121_R3	M	A4	0.000348018	NA	NA
3	7	3_07	Medium	2	yes	384231	314	29936	63731	4012393	3770445	562954	3991591	3965543	85.9696	0.9929	0.9927	01d4418c-3dd2-4e74-865f-fa22bc4cba8c	T_cells_in_perivascular_space	Primary	121_R2	M	A2	1.3013e-05	27	667
3	8	3_08	Low	1	yes	222825	174	30764	59742	3061432	2882064	367524	3048852	3030742	87.995	0.9932	0.9933	2104c4d6-7cc8-467f-a66e-54e8b1ce30a8	T_cells_in_perivascular_space	Primary	121_R2	M	A2	8.97566e-06	41	387
3	9	3_09	Medium	2	yes	273395	204	27626.8	63867	3846167	3573277	555713	3785746	3762496	85.5515	0.9934	0.993	0eb0fb27-603f-4e22-9026-c90ae8d7304d	T_cells_in_perivascular_space	Primary	121_R2	M	A2	1.46309e-05	34	623
3	10	3_10	Low	1	yes	325679	265	29900	70800	6050912	5694257	792631	6024317	5983300	86.9006	0.9931	0.9929	8eb354f4-2f35-41e6-8a06-31f936875768	T_cells_in_perivascular_space	Primary	121_R2	M	A2	3.37756e-05	3	505
3	11	3_11	Medium	2	yes	256485	228	26442	72347	5137238	4623075	685233	4891825	4860582	86.6615	0.9933	0.9929	ffbf9eff-e529-4dee-9c8c-0f328645dc6b	T_cells_in_perivascular_space	Primary	121_R2	M	A2	7.01795e-05	11	549
3	12	3_12	Medium	2	yes	340763	462	18622.8	76126.9	7840292	7357683	1087965	7807788	7760523	86.1234	0.9931	0.993	b17352f5-6eb1-42d6-8725-4fc2099fd0c3	T_cells_in_perivascular_space	Primary	121_R2	M	A2	1.76075e-05	52	720
4	1	4_01	No	0	yes	265344	1344	11755.4	10786.4	7041065	6632369	1014521	7010646	6963776	85.5914	0.9929	0.993	66c889c5-57c3-473b-9a7f-2ff416c0fe61	T_cells_absent	Recurrent	156_R2	M	A4	3.39183e-05	NA	NA
4	2	4_02	No	0	yes	216351	976	8854	8948	6801478	5996743	1078762	6349544	6308567	84.1393	0.9932	0.9926	a148aea6-8665-429e-8791-03fcb4e8bf72	T_cells_absent	Recurrent	156_R2	M	A4	8.3198e-05	NA	NA
4	3	4_03	No	0	yes	334157	1718	12341.1	5897.71	14480888	13487998	1757746	14265193	14175202	87.8616	0.9933	0.9929	36207127-66e2-4448-a865-fa01073a2cf1	T_cells_absent	Recurrent	156_R2	M	A4	8.37929e-05	NA	NA
4	4	4_04	No	0	yes	340763	1933	3345.42	15026	9686813	9128162	1183001	9644470	9583615	87.7875	0.9927	0.9928	24b25cf9-f47f-47eb-ab5e-fdb201a7dbb2	T_cells_absent	Recurrent	156_R2	M	A4	4.69534e-05	NA	NA
4	5	4_05	No	0	yes	374595	1310	18844	17114	13140900	12354467	1628426	13081175	12995594	87.608	0.9928	0.9928	dce9a4ab-018c-478b-910d-1bfcdfd123c8	T_cells_absent	Recurrent	156_R2	M	A4	5.60606e-05	NA	NA
4	6	4_06	Low	1	yes	330889	1182	6939.8	22445.4	10773305	10145982	1242964	10725466	10656519	88.4626	0.9932	0.993	b38f48ea-24a8-4eef-9687-aa349bb39db2	T_cells_in_perivascular_space	Recurrent	156_R2	M	A4	5.74211e-05	72	716
4	7	4_07	No	0	yes	461989	998	3146.52	47338.3	14099183	13297682	1777640	14032850	13942541	87.3919	0.9929	0.9928	333d96bd-7784-48f8-bf06-ebba46f4aaf5	T_cells_absent	Primary	156_R1	M	A2	0	NA	NA
4	8	4_08	No	0	yes	455396	3445	2703.19	49417.3	12939946	12214104	1630720	12879068	12799298	87.3978	0.993	0.9927	076a16bb-8a69-4041-a83b-dc12d90ca1e4	T_cells_absent	Primary	156_R1	M	A2	0	NA	NA
4	9	4_09	No	0	yes	486762	892	5475.34	46509.7	17967965	16935818	2075436	17878264	17763897	88.4492	0.9932	0.9931	be6d3cdd-14ac-49b7-8cfa-fd447bb4b3ee	T_cells_absent	Primary	156_R1	M	A2	0	NA	NA
4	10	4_10	No	0	yes	491221	1481	5221.17	48761.2	14848375	14011870	1884622	14783471	14691019	87.3076	0.9928	0.9927	d56a262b-badd-43ef-95c9-ec4f0b5c0571	T_cells_absent	Primary	156_R1	M	A2	0	NA	NA
4	11	4_11	No	0	yes	487747	2193	21338.8	69744	22947855	21729970	3188414	22846293	22710004	86.1058	0.9931	0.9937	16a3e128-fa72-4d43-b46e-b071dee9a0e6	T_cells_absent	Primary	156_R1	M	A2	0	NA	NA
4	12	4_12	No	0	yes	487824	3395	7493.49	53628.9	19608436	18465748	2431988	19525749	19402710	87.5972	0.9931	0.993	b01cd8de-c6e2-47c3-983e-c213c888180a	T_cells_absent	Primary	156_R1	M	A2	0	NA	NA
5	1	5_01	Medium	2	yes	515098	1085	25147.4	62935.1	2690058	2530075	576562	2675890	2659229	78.5669	0.9912	0.9912	134d4841-2615-4fcd-9ca3-aca4ea275fb7	T_cells_in_perivascular_space	Primary	172_R1	M	A2	3.88276e-06	52	810
5	2	5_02	Medium	2	yes	335835	847	33576	57471	3022942	2839567	570110	3008169	2991056	81.1406	0.9912	0.9912	4f4abcab-cf55-4aa3-8fd4-c3b756c69cf1	T_cells_in_perivascular_space	Primary	172_R1	M	A2	1.19106e-05	12	417
5	3	5_03	High	3	yes	230138	408	16290	61667	2032730	1912917	353515	2023268	2011994	82.6089	0.9914	0.9915	a99a9a97-d3d2-4dc8-a677-5888d2a862fc	T_cells_in_perivascular_space	Primary	172_R1	M	A2	1.30357e-05	3	367
5	4	5_04	Medium	2	yes	515098	878	21058.7	82735.6	4262383	4006924	915836	4237524	4209228	78.5135	0.9916	0.9914	7b904a4b-eeea-4dda-8544-d1c00282fe4c	T_cells_in_Tumor_stroma	Primary	172_R1	M	A2	0	NA	NA
5	5	5_05	Medium	2	yes	515098	817	20042	85611.9	2938812	2622816	532060	2772382	2756282	81.8954	0.9921	0.9904	d26a00fc-c54e-477a-a4cf-96f7e51ec1d3	T_cells_in_perivascular_space	Primary	172_R1	M	A2	0	NA	NA
5	6	5_06	Medium	2	yes	515098	1026	23292.1	74582.4	2667917	2510246	518894	2652506	2636166	80.5506	0.9915	0.9914	e7476c6b-d19b-4b8c-bbfb-8e091326a63a	T_cells_in_perivascular_space	Primary	172_R1	M	A2	1.94138e-06	34	825
5	7	5_07	Low	1	yes	340763	565	38811.5	17791	2081486	1949912	370599	2071447	2059292	82.1955	0.9915	0.9913	5f8b5d90-2e88-4987-b5f9-a141471ddaab	T_cells_in_perivascular_space	Recurrent	172_R3	M	A2	2.93459e-06	228	980
5	8	5_08	Low	1	yes	340763	715	14885.4	7056.14	3317927	3102834	585471	3301628	3281170	82.3543	0.9912	0.9914	7dff24c7-ca42-4dde-90b4-e6426311d5aa	T_cells_absent	Recurrent	172_R3	M	A2	2.93459e-05	NA	NA
5	9	5_09	Low	1	yes	515624	848	37626.1	19940.7	3275996	3070504	630545	3259948	3240406	80.7526	0.9917	0.9911	eca68879-35c7-46bc-8ee7-0fb8a0f01fc4	T_cells_absent	Recurrent	172_R3	M	A2	3.8788e-06	NA	NA
5	10	5_10	No	0	no	78316.4	245	27329	24088	799243	749861	170584	795220	790452	78.6568	0.9911	0.9911	05624308-aabe-4a08-a3a8-83e0b80c541d	T_cells_absent	Recurrent	172_R3	M	A2	NA	NA	NA
5	11	5_11	No	0	yes	118466	503	25874	32244	2167711	2022388	432223	2153527	2131565	80.0609	0.9912	0.9912	ab8e9910-29eb-43b6-a682-974f4895c4eb	T_cells_absent	Recurrent	172_R3	M	A2	3.37648e-05	NA	NA
5	12	5_12	Medium	2	yes	515624	1058	26088.8	77983.1	4070958	3650470	814520	3859143	3837147	79.9919	0.9918	0.9912	2fe36474-b865-41f6-b995-9f87bd4992b2	T_cells_in_perivascular_space	Primary	172_R1	M	A2	2.32728e-05	284	1052
6	1	6_01	No	0	no	138349	744	16114	5268	2022229	1888850	434992	2012270	2000272	78.4895	0.9914	0.9914	56d82ca9-4abe-4994-9258-90bac200f3b5	T_cells_absent	Recurrent	147_R3	M	A4	NA	NA	NA
6	2	6_02	NA	NA	no	58370.5	110	25852	13005	214167	201523	47206	213070	211757	77.9583	0.9911	0.9912	8cef086e-5b2e-48ae-8c8a-9cf943871c19	T_cells_in_perivascular_space	Recurrent	147_R3	M	A4	NA	0	36
6	3	6_03	No	0	yes	243613	1122	24947	20998	2385998	2231931	607479	2372318	2357062	74.5398	0.9904	0.9907	916a12b6-8594-4801-98c3-894ca6085ab7	T_cells_absent	Recurrent	147_R3	M	A4	1.64195e-05	NA	NA
6	4	6_04	No	0	yes	340763	701	15917.2	62056.4	3283807	2987019	585488	3157657	3138893	82.1705	0.9914	0.991	67376314-264e-41df-a7bd-9b2e65a06500	T_cells_absent	Primary	147_R2	M	A2	0	NA	NA
6	5	6_05	Low	1	yes	289159	745	11540.2	71578.2	2375812	2240037	473045	2363400	2349366	80.0891	0.9914	0.9912	c661adf1-a344-40f0-8efd-3191f7d8d739	T_cells_absent	Primary	147_R2	M	A2	4.14997e-05	NA	NA
6	6	6_06	No	0	no	133822	507	18523	13639	4060842	3763886	650475	4042114	4018411	83.9818	0.9915	0.9918	45c73cb9-f0db-4078-bacc-ab269be959f6	T_cells_absent	Recurrent	147_R3	M	A4	NA	NA	NA
6	7	6_07	NA	NA	no	183459	320	12296.6	5340.13	405290	379155	68037	403134	400711	83.2128	0.9914	0.9912	038f7fc4-6221-4f38-84be-62f54c3d9ae0	Control	Control	NA	NA	NA	NA	NA	NA
6	8	6_08	Low	1	yes	334999	771	21559.7	52050.6	3194366	3012088	559405	3179543	3162254	82.4878	0.9917	0.9917	7306dc39-cdd9-43a0-82fa-10f6556f797a	T_cells_absent	Primary	147_R2	M	A2	8.95525e-06	NA	NA
6	9	6_09	No	0	yes	340763	779	17966.4	57500.5	2610808	2405543	528919	2542036	2525674	79.7412	0.9915	0.9912	87e706a7-665d-4174-a643-601c7e6b9106	T_cells_absent	Primary	147_R2	M	A2	2.93459e-05	NA	NA
6	10	6_10	Low	1	yes	340763	612	15985.3	59656.4	2241517	2116845	498790	2231714	2219651	77.7477	0.9922	0.9923	0bfd8efc-d6cf-4931-aa4e-5c105fc47c45	T_cells_absent	Primary	147_R2	M	A2	5.86918e-06	NA	NA
6	11	6_11	No	0	yes	340763	850	12984.1	80296.9	2343699	2135794	543593	2322578	2238428	76.8062	0.9907	0.9908	d36464b4-544c-4bbb-b88d-b99131ed03f9	T_cells_absent	Primary	147_R2	M	A2	0	NA	NA
6	12	6_12	Medium	2	yes	328392	789	22523	54425	3575731	3361251	659912	3558314	3537868	81.5447	0.9914	0.9913	af7eb60b-db52-4c29-8840-96f6ed761d78	T_cells_in_perivascular_space	Primary	147_R2	M	A2	3.34965e-05	5	433

## Sheet: Supplementary Data 4
Supplementary Data 4: Sample information single nucleus RNA-sequencing data
Sample_ID	WHO2021	Sample_annotation	chemistry	Cellranger pipeline version	Transcriptome	year_resection	nuclei_nr	avg_reads/nucleus	avg_UMI/nucleus	%_mapped_antisense_genes	%_reads_in_nucleus	%_sequencing_saturation
110_R1	A2	1	Single Cell 3' v3	cellranger-4.0.0	GRCh38_cell_ranger_premrna-	2012	5862	48307	5993	18.3	87.7	71
115_R1	A2	2	Single Cell 3' v3	cellranger-7.0.1	GRCh38-1.2.0	2008	12493	26276	4666	22.1	88.6	58.9
129_R1	A3	3	Single Cell 3' v3	cellranger-6.0.1	GRCh38_cell_ranger_premrna-	2011	8715	24306	2978	33.3	82.4	64.1
131_R2	A2	4	Single Cell 3' v3	cellranger-7.1.0	GRCh38-1.2.0	2011	18562	42420	8030	27	92.5	54.6
147_R1	A4	5_1	Single Cell 3' v3	cellranger-7.0.0	GRCh38-1.2.0	2009	5636	37478	3558	10.5	80	70
147_R2	A4	5_2	Single Cell 3' v3	cellranger-7.0.0	GRCh38-1.2.0	2014	5912	35915	2697	5.2	61	69.6
113_R1	A2	6	Single Cell 3' v3	cellranger-7.0.1	GRCh38_cell_ranger_premrna-	2011	11819	50135	4663	43.8	80.1	60.8

## Sheet: Supplementary Data 5
Supplementary Data 5: sample and ROI information NanoString GeoMx protein data
sample	ROI	name	ROI_X_Coordinate	ROI_Y_Coordinate	Segment_tags	AOI_surface_area	AOI_nuclei_count	Fov_count	Fov_counted	BindingDensity	Tcellnumber	res	GLASS-ID	Sex	WHO2021	GTC_score	GTC_score2
1	1	1_01	9897.46	24033.3	T_cells_present_vessel	31273.2	113	280	280	0.53	19	Recurrent	110_R2	M	A4	No	1Low
1	2	1_02	8270	11250	T_cells_present_vessel	77908.7	132	280	280	0.5	16	Recurrent	110_R2	M	A4	Medium	2High
1	3	1_03	26393	45910	T_cells_present_vessel	16847.3	68	280	280	0.48	19	Recurrent	110_R2	M	A4	Low	1Low
1	4	1_04	25861	41723	T_cells_present_stroma	97637.7	320	280	280	0.62	13	Recurrent	110_R2	M	A4	Low	1Low
1	5	1_05	27758	38039	T_cells_present_stroma	110132	346	280	280	0.48	6	Recurrent	110_R2	M	A4	Low	1Low
1	6	1_06	33701	26316	T_cells_present_stroma	131911	480	280	278	0.58	8	Recurrent	110_R2	M	A4	Low	1Low
1	7	1_07	19717.8	68372.9	T_cells_present_vessel	330889	873	280	280	0.66	4	Primary	110_R1	M	A2	Low	1Low
1	8	1_08	13738.3	72977.7	T_cells_absent	330889	1231	280	280	0.69	1	Primary	110_R1	M	A2	No	1Low
1	9	1_09	11274	70339.2	T_cells_absent	330889	940	280	280	0.6	0	Primary	110_R1	M	A2	No	1Low
1	10	1_10	15985.3	52905.3	T_cells_absent	330889	551	280	280	0.64	0	Primary	110_R1	M	A2	NA	NA
1	11	1_11	13850.3	55994.3	T_cells_absent	330889	1022	280	280	0.72	12	Primary	110_R1	M	A2	No	1Low
1	12	1_12	21752.9	59254.2	T_cells_absent	330889	858	280	279	0.79	3	Primary	110_R1	M	A2	No	1Low
2	1	2_01	24919.1	80310.4	T_cells_present_vessel	70407.7	322	280	280	0.53	166	Primary	115_R1	F	A2	No	1Low
2	2	2_02	27110	74187	T_cells_present_vessel	111522	552	280	280	0.5	172	Primary	115_R1	F	A2	No	1Low
2	3	2_03	30553.4	61392.1	T_cells_present_vessel	125162	374	280	280	0.48	170	Primary	115_R1	F	A2	No	1Low
2	4	2_04	23869.6	85874.9	T_cells_present_stroma	330889	948	280	280	0.62	27	Primary	115_R1	F	A2	High	2High
2	5	2_05	24146.1	84092	T_cells_present_stroma	330889	923	280	280	0.48	30	Primary	115_R1	F	A2	High	2High
2	6	2_06	32474.2	77823	T_cells_present_stroma	330889	741	280	278	0.58	22	Primary	115_R1	F	A2	High	2High
2	7	2_07	27960.6	13751.2	T_cells_present_stroma	330889	1385	280	280	0.66	48	Recurrent	115_R2	F	A4	No	1Low
2	8	2_08	31104	11883	T_cells_present_stroma	153452	526	280	280	0.69	45	Recurrent	115_R2	F	A4	Low	1Low
2	9	2_09	31014	6298	T_cells_present_stroma	47551.8	177	280	280	0.6	18	Recurrent	115_R2	F	A4	Low	1Low
2	10	2_10	28348	8849	T_cells_present_stroma	164689	674	280	280	0.64	56	Recurrent	115_R2	F	A4	No	1Low
2	11	2_11	22582	16118	T_cells_present_vessel	14719.3	76	280	280	0.72	NA	Recurrent	115_R2	F	A4	No	1Low
2	12	2_12	30991.3	22385.4	T_cells_present_stroma	330889	1668	280	279	0.79	43	Recurrent	115_R2	F	A4	No	1Low
3	1	3_01	27898.1	27647.1	T_cells_present_vessel	34886.8	275	280	280	0.53	239	Recurrent	121_R3	M	A4	No	1Low
3	2	3_02	17838	26999	T_cells_present_vessel	27604.4	158	280	280	0.5	55	Recurrent	121_R3	M	A4	No	1Low
3	3	3_03	8520	41990	T_cells_present_vessel	78778.6	563	280	280	0.48	161	Recurrent	121_R3	M	A4	No	1Low
3	4	3_04	35293	14783	T_cells_present_stroma	103067	544	280	280	0.62	102	Recurrent	121_R3	M	A4	Medium	2High
3	5	3_05	30890	33722	T_cells_present_vessel	23365.9	154	280	280	0.48	38	Recurrent	121_R3	M	A4	No	1Low
3	6	3_06	20891	40136	T_cells_present_vessel	30522	175	280	278	0.58	79	Recurrent	121_R3	M	A4	No	1Low
3	7	3_07	40822	70045	T_cells_present_vessel	117437	610	280	280	0.66	385	Primary	121_R2	M	A2	No	1Low
3	8	3_08	38867	69090	T_cells_present_vessel	67898.1	242	280	280	0.69	103	Primary	121_R2	M	A2	No	1Low
3	9	3_09	37484	72403.9	T_cells_present_vessel	40949.3	108	280	280	0.6	61	Primary	121_R2	M	A2	No	1Low
3	10	3_10	39127	78440	T_cells_present_stroma	184667	211	280	280	0.64	58	Primary	121_R2	M	A2	Low	1Low
3	11	3_11	34217	80348	T_cells_present_stroma	105396	144	280	280	0.72	43	Primary	121_R2	M	A2	Low	1Low
3	12	3_12	26903.3	4408.27	Control	198857	460	280	279	0.79	1	Control	121_R2	M	A2	NA	NA
4	1	4_01	21622	9547	T_cells_present_vessel	11267.9	57	280	280	0.53	33	Recurrent	156_R2	M	A4	No	1Low
4	2	4_02	19698	9576	T_cells_present_vessel	46212.9	119	280	280	0.5	41	Recurrent	156_R2	M	A4	No	1Low
4	3	4_03	21360	7203	T_cells_present_stroma	44056.7	118	280	280	0.48	12	Recurrent	156_R2	M	A4	No	1Low
4	4	4_04	13371	12655	T_cells_present_stroma	73208.8	359	280	280	0.62	29	Recurrent	156_R2	M	A4	No	1Low
4	5	4_05	31839	13224	T_cells_present_stroma	23649.3	55	280	280	0.48	16	Recurrent	156_R2	M	A4	NA	NA
4	6	4_06	10546.9	29017.2	T_cells_present_vessel	330889	1110	280	278	0.58	5	Recurrent	156_R2	M	A4	Low	1Low
4	7	4_07	34338.2	85705.3	T_cells_absent	330889	977	280	280	0.66	0	Primary	156_R1	M	A2	NA	NA
4	8	4_08	39580.4	88197	T_cells_absent	330889	1041	280	280	0.69	0	Primary	156_R1	M	A2	NA	NA
4	9	4_09	36800.2	88544.5	T_cells_absent	330889	1161	280	280	0.6	0	Primary	156_R1	M	A2	NA	NA
4	10	4_10	37667.9	89993.7	T_cells_absent	330889	1278	280	280	0.64	4	Primary	156_R1	M	A2	NA	NA
4	11	4_11	32733.2	87103.6	T_cells_absent	330889	1199	280	280	0.72	0	Primary	156_R1	M	A2	NA	NA
4	12	4_12	36216.2	85650	T_cells_absent	330889	962	280	279	0.79	0	Primary	156_R1	M	A2	NA	NA
5	1	5_01	19219	62950	T_cells_present_vessel	79049.2	318	280	280	0.53	182	Primary	172_R1	M	A2	No	1Low
5	2	5_02	41787	58633	T_cells_present_vessel	76982.3	291	280	280	0.5	96	Primary	172_R1	M	A2	No	1Low
5	3	5_03	12312	61078	T_cells_present_vessel	66430.1	281	280	280	0.48	146	Primary	172_R1	M	A2	Low	1Low
5	4	5_04	18641	82987	T_cells_present_stroma	176105	332	280	280	0.62	26	Primary	172_R1	M	A2	Medium	2High
5	5	5_05	17113	87050	T_cells_present_vessel	28954	59	280	280	0.48	20	Primary	172_R1	M	A2	No	1Low
5	6	5_06	19567	74291	T_cells_present_vessel	49068.2	175	280	278	0.58	97	Primary	172_R1	M	A2	No	1Low
5	7	5_07	38272	23070	T_cells_present_vessel	57297.2	209	280	280	0.66	55	Recurrent	172_R3	M	A2	No	1Low
5	8	5_08	12648.1	12050.1	T_cells_absent	340763	794	280	280	0.69	0	Recurrent	172_R3	M	A2	No	1Low
5	9	5_09	37348	23033	T_cells_absent	48999.2	100	280	280	0.6	5	Recurrent	172_R3	M	A2	No	1Low
5	10	5_10	25586	28037	T_cells_absent	83551.5	298	280	280	0.64	0	Recurrent	172_R3	M	A2	No	1Low
5	11	5_11	25389	36382	T_cells_absent	96951.2	408	280	280	0.72	2	Recurrent	172_R3	M	A2	No	1Low
5	12	5_12	22807	77961	T_cells_present_vessel	126440	277	280	279	0.79	113	Primary	172_R1	M	A2	No	1Low
6	1	6_01	23723	21131	T_cells_present_stroma	139787	360	280	280	0.53	16	Recurrent	147_R3	M	A4	No	1Low
6	2	6_02	27044	19993	T_cells_present_stroma	95186.3	230	280	280	0.5	12	Recurrent	147_R3	M	A4	NA	NA
6	3	6_03	23253	13578	T_cells_present_stroma	310459	745	280	280	0.48	10	Recurrent	147_R3	M	A4	Low	1Low
6	4	6_04	16394	7770	T_cells_present_stroma	269905	627	280	280	0.62	19	Recurrent	147_R3	M	A4	Low	1Low
6	5	6_05	14725	12275	T_cells_present_stroma	384028	772	280	280	0.48	25	Recurrent	147_R3	M	A4	Medium	2High
6	6	6_06	19072	21994	T_cells_present_stroma	93843.2	363	280	278	0.58	36	Recurrent	147_R3	M	A4	No	1Low
6	7	6_07	11067	5406	Control	195594	470	280	280	0.66	10	Control	NA	NA	NA	No	1Low
6	8	6_08	24723	58809	T_cells_present_vessel	64054.9	214	280	280	0.69	41	Primary	147_R2	M	A2	Low	1Low
6	9	6_09	20511	60360	T_cells_present_vessel	79476	213	280	280	0.6	30	Primary	147_R2	M	A2	No	1Low
6	10	6_10	20651.5	64634.7	T_cells_absent	340763	826	280	280	0.64	3	Primary	147_R2	M	A2	No	1Low
6	11	6_11	15815.4	85307.7	T_cells_absent	340763	838	280	280	0.72	0	Primary	147_R2	M	A2	No	1Low
6	12	6_12	20510.9	58478.1	T_cells_absent	340763	838	280	279	0.79	0	Primary	147_R2	M	A2	Low	1Low

## Sheet: Supplementary Data 6
Supplementary Data 6: gemistocytic tumor cell and reactive microglia markers
Statistical test used: Wilcoxon rank sum test. Adjusted p value is determined using the fdr correction.
gene	p_val	avg_log2FC	pct.1	pct.2	p_val_adj	celltype
CD44	0	3.786	0.941	0.193	0	GTC
GFAP	0	3.23457	0.946	0.217	0	GTC
IGFBP7	0	3.52927	0.823	0.166	0	GTC
GADD45A	0	3.99918	0.31	0.022	0	GTC
SPOCD1	0	5.47391	0.142	0.004	0	GTC
GLIS3	1.00955e-270	3.05858	0.986	0.377	2.88237e-266	GTC
CNN3	2.91629e-256	2.88814	0.733	0.161	8.32631e-252	GTC
EMP1	1.83967e-252	3.78097	0.586	0.1	5.25243e-248	GTC
ACTN1	3.52962e-238	3.62612	0.369	0.042	1.00774e-233	GTC
TNC	2.57663e-234	3.59914	0.882	0.277	7.35652e-230	GTC
DCLK1	1.2342e-225	2.9443	0.922	0.322	3.52376e-221	GTC
RFTN1	1.67781e-213	3.04578	0.553	0.103	4.79031e-209	GTC
GALNT15	8.80686e-206	2.96676	0.572	0.112	2.51445e-201	GTC
SORBS1	6.22546e-201	2.07406	0.993	0.565	1.77743e-196	GTC
NRP2	1.25208e-197	2.865	0.709	0.183	3.57481e-193	GTC
ID3	2.42876e-195	2.43431	0.695	0.17	6.93434e-191	GTC
ANO6	1.01774e-193	2.50959	0.832	0.273	2.90574e-189	GTC
TENM4	6.0652e-188	2.38783	0.929	0.434	1.73168e-183	GTC
CADPS	3.62479e-185	2.79773	0.955	0.522	1.03491e-180	GTC
DTNA	5.5136e-176	1.97841	0.986	0.664	1.57419e-171	GTC
IL1R1	5.3418e-173	3.97205	0.177	0.014	1.52514e-168	GTC
GALNT18	6.03809e-172	2.74971	0.6	0.144	1.72394e-167	GTC
VCL	6.94454e-160	2.38904	0.655	0.177	1.98274e-155	GTC
PITPNM2	2.10711e-158	2.48801	0.598	0.152	6.016e-154	GTC
PMP2	2.86728e-158	2.98868	0.641	0.187	8.18638e-154	GTC
ARHGEF26	5.89515e-158	2.37809	0.74	0.237	1.68312e-153	GTC
GBP2	4.26147e-156	2.5913	0.392	0.066	1.21669e-151	GTC
BAALC	9.84127e-156	2.31901	0.801	0.301	2.80978e-151	GTC
FLNA	1.6581e-155	2.92618	0.385	0.065	4.73405e-151	GTC
CYR61	1.62223e-153	3.35926	0.291	0.039	4.63164e-149	GTC
NUDT4	2.3285e-153	2.71667	0.615	0.168	6.6481e-149	GTC
OSMR-AS1	2.99745e-152	3.15898	0.255	0.03	8.55801e-148	GTC
PDE8B	7.00853e-152	2.07626	0.898	0.419	2.00101e-147	GTC
GEM	4.70354e-150	2.97782	0.395	0.07	1.34291e-145	GTC
SAMD4A	2.2943e-149	2.53452	0.82	0.335	6.55044e-145	GTC
ARHGEF4	4.98871e-148	2.10943	0.813	0.294	1.42433e-143	GTC
BAALC-AS1	3.23743e-146	2.415	0.638	0.182	9.24319e-142	GTC
ADCY2	3.57619e-145	1.68473	0.965	0.434	1.02104e-140	GTC
NEBL	2.81501e-144	1.87459	0.953	0.458	8.03713e-140	GTC
ADGRV1	5.5647e-142	1.6054	0.915	0.355	1.58878e-137	GTC
RP1-68D18.4	6.06717e-142	3.81998	0.154	0.012	1.73224e-137	GTC
RP11-347E10.1	1.72181e-138	4.1068	0.132	0.009	4.91595e-134	GTC
COL4A2	8.77542e-138	3.71544	0.225	0.026	2.50547e-133	GTC
TPST1	3.89627e-133	2.46092	0.773	0.337	1.11242e-128	GTC
ABLIM1	4.89356e-132	1.79785	0.865	0.367	1.39716e-127	GTC
RASD1	6.61114e-132	2.4829	0.461	0.103	1.88755e-127	GTC
RFX4	6.75131e-132	1.86615	0.837	0.344	1.92757e-127	GTC
AHCYL1	3.47809e-129	1.62473	0.936	0.497	9.9303e-125	GTC
SFXN5	5.47744e-127	1.95085	0.749	0.272	1.56386e-122	GTC
BTBD11	2.67214e-126	3.66822	0.267	0.04	7.62924e-122	GTC
MRVI1	1.51528e-125	2.19091	0.553	0.149	4.32628e-121	GTC
ARHGEF3	1.07912e-124	2.28525	0.695	0.258	3.08099e-120	GTC
KCNQ5	5.47223e-123	1.63827	0.943	0.483	1.56238e-118	GTC
NT5DC3	7.52456e-123	2.06534	0.69	0.236	2.14834e-118	GTC
CD38	9.59755e-123	2.04026	0.612	0.185	2.7402e-118	GTC
CACHD1	3.08483e-121	1.96692	0.742	0.275	8.80751e-117	GTC
NAV2	7.27963e-120	1.52527	0.995	0.733	2.07841e-115	GTC
PLCE1	1.46238e-118	2.36421	0.513	0.138	4.17525e-114	GTC
RP11-627D16.1	3.06345e-118	1.6074	0.787	0.285	8.74647e-114	GTC
PITPNC1	8.42167e-118	1.76552	0.898	0.479	2.40447e-113	GTC
LIFR	8.91557e-117	1.43316	0.965	0.559	2.54548e-112	GTC
RP11-403A3.3	2.61409e-116	3.39367	0.222	0.03	7.46349e-112	GTC
RPE65	1.73163e-115	3.22222	0.248	0.037	4.94399e-111	GTC
SLC44A3	3.59767e-115	3.20424	0.234	0.033	1.02717e-110	GTC
COL4A1	3.41201e-114	4.06999	0.137	0.012	9.74162e-110	GTC
RP11-467L24.1	8.46191e-114	2.90401	0.371	0.078	2.41596e-109	GTC
PRRX1	1.33207e-113	1.85959	0.783	0.331	3.8032e-109	GTC
BCL6	3.07919e-113	1.75795	0.801	0.368	8.79139e-109	GTC
FMN2	1.59895e-112	1.4097	0.955	0.523	4.56517e-108	GTC
LINC01138	1.67253e-112	1.98449	0.676	0.246	4.77524e-108	GTC
NRG3	3.10095e-112	1.35685	0.998	0.606	8.85352e-108	GTC
ADAMTS9	5.36135e-112	2.30465	0.537	0.154	1.53072e-107	GTC
COL5A3	8.21006e-112	2.41762	0.407	0.092	2.34405e-107	GTC
METTL7B	2.2082e-111	5.22735	0.054	0.002	6.30462e-107	GTC
MAPK4	7.53262e-110	2.2533	0.617	0.209	2.15064e-105	GTC
FAM189A2	3.09409e-109	1.71916	0.745	0.264	8.83392e-105	GTC
LINC00698	3.78164e-109	5.29199	0.151	0.015	1.0797e-104	GTC
AQP4	2.23883e-108	2.16419	0.567	0.176	6.39209e-104	GTC
KCNN3	6.16864e-108	1.55403	0.856	0.36	1.76121e-103	GTC
PRSS23	7.65065e-108	2.36263	0.376	0.081	2.18434e-103	GTC
KIAA0040	1.34976e-107	3.97506	0.095	0.006	3.8537e-103	GTC
WWC1	5.57959e-106	2.23681	0.508	0.144	1.59303e-101	GTC
YBX3	2.13036e-105	2.31579	0.39	0.089	6.0824e-101	GTC
WLS	7.72804e-105	1.51217	0.797	0.314	2.20643e-100	GTC
CLU	1.88333e-104	1.77188	0.757	0.319	5.37709e-100	GTC
CCDC85A	3.22688e-104	2.19813	0.475	0.128	9.21307e-100	GTC
NOS1AP	1.58972e-103	2.03123	0.721	0.301	4.53882e-99	GTC
GNG12-AS1	2.17949e-101	1.68101	0.695	0.258	6.22267e-97	GTC
LINC01088	7.33868e-101	1.17021	0.967	0.437	2.09527e-96	GTC
SLC4A4	2.60153e-100	1.60607	0.794	0.319	7.42762e-96	GTC
F3	4.12714e-100	3.43006	0.189	0.025	1.17834e-95	GTC
RP11-60A8.1	9.31981e-98	3.03751	0.177	0.022	2.6609e-93	GTC
OSMR	9.36563e-98	2.65849	0.298	0.058	2.67398e-93	GTC
MAP3K14	1.1179e-97	2.23968	0.478	0.136	3.19171e-93	GTC
SPATA12	4.31829e-97	3.31341	0.156	0.018	1.23291e-92	GTC
HSPB8	1.81676e-96	2.6509	0.279	0.052	5.18702e-92	GTC
GRHL3	2.71893e-95	3.7246	0.097	0.007	7.76282e-91	GTC
CD99	3.03876e-95	1.7639	0.638	0.234	8.67597e-91	GTC
GABRB1	1.22861e-94	1.66334	0.775	0.329	3.5078e-90	GTC
FHDC1	7.91707e-94	3.10994	0.196	0.028	2.2604e-89	GTC
COLEC12	1.27808e-93	3.16109	0.222	0.036	3.64906e-89	GTC
RASSF4	2.39755e-93	1.33091	0.901	0.528	6.84523e-89	GTC
GABBR2	4.78087e-93	2.24943	0.478	0.14	1.36499e-88	GTC
DCLK2	4.95562e-92	1.46905	0.884	0.469	1.41488e-87	GTC
ITGB4	4.87629e-91	2.10895	0.423	0.113	1.39223e-86	GTC
CNTNAP3B	7.61317e-91	2.30377	0.414	0.111	2.17364e-86	GTC
COL27A1	2.23161e-90	3.1255	0.17	0.022	6.37148e-86	GTC
BMPR1B	5.47749e-90	1.39962	0.761	0.31	1.56388e-85	GTC
HIF1A	8.54693e-90	1.38721	0.832	0.432	2.44023e-85	GTC
MACF1	9.94199e-90	1.32424	0.974	0.822	2.83854e-85	GTC
RP11-144F15.1	1.66182e-89	2.04905	0.662	0.272	4.74465e-85	GTC
PAM	1.01908e-88	1.34189	0.827	0.387	2.90957e-84	GTC
UTRN	1.24153e-88	1.37708	0.83	0.395	3.5447e-84	GTC
ITPKB	2.69846e-88	1.71886	0.695	0.291	7.70438e-84	GTC
OSBPL11	6.76834e-88	1.39338	0.851	0.432	1.93243e-83	GTC
WDR49	6.8493e-88	1.49304	0.714	0.286	1.95554e-83	GTC
SDC4	2.77655e-87	2.67688	0.239	0.042	7.92732e-83	GTC
VIM	6.84102e-86	2.8547	0.251	0.047	1.95318e-81	GTC
GRIA1	1.00827e-85	1.77199	0.697	0.299	2.8787e-81	GTC
CCDC80	1.95819e-85	2.46778	0.291	0.061	5.59082e-81	GTC
LAMA4	2.47422e-85	2.27572	0.52	0.173	7.06415e-81	GTC
LHFP	3.82555e-85	1.66915	0.7	0.294	1.09223e-80	GTC
PFKFB3	5.94059e-85	1.79711	0.558	0.196	1.6961e-80	GTC
CTNND2	1.23317e-84	1.05497	0.995	0.847	3.52083e-80	GTC
ARHGAP29	1.36856e-84	3.39761	0.144	0.017	3.90737e-80	GTC
PAPPA	1.43068e-83	1.89421	0.636	0.252	4.08472e-79	GTC
RP11-384F7.2	3.06658e-83	1.25618	0.972	0.669	8.75539e-79	GTC
HAP1	7.27946e-83	3.4214	0.132	0.015	2.07836e-78	GTC
TIMP3	4.248e-82	2.51796	0.61	0.252	1.21285e-77	GTC
PLEKHA5	4.58937e-82	1.23504	0.917	0.544	1.31031e-77	GTC
DOCK7	7.09502e-82	1.39669	0.804	0.421	2.0257e-77	GTC
GAP43	3.29168e-80	3.71297	0.286	0.065	9.39807e-76	GTC
SCARA3	3.87262e-80	2.22637	0.336	0.082	1.10567e-75	GTC
TNIK	5.12863e-80	1.10919	0.979	0.688	1.46427e-75	GTC
NAA11	4.23738e-79	1.21142	0.674	0.255	1.20981e-74	GTC
LUZP2	1.39846e-78	1.09259	0.948	0.531	3.99275e-74	GTC
PROS1	2.66847e-78	2.30166	0.317	0.075	7.61875e-74	GTC
GLUL	7.30707e-78	1.67523	0.695	0.33	2.08624e-73	GTC
GBP1	1.65226e-77	3.20924	0.13	0.015	4.71736e-73	GTC
PARD3B	4.10671e-77	1.05964	0.967	0.602	1.17251e-72	GTC
GFRA2	5.89833e-77	3.139	0.142	0.018	1.68403e-72	GTC
RP11-138H11.1	7.78295e-77	2.31368	0.288	0.065	2.22211e-72	GTC
LINC00836	1.11536e-76	1.20785	0.688	0.267	3.18447e-72	GTC
LRRC55	1.82539e-76	4.20051	0.057	0.003	5.21167e-72	GTC
MAN1C1	2.10512e-76	2.30318	0.416	0.127	6.01033e-72	GTC
SH3PXD2B	2.28874e-76	1.61083	0.596	0.232	6.53458e-72	GTC
FJX1	2.29767e-76	3.02357	0.182	0.029	6.56008e-72	GTC
TEAD4	2.10291e-75	4.30649	0.054	0.003	6.00401e-71	GTC
CXCL2	2.12233e-75	4.04559	0.08	0.006	6.05947e-71	GTC
FAM182B	2.27116e-75	2.06981	0.541	0.205	6.48438e-71	GTC
FAM135B	2.6295e-75	1.83414	0.634	0.273	7.50748e-71	GTC
ASTN2	1.23424e-74	1.16266	0.934	0.629	3.52389e-70	GTC
GADD45B	4.0139e-74	2.21456	0.293	0.068	1.14601e-69	GTC
RERGL	4.60354e-74	1.8853	0.43	0.133	1.31436e-69	GTC
BMPR1A	7.50348e-74	1.48281	0.783	0.438	2.14232e-69	GTC
MAT2A	2.40991e-73	1.6364	0.7	0.338	6.88055e-69	GTC
CDHR3	3.45882e-72	1.56103	0.546	0.198	9.87529e-68	GTC
ASAP3	4.92683e-72	2.02695	0.348	0.093	1.40666e-67	GTC
EGF	6.51237e-72	2.67967	0.175	0.028	1.85935e-67	GTC
MAP3K5	9.4047e-72	1.21367	0.846	0.456	2.68514e-67	GTC
SYNPO2	9.89251e-72	2.30266	0.404	0.124	2.82441e-67	GTC
CFI	1.34706e-71	3.90395	0.066	0.005	3.84598e-67	GTC
FOSL2	1.47959e-71	3.13353	0.128	0.016	4.22437e-67	GTC
SRPX2	2.2322e-71	1.47957	0.572	0.218	6.37316e-67	GTC
MGAT4C	6.04186e-71	1.08055	0.78	0.34	1.72501e-66	GTC
GRAMD3	7.97669e-71	1.13417	0.889	0.524	2.27743e-66	GTC
LRIG1	9.00271e-71	1.09092	0.889	0.545	2.57036e-66	GTC
LRAT	2.16717e-70	3.19697	0.175	0.029	6.18748e-66	GTC
NAV1	4.76263e-70	1.55221	0.745	0.433	1.35978e-65	GTC
WWTR1	4.17547e-69	2.17235	0.383	0.116	1.19214e-64	GTC
APC	8.62342e-69	1.40407	0.844	0.549	2.46207e-64	GTC
RP11-711G10.1	1.04946e-68	1.95916	0.366	0.106	2.99631e-64	GTC
ABLIM3	1.59417e-68	2.36047	0.293	0.072	4.55152e-64	GTC
ZNRF3	5.2871e-68	1.42297	0.742	0.377	1.50952e-63	GTC
LPP	5.58798e-68	1.17723	0.95	0.727	1.59543e-63	GTC
SULF1	8.44005e-67	2.60374	0.27	0.065	2.40972e-62	GTC
CRISPLD1	1.39901e-66	2.60514	0.319	0.088	3.99432e-62	GTC
PDE8A	3.99125e-66	1.41363	0.882	0.539	1.13954e-61	GTC
TPM1	1.12858e-65	1.28543	0.702	0.337	3.2222e-61	GTC
SH3GL2	1.21966e-65	1.51799	0.598	0.253	3.48224e-61	GTC
PXYLP1	1.22112e-65	2.28475	0.31	0.083	3.48643e-61	GTC
CCL2	1.47436e-65	3.8761	0.083	0.008	4.20943e-61	GTC
CRYAB	3.83298e-65	1.97071	0.591	0.268	1.09435e-60	GTC
NTRK2	6.01399e-65	1.03836	0.946	0.633	1.71705e-60	GTC
TSHZ2	6.58805e-65	1.67984	0.407	0.129	1.88095e-60	GTC
LMO2	6.85277e-65	2.71794	0.184	0.034	1.95653e-60	GTC
MFHAS1	2.11389e-64	1.83381	0.463	0.166	6.03537e-60	GTC
ID1	2.13655e-64	2.23609	0.26	0.061	6.10007e-60	GTC
RP11-776H12.1	2.46989e-64	1.28682	0.686	0.312	7.05179e-60	GTC
GAREM1	2.66908e-64	1.14405	0.863	0.496	7.6205e-60	GTC
ARHGEF17	5.95725e-64	2.11571	0.281	0.07	1.70085e-59	GTC
ID4	8.8355e-64	1.21581	0.716	0.329	2.52262e-59	GTC
RP11-124N14.3	2.15477e-63	4.17672	0.05	0.003	6.15207e-59	GTC
PIK3C2G	2.69452e-63	2.05649	0.352	0.104	7.69312e-59	GTC
PALLD	3.52093e-63	1.80502	0.603	0.274	1.00526e-58	GTC
RP11-495P10.1	7.69767e-63	2.0682	0.274	0.068	2.19776e-58	GTC
CHL1	1.23298e-62	1.55167	0.534	0.211	3.52029e-58	GTC
SPARCL1	1.5993e-62	1.11102	0.898	0.562	4.56617e-58	GTC
MATN2	1.67385e-62	1.81498	0.52	0.219	4.77901e-58	GTC
PRKCA	1.99499e-62	1.11872	0.943	0.734	5.6959e-58	GTC
ROBO2	2.18143e-62	1.51454	0.712	0.37	6.22819e-58	GTC
ARID5B	3.18291e-62	1.5903	0.641	0.318	9.08753e-58	GTC
GNG12	4.68614e-62	2.19362	0.253	0.06	1.33794e-57	GTC
APOL4	5.08273e-62	4.20399	0.045	0.002	1.45117e-57	GTC
TIMP4	8.57466e-62	2.28109	0.246	0.057	2.44815e-57	GTC
GLI2	1.55742e-61	2.13762	0.265	0.065	4.44659e-57	GTC
ARHGAP39	1.76375e-61	1.96064	0.338	0.099	5.03569e-57	GTC
TANC1	1.99568e-61	1.60083	0.73	0.42	5.69786e-57	GTC
ANXA2	2.72367e-61	2.8906	0.168	0.03	7.77634e-57	GTC
EDNRA	3.11146e-61	2.47273	0.255	0.062	8.88354e-57	GTC
SLC14A1	7.51472e-61	1.30917	0.721	0.332	2.14553e-56	GTC
HEY2	1.04678e-60	1.85783	0.369	0.115	2.98867e-56	GTC
FRMD5	4.1473e-60	1.29924	0.946	0.72	1.18409e-55	GTC
ITGA7	4.3944e-60	2.70511	0.196	0.04	1.25464e-55	GTC
SLC38A1	4.66136e-60	2.19005	0.371	0.121	1.33087e-55	GTC
ABCC3	7.00622e-60	3.06575	0.151	0.025	2.00035e-55	GTC
DAAM1	1.23228e-59	1.48879	0.596	0.268	3.51827e-55	GTC
ADAMTS9-AS1	2.2017e-59	2.57437	0.182	0.035	6.28606e-55	GTC
NPAS2	1.07518e-58	1.82977	0.364	0.115	3.06974e-54	GTC
YAP1	1.38314e-58	1.67202	0.423	0.147	3.949e-54	GTC
SEC14L2	2.43294e-58	2.0019	0.3	0.083	6.94628e-54	GTC
ST5	6.57923e-58	1.67943	0.563	0.258	1.87844e-53	GTC
LMOD1	6.63337e-58	2.38129	0.22	0.049	1.89389e-53	GTC
BAG3	2.00222e-57	2.21524	0.236	0.056	5.71653e-53	GTC
FAM134B	2.63515e-57	1.53132	0.57	0.252	7.5236e-53	GTC
MGST1	2.97964e-57	1.40716	0.551	0.227	8.50718e-53	GTC
ST8SIA1	4.44288e-57	1.21256	0.702	0.363	1.26849e-52	GTC
DAPK1	7.51029e-57	1.25833	0.638	0.301	2.14426e-52	GTC
TRIM9	9.20137e-57	1.23611	0.858	0.594	2.62708e-52	GTC
ABI3BP	1.86084e-56	1.69052	0.52	0.209	5.31287e-52	GTC
JPH2	2.97466e-56	3.40054	0.076	0.007	8.49296e-52	GTC
SEMA6A	3.70625e-56	1.2992	0.721	0.393	1.05817e-51	GTC
PGM2L1	4.65504e-56	2.22703	0.322	0.099	1.32906e-51	GTC
SH3RF3	8.53858e-56	1.34323	0.759	0.454	2.43785e-51	GTC
FN1	1.02194e-55	2.96994	0.426	0.164	2.91773e-51	GTC
ACSBG1	3.57827e-55	1.79916	0.324	0.097	1.02163e-50	GTC
FOS	7.46859e-55	1.44548	0.433	0.156	2.13236e-50	GTC
C1orf87	1.30377e-54	3.58533	0.071	0.007	3.7224e-50	GTC
HSPB1	1.39352e-54	2.58863	0.149	0.026	3.97865e-50	GTC
RASL12	1.58982e-54	2.1985	0.203	0.045	4.53909e-50	GTC
MED12L	1.89256e-54	1.2165	0.754	0.429	5.40345e-50	GTC
SLC25A48	2.86916e-54	2.03193	0.31	0.093	8.19173e-50	GTC
APLNR	8.11026e-54	3.87539	0.054	0.004	2.31556e-49	GTC
CLCF1	1.47418e-53	4.3029	0.04	0.002	4.20894e-49	GTC
ATP9A	1.65353e-53	1.12864	0.768	0.439	4.72101e-49	GTC
LTBP1	1.69974e-53	1.50324	0.548	0.242	4.85294e-49	GTC
ELMOD1	3.225e-53	2.0857	0.322	0.101	9.2077e-49	GTC
TRIO	6.30236e-53	1.39265	0.884	0.699	1.79939e-48	GTC
REV3L	9.05633e-53	1.06331	0.896	0.661	2.58567e-48	GTC
KSR2	1.93454e-52	1.34266	0.582	0.265	5.52331e-48	GTC
KALRN	3.31377e-52	1.00112	0.813	0.517	9.46115e-48	GTC
LOXL2	3.37629e-52	2.30395	0.229	0.057	9.63965e-48	GTC
CASC17	5.21192e-52	2.20285	0.225	0.055	1.48806e-47	GTC
RP5-965F6.2	2.09897e-51	1.57598	0.357	0.117	5.99276e-47	GTC
RNF19A	2.20682e-51	1.24094	0.761	0.462	6.30069e-47	GTC
MT2A	2.43409e-51	1.76964	0.565	0.274	6.94957e-47	GTC
NPSR1	2.57095e-51	3.8855	0.106	0.015	7.34032e-47	GTC
SLC39A14	3.74821e-51	2.0669	0.277	0.08	1.07015e-46	GTC
AC092684.1	5.02895e-51	1.26258	0.452	0.17	1.43582e-46	GTC
HIF1A-AS2	6.08212e-51	1.48607	0.499	0.21	1.73651e-46	GTC
EPHA4	1.13959e-50	1.60634	0.433	0.166	3.25364e-46	GTC
JUN	1.98588e-50	1.54012	0.437	0.167	5.6699e-46	GTC
RP11-263K19.4	4.22047e-50	1.73627	0.296	0.088	1.20499e-45	GTC
MASP1	4.38034e-50	1.64249	0.426	0.165	1.25063e-45	GTC
RP11-563J2.2	1.22066e-49	1.72762	0.35	0.116	3.48511e-45	GTC
RHPN2	1.36471e-49	2.06445	0.227	0.058	3.89638e-45	GTC
STK38L	1.75477e-49	1.35183	0.584	0.28	5.01005e-45	GTC
MAP1B	2.31329e-49	1.54114	0.712	0.438	6.60467e-45	GTC
ALDH1L1	4.14179e-49	1.6293	0.444	0.176	1.18252e-44	GTC
BCL2	5.10508e-49	1.12254	0.726	0.387	1.45755e-44	GTC
SERPINI2	1.09141e-48	1.31928	0.489	0.201	3.11607e-44	GTC
RGMA	1.15784e-48	1.57793	0.444	0.18	3.30575e-44	GTC
CACNA1C	1.18325e-48	1.40415	0.617	0.32	3.37831e-44	GTC
ARHGEF10L	2.53363e-48	1.32507	0.544	0.249	7.23376e-44	GTC
RNF219-AS1	3.51764e-48	1.04803	0.574	0.256	1.00432e-43	GTC
P2RY14	1.22698e-47	1.64319	0.454	0.19	3.50315e-43	GTC
CAMK2D	4.55087e-47	1.37124	0.775	0.516	1.29932e-42	GTC
WDR11-AS1	4.78495e-47	1.33041	0.622	0.331	1.36615e-42	GTC
JUNB	5.12414e-47	1.90674	0.26	0.075	1.46299e-42	GTC
TGFB2	5.55933e-47	2.39328	0.26	0.076	1.58724e-42	GTC
CLIC4	5.62223e-47	1.4928	0.565	0.275	1.6052e-42	GTC
STAB2	7.46455e-47	1.74629	0.298	0.093	2.1312e-42	GTC
TRABD2B	8.32463e-47	4.0209	0.045	0.003	2.37677e-42	GTC
GAN	1.14519e-46	1.45021	0.527	0.245	3.26963e-42	GTC
IPO9-AS1	1.30633e-46	1.50946	0.558	0.277	3.7297e-42	GTC
CITED1	1.91861e-46	4.58967	0.031	0.002	5.47782e-42	GTC
RP11-281A20.2	3.08871e-46	1.62461	0.39	0.147	8.81858e-42	GTC
RANBP3L	3.93743e-46	1.28503	0.541	0.242	1.12418e-41	GTC
GPC6	4.42252e-46	1.59398	0.485	0.212	1.26267e-41	GTC
RP11-517I3.1	4.60824e-46	1.23875	0.56	0.263	1.3157e-41	GTC
C8orf4	7.84186e-46	3.04653	0.111	0.018	2.23893e-41	GTC
TBC1D10A	9.29286e-46	1.89246	0.239	0.066	2.65321e-41	GTC
TNFRSF12A	9.84306e-46	3.64357	0.052	0.004	2.81029e-41	GTC
TLR4	1.14933e-45	1.58455	0.369	0.135	3.28144e-41	GTC
ST3GAL6	1.1807e-45	1.04862	0.688	0.371	3.37102e-41	GTC
RP11-460M2.1	1.85218e-45	1.50754	0.371	0.136	5.28816e-41	GTC
SYNM	1.95892e-45	2.18897	0.194	0.047	5.59292e-41	GTC
RP11-266O8.1	2.11907e-45	1.63445	0.369	0.136	6.05017e-41	GTC
PFKP	2.45895e-45	1.81433	0.329	0.114	7.02054e-41	GTC
ATP1A2	2.69769e-45	1.27125	0.492	0.211	7.70216e-41	GTC
FRMD6	2.70186e-45	1.56118	0.369	0.135	7.71407e-41	GTC
EEPD1	4.48057e-45	1.06149	0.657	0.337	1.27925e-40	GTC
AMOTL1	6.02781e-45	1.23238	0.532	0.241	1.721e-40	GTC
RP4-639F20.1	1.27465e-44	2.08105	0.22	0.059	3.63926e-40	GTC
ARHGEF3-AS1	3.55232e-44	3.02929	0.083	0.011	1.01422e-39	GTC
PPP2CB	3.7709e-44	1.671	0.456	0.203	1.07663e-39	GTC
FGF2	9.57464e-44	1.62465	0.39	0.152	2.73365e-39	GTC
AC015936.3	1.58071e-43	3.20287	0.066	0.007	4.51308e-39	GTC
ADAMTS12	2.02566e-43	1.65254	0.305	0.101	5.78345e-39	GTC
CSRP2	2.95687e-43	1.88744	0.274	0.087	8.44215e-39	GTC
APOL2	2.97235e-43	2.4701	0.154	0.033	8.48636e-39	GTC
DLG5	4.42193e-43	1.58345	0.418	0.177	1.26251e-38	GTC
GLUD1	4.89049e-43	1.05572	0.686	0.372	1.39628e-38	GTC
FRMPD3	2.98999e-42	1.66572	0.305	0.104	8.53671e-38	GTC
PRICKLE2	3.19787e-42	1.34214	0.551	0.273	9.13024e-38	GTC
NAV2-AS3	3.78201e-42	2.10585	0.191	0.048	1.0798e-37	GTC
TCEA3	4.90387e-42	2.56447	0.121	0.022	1.4001e-37	GTC
SLC25A18	5.43141e-42	1.31508	0.426	0.173	1.55072e-37	GTC
RHOJ	5.72305e-42	2.07861	0.187	0.046	1.63399e-37	GTC
RP11-281A20.1	6.53319e-42	2.03442	0.213	0.058	1.86529e-37	GTC
CDH11	1.25266e-41	1.61611	0.61	0.352	3.57647e-37	GTC
RP11-436K8.1	1.69208e-41	1.0937	0.593	0.298	4.83107e-37	GTC
SMAD9	2.39538e-41	1.24274	0.418	0.168	6.83904e-37	GTC
WNK2	3.17601e-41	1.70469	0.284	0.093	9.06782e-37	GTC
TCAF2	5.58653e-41	2.75086	0.102	0.017	1.59501e-36	GTC
PTCHD1-AS	7.21963e-41	1.34429	0.414	0.169	2.06128e-36	GTC
DOK5	1.13259e-40	1.76218	0.305	0.107	3.23365e-36	GTC
FOXB1	1.31e-40	3.181	0.064	0.007	3.74019e-36	GTC
2003-03-01	1.33036e-40	1.15959	0.714	0.449	3.79832e-36	GTC
GLI3	2.53652e-40	1.55117	0.355	0.135	7.24202e-36	GTC
AC017101.10	3.18508e-40	1.54482	0.395	0.163	9.09373e-36	GTC
FAM107A	3.30728e-40	1.86454	0.253	0.079	9.44262e-36	GTC
PGF	3.78112e-40	3.24558	0.071	0.009	1.07955e-35	GTC
S100A10	3.99624e-40	2.47574	0.125	0.024	1.14097e-35	GTC
ABCA1	4.75173e-40	1.05232	0.768	0.508	1.35667e-35	GTC
RP11-331K21.1	7.5327e-40	3.0487	0.076	0.01	2.15066e-35	GTC
PLEKHS1	9.10953e-40	5.4206	0.014	0	2.60086e-35	GTC
SNTB1	1.18161e-39	1.61896	0.376	0.152	3.37362e-35	GTC
MCC	1.26153e-39	1.46881	0.388	0.157	3.60179e-35	GTC
SLC7A11	1.62492e-39	1.62669	0.345	0.131	4.63932e-35	GTC
CLIP1	2.30886e-39	1.26791	0.56	0.287	6.59203e-35	GTC
RP11-211G3.3	1.13312e-38	1.89283	0.262	0.086	3.23518e-34	GTC
STON1	3.10489e-38	2.40862	0.13	0.027	8.86478e-34	GTC
SPARC	3.53104e-38	1.16683	0.492	0.234	1.00815e-33	GTC
HMCN2	4.15498e-38	3.14747	0.073	0.01	1.18629e-33	GTC
ZFP36	4.54e-38	1.60863	0.21	0.059	1.29622e-33	GTC
NHS	1.77045e-37	1.42462	0.359	0.142	5.05482e-33	GTC
RP11-666F17.1	1.82197e-37	1.56589	0.31	0.113	5.20191e-33	GTC
AQP9	2.37077e-37	3.67922	0.038	0.003	6.76878e-33	GTC
ECEL1	3.0941e-37	5.50221	0.014	0	8.83398e-33	GTC
MKL1	3.40234e-37	1.17703	0.657	0.407	9.71401e-33	GTC
KLF7	5.73564e-37	1.02883	0.641	0.356	1.63758e-32	GTC
PVT1	8.04244e-37	2.0369	0.277	0.098	2.2962e-32	GTC
DKK3	1.67066e-36	1.82617	0.236	0.075	4.7699e-32	GTC
CNR1	1.68036e-36	1.99396	0.147	0.034	4.79761e-32	GTC
TC2N	2.00244e-36	2.91497	0.076	0.011	5.71718e-32	GTC
STON1-GTF2A1L	2.93298e-36	1.74125	0.229	0.071	8.37396e-32	GTC
GNA14	3.6885e-36	1.77708	0.253	0.084	1.0531e-31	GTC
CSF1	7.83956e-36	1.61776	0.279	0.098	2.23827e-31	GTC
NMB	1.78171e-35	2.16964	0.161	0.041	5.08697e-31	GTC
RP11-310N16.1	1.95976e-35	1.89288	0.189	0.053	5.59532e-31	GTC
STK17A	2.60322e-35	1.46839	0.357	0.147	7.43245e-31	GTC
ANGPT1	3.42542e-35	2.03995	0.168	0.044	9.77991e-31	GTC
2009-09-01	3.5837e-35	1.60196	0.305	0.115	1.02318e-30	GTC
GNA14-AS1	6.81256e-35	1.91802	0.196	0.057	1.94505e-30	GTC
ADAMTS9-AS2	2.35896e-34	1.73195	0.248	0.084	6.73507e-30	GTC
SMC5	2.39635e-34	1.18056	0.605	0.348	6.84183e-30	GTC
RP11-513G19.1	3.2374e-34	1.29038	0.366	0.151	9.2431e-30	GTC
PTTG1IP	6.30521e-34	1.28843	0.435	0.204	1.8002e-29	GTC
CAPN2	8.72123e-34	1.26021	0.433	0.202	2.49e-29	GTC
RP11-116O18.3	1.44923e-33	1.39324	0.383	0.166	4.1377e-29	GTC
PDLIM5	2.81261e-33	1.09926	0.676	0.418	8.03028e-29	GTC
F5	4.77773e-33	1.6915	0.262	0.093	1.36409e-28	GTC
OSBPL5	8.12577e-33	1.72692	0.243	0.084	2.31999e-28	GTC
RP11-16D22.2	1.18498e-32	1.24195	0.303	0.116	3.38324e-28	GTC
SPRED3	1.90383e-32	3.03368	0.057	0.007	5.43563e-28	GTC
TJP2	2.40024e-32	1.08497	0.513	0.264	6.85294e-28	GTC
PCSK5	3.01603e-32	1.31888	0.421	0.197	8.61106e-28	GTC
PLOD2	4.02284e-32	1.46531	0.319	0.129	1.14856e-27	GTC
CTD-2201E9.4	4.69492e-32	2.1887	0.168	0.047	1.34045e-27	GTC
RP11-230B22.1	4.83686e-32	1.70614	0.22	0.071	1.38097e-27	GTC
ITGAV	4.9161e-32	1.04905	0.641	0.399	1.4036e-27	GTC
HIVEP2	5.5945e-32	1.11981	0.525	0.279	1.59728e-27	GTC
PREX2	5.72425e-32	1.18872	0.565	0.321	1.63433e-27	GTC
OSGIN2	7.068e-32	1.35158	0.348	0.147	2.01799e-27	GTC
GLIS3-AS1	7.23849e-32	2.95593	0.061	0.008	2.06666e-27	GTC
ZFYVE28	7.79283e-32	1.70043	0.284	0.11	2.22493e-27	GTC
SEMA6A-AS1	9.46925e-32	1.42914	0.473	0.246	2.70356e-27	GTC
CALN1	1.08633e-31	1.292	0.496	0.268	3.10157e-27	GTC
LMNTD1	1.1635e-31	1.53427	0.253	0.09	3.3219e-27	GTC
LIX1	1.20535e-31	1.72489	0.248	0.088	3.44141e-27	GTC
RNF182	1.64479e-31	1.65816	0.239	0.082	4.69605e-27	GTC
ARC	1.68031e-31	2.94835	0.085	0.015	4.79746e-27	GTC
RGS20	2.14491e-31	1.63103	0.213	0.068	6.12392e-27	GTC
CP	2.232e-31	2.29076	0.191	0.059	6.37257e-27	GTC
RP11-507B12.2	2.6258e-31	2.76983	0.073	0.012	7.49692e-27	GTC
SMOX	3.41004e-31	1.57903	0.239	0.083	9.73602e-27	GTC
SLN	4.95253e-31	4.16312	0.024	0.001	1.414e-26	GTC
AR	6.84131e-31	1.41073	0.381	0.173	1.95326e-26	GTC
SLC24A4	7.57426e-31	1.30975	0.385	0.177	2.16253e-26	GTC
BARD1	8.05554e-31	1.20292	0.381	0.169	2.29994e-26	GTC
RP11-45A16.4	9.43726e-31	1.63349	0.234	0.08	2.69443e-26	GTC
COL23A1	1.10328e-30	1.91539	0.206	0.067	3.14998e-26	GTC
FERMT2	1.1185e-30	1.13527	0.494	0.261	3.19344e-26	GTC
IFFO2	1.73689e-30	2.00592	0.149	0.039	4.959e-26	GTC
RP11-317J19.1	1.82511e-30	1.36158	0.326	0.136	5.21086e-26	GTC
LFNG	1.84667e-30	2.35588	0.125	0.03	5.27244e-26	GTC
RGS6	3.26325e-30	1.36817	0.39	0.182	9.31691e-26	GTC
ASTN2-AS1	3.83384e-30	1.75305	0.26	0.098	1.0946e-25	GTC
RP11-438D8.2	4.52015e-30	1.94709	0.161	0.045	1.29055e-25	GTC
ARHGAP10	5.39097e-30	1.29242	0.357	0.158	1.53918e-25	GTC
RP11-739G5.1	6.89382e-30	1.21968	0.369	0.164	1.96825e-25	GTC
LINC01204	9.81612e-30	3.25281	0.045	0.005	2.8026e-25	GTC
AKAP12	1.10377e-29	2.18452	0.236	0.087	3.15137e-25	GTC
VMP1	1.42625e-29	1.46015	0.567	0.36	4.0721e-25	GTC
ARSJ	1.63593e-29	2.19373	0.149	0.04	4.67074e-25	GTC
LMCD1	1.70923e-29	2.71905	0.142	0.037	4.88002e-25	GTC
DGKD	1.78625e-29	1.29659	0.397	0.19	5.09993e-25	GTC
P4HA2-AS1	2.63481e-29	2.94292	0.059	0.008	7.52264e-25	GTC
FGFR1	4.04474e-29	1.64239	0.191	0.06	1.15481e-24	GTC
SFTPD	6.62499e-29	2.14319	0.123	0.03	1.8915e-24	GTC
XG	7.15213e-29	2.57353	0.083	0.015	2.042e-24	GTC
RP4-678D15.1	7.15917e-29	1.6016	0.187	0.058	2.04401e-24	GTC
SLC28A1	9.75134e-29	2.59214	0.078	0.014	2.7841e-24	GTC
PRKCA-AS1	1.15944e-28	1.23043	0.388	0.183	3.31031e-24	GTC
TIPARP	1.21461e-28	1.69478	0.286	0.118	3.46783e-24	GTC
EHD1	1.2805e-28	2.05081	0.147	0.04	3.65596e-24	GTC
UBASH3B	1.47885e-28	1.88292	0.272	0.108	4.22226e-24	GTC
BCO1	1.50983e-28	1.50007	0.251	0.093	4.31072e-24	GTC
RP11-341G23.4	2.13973e-28	1.82822	0.165	0.049	6.10915e-24	GTC
ME3	2.32553e-28	1.52083	0.345	0.158	6.63961e-24	GTC
TM4SF1	3.46561e-28	5.74252	0.014	0.001	9.89467e-24	GTC
URB1	4.99065e-28	1.61203	0.26	0.102	1.42488e-23	GTC
PTCHD1	7.21285e-28	1.72997	0.168	0.05	2.05934e-23	GTC
EML6	7.8193e-28	1.07839	0.487	0.258	2.23249e-23	GTC
PTPDC1	9.30566e-28	1.51472	0.272	0.109	2.65686e-23	GTC
RP11-211G3.2	9.43158e-28	2.05634	0.121	0.03	2.69281e-23	GTC
C8orf34	1.00529e-27	1.68768	0.187	0.06	2.87022e-23	GTC
JAK1	1.02304e-27	1.22189	0.53	0.313	2.92089e-23	GTC
LAMC1	1.27469e-27	1.56733	0.217	0.076	3.63938e-23	GTC
FRMD3	1.36624e-27	1.55386	0.22	0.077	3.90076e-23	GTC
ANKDD1A	1.52628e-27	1.20361	0.338	0.149	4.35769e-23	GTC
C1orf198	3.07716e-27	1.39849	0.303	0.129	8.78561e-23	GTC
MMD2	3.08281e-27	1.35217	0.262	0.102	8.80174e-23	GTC
RP11-82L7.4	4.31179e-27	2.6118	0.078	0.014	1.23106e-22	GTC
TRPM3	4.78328e-27	1.41872	0.428	0.221	1.36568e-22	GTC
MAOA	5.89904e-27	1.52224	0.239	0.09	1.68424e-22	GTC
NTN1	6.76605e-27	1.17919	0.43	0.222	1.93177e-22	GTC
RP11-398G24.2	8.25572e-27	2.40655	0.189	0.064	2.35709e-22	GTC
SPAG1	1.00159e-26	1.22157	0.407	0.203	2.85964e-22	GTC
AGFG2	1.02475e-26	1.40244	0.253	0.098	2.92576e-22	GTC
GPR158	2.26168e-26	1.79256	0.563	0.362	6.45732e-22	GTC
MSRB3	4.16773e-26	1.35536	0.293	0.126	1.18993e-21	GTC
AC097724.3	4.45594e-26	1.63639	0.196	0.067	1.27222e-21	GTC
RDX	5.68261e-26	1.32735	0.582	0.377	1.62244e-21	GTC
HRH1	9.31166e-26	1.69506	0.184	0.061	2.65857e-21	GTC
ANXA1	1.1544e-25	2.77875	0.047	0.006	3.29593e-21	GTC
PHKA1	1.21554e-25	1.38033	0.274	0.113	3.4705e-21	GTC
SLC29A2	1.21722e-25	1.56222	0.196	0.067	3.47528e-21	GTC
RIPK2	4.22007e-25	1.30583	0.326	0.149	1.20487e-20	GTC
LINC00499	4.39896e-25	1.36003	0.27	0.112	1.25595e-20	GTC
RP11-133F8.2	6.33492e-25	1.04049	0.388	0.191	1.80868e-20	GTC
RP11-650J17.1	6.41011e-25	1.09485	0.428	0.223	1.83015e-20	GTC
ALDH1A2	9.78204e-25	1.87742	0.156	0.049	2.79287e-20	GTC
SRPX	1.06574e-24	1.5533	0.194	0.067	3.04278e-20	GTC
RP11-507B12.1	1.15616e-24	2.81868	0.05	0.007	3.30096e-20	GTC
SLC20A2	1.40128e-24	1.02078	0.626	0.417	4.00079e-20	GTC
RP11-318C2.1	1.44853e-24	1.65224	0.194	0.068	4.1357e-20	GTC
FEM1C	1.51021e-24	1.73354	0.234	0.093	4.31181e-20	GTC
ILK	1.54041e-24	1.24086	0.314	0.143	4.39802e-20	GTC
ABCC1	1.70157e-24	1.34206	0.296	0.131	4.85815e-20	GTC
RP11-673E1.4	2.1085e-24	1.22018	0.293	0.127	6.01997e-20	GTC
ITPKC	2.1958e-24	1.89921	0.182	0.063	6.26923e-20	GTC
RGS9	3.48469e-24	1.52149	0.225	0.087	9.94912e-20	GTC
FAM46A	3.62335e-24	1.33003	0.286	0.124	1.0345e-19	GTC
FBN2	5.44324e-24	1.40413	0.362	0.18	1.5541e-19	GTC
LINC00457	6.43778e-24	1.58195	0.147	0.044	1.83805e-19	GTC
PPP1R3C	7.45787e-24	2.29721	0.09	0.02	2.1293e-19	GTC
FADS2	8.29518e-24	1.2249	0.369	0.185	2.36836e-19	GTC
TGFBR3	8.41129e-24	1.04598	0.324	0.147	2.40151e-19	GTC
LDLR	9.18926e-24	2.19397	0.102	0.025	2.62363e-19	GTC
S1PR3	9.75103e-24	2.76524	0.059	0.01	2.78402e-19	GTC
SHISA9	1.54474e-23	1.66227	0.277	0.122	4.4104e-19	GTC
TET1	1.5733e-23	1.14121	0.416	0.223	4.49194e-19	GTC
SCN7A	1.83051e-23	1.76663	0.165	0.055	5.22629e-19	GTC
AP000487.6	2.50712e-23	1.24668	0.454	0.261	7.15807e-19	GTC
RHOB	2.63545e-23	1.0069	0.369	0.18	7.52447e-19	GTC
RP11-575B7.3	3.01249e-23	4.32421	0.019	0.001	8.60095e-19	GTC
C1orf95	3.37206e-23	1.59515	0.173	0.058	9.62758e-19	GTC
LGI1	3.521e-23	1.85367	0.187	0.067	1.00528e-18	GTC
RFX2	3.92764e-23	1.10467	0.378	0.191	1.12138e-18	GTC
CTD-3193K9.3	4.58676e-23	2.20013	0.095	0.022	1.30956e-18	GTC
PRKCQ	4.6957e-23	1.34496	0.279	0.123	1.34067e-18	GTC
SPTLC3	5.32054e-23	1.55125	0.165	0.055	1.51907e-18	GTC
RP1-187B23.1	5.81738e-23	2.45165	0.092	0.022	1.66092e-18	GTC
AP001172.2	6.0411e-23	1.21906	0.267	0.113	1.72479e-18	GTC
CYP21A2	6.58325e-23	3.26185	0.038	0.005	1.87958e-18	GTC
HS3ST1	7.91686e-23	1.28333	0.251	0.104	2.26034e-18	GTC
CLDN12	7.96208e-23	1.18096	0.296	0.133	2.27325e-18	GTC
SEMA5A	9.06336e-23	1.32827	0.577	0.38	2.58768e-18	GTC
FLJ16779	1.14456e-22	1.66362	0.18	0.064	3.26783e-18	GTC
RP13-578N3.3	1.15505e-22	1.1082	0.345	0.167	3.29779e-18	GTC
RP11-274H2.2	1.26194e-22	1.46693	0.189	0.068	3.60295e-18	GTC
SLC14A2	1.51101e-22	2.13203	0.139	0.043	4.31408e-18	GTC
GGT5	2.07258e-22	3.06333	0.04	0.005	5.91743e-18	GTC
MTHFD2L	2.79874e-22	1.22003	0.447	0.256	7.99069e-18	GTC
RP1-142L7.5	2.88807e-22	2.2357	0.09	0.021	8.24572e-18	GTC
LIMK2	2.90133e-22	1.40705	0.189	0.068	8.28358e-18	GTC
PKIG	3.01539e-22	1.17981	0.338	0.167	8.60923e-18	GTC
LYPD1	3.89084e-22	1.73433	0.156	0.051	1.11088e-17	GTC
FGF1	6.07276e-22	1.32224	0.338	0.164	1.73383e-17	GTC
ITGA3	6.32821e-22	2.15071	0.099	0.025	1.80677e-17	GTC
LYST	7.43562e-22	1.12219	0.548	0.361	2.12294e-17	GTC
TMEM132E	1.09729e-21	2.45474	0.066	0.013	3.13287e-17	GTC
IGSF3	1.1854e-21	1.79645	0.121	0.035	3.38442e-17	GTC
FGFR3	1.98626e-21	1.96467	0.095	0.024	5.67096e-17	GTC
ZBED3-AS1	2.04552e-21	1.19273	0.378	0.204	5.84015e-17	GTC
PLEKHG2	2.11167e-21	1.69401	0.123	0.036	6.02904e-17	GTC
RP11-384C4.7	2.1479e-21	1.18413	0.317	0.152	6.13247e-17	GTC
AC005592.2	3.78381e-21	1.62566	0.196	0.075	1.08032e-16	GTC
KREMEN1	4.27989e-21	1.28003	0.227	0.093	1.22195e-16	GTC
SOD2	4.43433e-21	1.47795	0.44	0.269	1.26605e-16	GTC
SPEG	5.90851e-21	1.80264	0.137	0.044	1.68694e-16	GTC
RP11-856F16.2	5.97393e-21	1.67055	0.142	0.046	1.70562e-16	GTC
RP11-348J24.2	7.32619e-21	1.33427	0.246	0.106	2.0917e-16	GTC
SPRED2	8.48026e-21	1.30303	0.284	0.132	2.4212e-16	GTC
HES4	1.21388e-20	1.28315	0.246	0.106	3.46576e-16	GTC
PHEX	1.23635e-20	1.76088	0.132	0.042	3.5299e-16	GTC
S100A6	1.2528e-20	1.90341	0.147	0.049	3.57688e-16	GTC
SOX9	1.81868e-20	1.22519	0.243	0.104	5.19251e-16	GTC
RAVER2	1.95652e-20	1.0474	0.324	0.158	5.58606e-16	GTC
BAIAP2	2.04094e-20	1.49051	0.22	0.091	5.82707e-16	GTC
GPX3	2.12319e-20	1.75071	0.147	0.049	6.06191e-16	GTC
PKNOX2	2.93138e-20	1.79889	0.312	0.161	8.36938e-16	GTC
FAM129B	2.94249e-20	1.83315	0.121	0.036	8.4011e-16	GTC
RP11-844P9.2	4.44356e-20	1.87264	0.116	0.034	1.26868e-15	GTC
GPC4	4.53618e-20	1.2082	0.284	0.134	1.29513e-15	GTC
RP11-106M7.1	6.26662e-20	2.09163	0.08	0.019	1.78918e-15	GTC
NAMPT	7.80338e-20	1.53635	0.229	0.099	2.22794e-15	GTC
RP11-67K19.3	7.83404e-20	1.83995	0.106	0.03	2.2367e-15	GTC
FBXO32	8.32765e-20	1.04559	0.459	0.272	2.37763e-15	GTC
LINC01094	9.5197e-20	1.05636	0.381	0.2	2.71797e-15	GTC
TMTC1	1.0071e-19	1.19154	0.331	0.171	2.87536e-15	GTC
THBS3	1.02882e-19	1.72446	0.132	0.042	2.93738e-15	GTC
RP11-624M8.1	1.21541e-19	1.13311	0.279	0.131	3.47011e-15	GTC
RP1-155D22.2	1.32373e-19	2.77032	0.043	0.006	3.77939e-15	GTC
SLC1A4	1.41174e-19	1.13309	0.319	0.159	4.03067e-15	GTC
NFIL3	2.02433e-19	2.04303	0.109	0.032	5.77967e-15	GTC
FOSL1	2.16006e-19	2.88013	0.038	0.005	6.16719e-15	GTC
PHKG1	2.25326e-19	1.28304	0.255	0.117	6.43328e-15	GTC
CNTNAP1	2.35186e-19	1.89358	0.111	0.033	6.7148e-15	GTC
UGCG	2.57378e-19	1.25955	0.262	0.121	7.34839e-15	GTC
CDKN2B	2.59321e-19	1.90521	0.113	0.034	7.40388e-15	GTC
PER2	2.61321e-19	1.7242	0.137	0.046	7.46098e-15	GTC
BBOX1	2.8491e-19	1.197	0.243	0.107	8.13446e-15	GTC
SLC22A4	2.93151e-19	1.4094	0.203	0.083	8.36974e-15	GTC
MT1A	3.29295e-19	1.88013	0.106	0.031	9.40169e-15	GTC
FADS3	3.34035e-19	1.48627	0.173	0.065	9.53705e-15	GTC
MRAP	4.03168e-19	2.34875	0.069	0.015	1.15108e-14	GTC
U91319.1	5.04267e-19	1.66091	0.165	0.061	1.43973e-14	GTC
IQGAP2	5.44126e-19	1.14399	0.194	0.077	1.55353e-14	GTC
RP11-80I3.1	6.15177e-19	1.46679	0.151	0.053	1.75639e-14	GTC
RP11-729I10.2	7.15781e-19	1.87628	0.104	0.03	2.04363e-14	GTC
RP11-472M19.2	7.32093e-19	1.54979	0.236	0.106	2.0902e-14	GTC
PHLDA1	8.14275e-19	1.09422	0.303	0.15	2.32484e-14	GTC
HEY1	9.27774e-19	1.47833	0.182	0.071	2.64889e-14	GTC
VAT1L	9.82263e-19	1.80465	0.175	0.068	2.80446e-14	GTC
RNF215	1.00338e-18	1.32456	0.217	0.093	2.86474e-14	GTC
CDC14A	1.04534e-18	1.04381	0.402	0.233	2.98456e-14	GTC
RP11-439K3.3	1.42146e-18	3.44974	0.024	0.002	4.05842e-14	GTC
DAB2IP	1.52414e-18	1.70344	0.175	0.068	4.35156e-14	GTC
C1R	2.75641e-18	2.54613	0.047	0.008	7.86982e-14	GTC
AC074391.1	3.22915e-18	2.00506	0.151	0.056	9.21954e-14	GTC
BHLHE40	3.37852e-18	2.19101	0.069	0.016	9.64601e-14	GTC
LINC01354	6.99908e-18	2.34637	0.057	0.011	1.99831e-13	GTC
HELB	8.68448e-18	1.73155	0.123	0.04	2.47951e-13	GTC
GS1-433O24.1	1.04515e-17	1.85035	0.092	0.026	2.98401e-13	GTC
IQCH	1.08926e-17	1.14062	0.277	0.136	3.10994e-13	GTC
RP11-122C5.3	1.21108e-17	3.23473	0.026	0.003	3.45776e-13	GTC
TSPAN6	1.27618e-17	1.3985	0.173	0.068	3.64361e-13	GTC
CSRNP1	1.32377e-17	1.76116	0.104	0.031	3.77948e-13	GTC
RP11-397C12.1	1.72153e-17	2.08976	0.071	0.017	4.91514e-13	GTC
RP11-624L4.1	2.12453e-17	1.64594	0.137	0.048	6.06574e-13	GTC
C10orf25	2.33795e-17	1.8899	0.087	0.024	6.67508e-13	GTC
ITPKB-AS1	2.45592e-17	1.71113	0.111	0.035	7.0119e-13	GTC
ADRA1B	3.02825e-17	2.10974	0.069	0.016	8.64595e-13	GTC
SLC16A9	3.39948e-17	1.00028	0.348	0.189	9.70587e-13	GTC
SOCS3	3.51242e-17	3.70866	0.019	0.002	1.00283e-12	GTC
RAB6B	3.7729e-17	1.24987	0.191	0.08	1.0772e-12	GTC
FAM167A	4.62104e-17	1.81788	0.104	0.032	1.31935e-12	GTC
CTB-118P15.2	5.47893e-17	1.38688	0.165	0.065	1.56429e-12	GTC
PYGB	5.94591e-17	1.21572	0.288	0.147	1.69762e-12	GTC
RP11-495P10.3	7.58426e-17	2.71157	0.038	0.006	2.16538e-12	GTC
CDH6	8.89588e-17	1.97687	0.128	0.044	2.53986e-12	GTC
ANOS1	1.46675e-16	1.28341	0.305	0.164	4.18773e-12	GTC
SMARCA1	1.58515e-16	1.04389	0.364	0.21	4.52576e-12	GTC
CTD-2005H7.1	1.61745e-16	1.65202	0.106	0.033	4.61799e-12	GTC
RP11-467K18.2	1.6255e-16	2.17866	0.066	0.016	4.64097e-12	GTC
RP11-420K8.1	1.62814e-16	1.94422	0.08	0.022	4.64851e-12	GTC
PLSCR4	1.63816e-16	1.425	0.206	0.092	4.67712e-12	GTC
CCND2-AS1	1.85711e-16	2.21896	0.061	0.014	5.30224e-12	GTC
PLCE1-AS2	2.05919e-16	2.88953	0.031	0.004	5.87919e-12	GTC
SEMA4B	2.25296e-16	1.04476	0.286	0.146	6.43241e-12	GTC
FAM184A	2.50212e-16	1.12382	0.331	0.184	7.14379e-12	GTC
IFT57	3.13322e-16	1.41903	0.17	0.069	8.94566e-12	GTC
CHI3L2	3.62461e-16	3.73354	0.026	0.003	1.03486e-11	GTC
BAALC-AS2	4.90364e-16	2.61538	0.05	0.01	1.40004e-11	GTC
COL22A1	6.65358e-16	1.83512	0.095	0.029	1.89966e-11	GTC
SYDE2	7.98883e-16	1.77948	0.095	0.029	2.28089e-11	GTC
LCAT	8.70571e-16	1.68331	0.113	0.038	2.48557e-11	GTC
PLCE1-AS1	9.25985e-16	3.22468	0.024	0.003	2.64378e-11	GTC
LINC01579	9.45557e-16	1.54158	0.168	0.069	2.69966e-11	GTC
TUBB2B	1.04931e-15	1.35047	0.184	0.079	2.9959e-11	GTC
DPP10-AS3	1.24248e-15	1.46268	0.158	0.063	3.54741e-11	GTC
ZBTB7C	1.24989e-15	1.08668	0.279	0.144	3.56855e-11	GTC
ATP1B2	1.36618e-15	1.21631	0.199	0.088	3.90057e-11	GTC
WDR1	1.46841e-15	1.4403	0.147	0.057	4.19246e-11	GTC
CTD-2008L17.2	2.13182e-15	1.68441	0.106	0.035	6.08657e-11	GTC
HILPDA	2.2136e-15	1.86121	0.095	0.029	6.32005e-11	GTC
ATF3	2.30828e-15	1.78705	0.083	0.024	6.59038e-11	GTC
RP11-157I4.4	2.87215e-15	1.44676	0.135	0.05	8.20029e-11	GTC
TMEM164	3.5575e-15	1.1366	0.279	0.147	1.0157e-10	GTC
ADAMTS15	3.88609e-15	2.04857	0.078	0.022	1.10952e-10	GTC
RP11-736K20.5	4.34191e-15	1.47307	0.128	0.047	1.23966e-10	GTC
TUSC7	5.20996e-15	1.50619	0.144	0.056	1.4875e-10	GTC
SHISA5	5.51452e-15	1.5082	0.139	0.054	1.57445e-10	GTC
TRIM47	5.79833e-15	1.76958	0.085	0.025	1.65548e-10	GTC
TUBB6	5.94e-15	1.88756	0.08	0.023	1.69593e-10	GTC
RP3-325F22.3	6.00544e-15	1.47433	0.123	0.044	1.71461e-10	GTC
RP11-152D8.1	6.26832e-15	1.51484	0.099	0.032	1.78967e-10	GTC
RP11-158M2.3	6.58825e-15	1.24867	0.173	0.073	1.88101e-10	GTC
CX3CL1	7.79544e-15	2.089	0.08	0.023	2.22568e-10	GTC
RP11-793A3.2	8.78896e-15	1.06977	0.239	0.117	2.50934e-10	GTC
NAV2-AS2	9.68894e-15	2.4579	0.043	0.008	2.76629e-10	GTC
FSTL1	9.93015e-15	1.60175	0.102	0.033	2.83516e-10	GTC
AMOT	9.98247e-15	1.4409	0.165	0.07	2.85009e-10	GTC
MFAP3L	1.03916e-14	1.01068	0.272	0.142	2.9669e-10	GTC
LONRF1	1.18181e-14	1.20322	0.213	0.1	3.3742e-10	GTC
ACTN2	1.19041e-14	1.05545	0.385	0.238	3.39875e-10	GTC
MAP3K6	1.5347e-14	2.79299	0.031	0.005	4.38172e-10	GTC
TMOD1	1.56289e-14	1.00019	0.333	0.194	4.46219e-10	GTC
RP11-567G24.3	1.68719e-14	1.93411	0.073	0.02	4.81709e-10	GTC
RP11-446J8.1	2.28045e-14	1.22804	0.17	0.073	6.51091e-10	GTC
PLEC	2.51004e-14	1.10256	0.199	0.091	7.16642e-10	GTC
CA13	2.74403e-14	1.7493	0.102	0.034	7.83449e-10	GTC
AMMECR1	2.74601e-14	1.01634	0.284	0.153	7.84015e-10	GTC
RP3-510L9.1	2.90989e-14	1.24622	0.18	0.08	8.30804e-10	GTC
FAM179A	3.45041e-14	1.66792	0.118	0.043	9.85126e-10	GTC
ADCK4	4.01835e-14	1.32242	0.165	0.071	1.14728e-09	GTC
MIS18A-AS1	4.22954e-14	2.8438	0.028	0.004	1.20758e-09	GTC
CTB-113P19.1	4.31757e-14	1.20565	0.151	0.062	1.23271e-09	GTC
TRAF3IP2	5.63505e-14	1.0071	0.26	0.135	1.60886e-09	GTC
MT1E	5.67701e-14	2.01763	0.076	0.022	1.62084e-09	GTC
LINC00881	5.75441e-14	2.49887	0.035	0.006	1.64294e-09	GTC
NHSL2	6.08283e-14	1.98502	0.085	0.026	1.73671e-09	GTC
CTD-2005H7.2	6.73314e-14	1.51196	0.118	0.043	1.92238e-09	GTC
IGFN1	6.78765e-14	1.41488	0.097	0.032	1.93794e-09	GTC
2011-09-01	7.14483e-14	1.06099	0.324	0.189	2.03992e-09	GTC
IFI16	7.46764e-14	1.04771	0.378	0.236	2.13209e-09	GTC
ANGPTL4	7.84743e-14	1.79478	0.095	0.031	2.24052e-09	GTC
FAM181A-AS1	8.21971e-14	3.77905	0.014	0.001	2.34681e-09	GTC
PDK3	8.51752e-14	1.09723	0.243	0.125	2.43184e-09	GTC
DDR2	8.90107e-14	1.26636	0.239	0.123	2.54135e-09	GTC
CTA-747E2.10	9.45342e-14	1.77304	0.076	0.022	2.69905e-09	GTC
RP11-94A24.1	9.77938e-14	1.86784	0.078	0.023	2.79211e-09	GTC
RP11-202D18.2	1.07407e-13	1.85338	0.073	0.021	3.06658e-09	GTC
MRVI1-AS1	1.11501e-13	1.28069	0.156	0.066	3.18347e-09	GTC
DPY19L1	1.33159e-13	1.15426	0.246	0.128	3.80182e-09	GTC
FANK1	1.50122e-13	1.42643	0.123	0.047	4.28612e-09	GTC
RAD54L2	1.5448e-13	1.04471	0.3	0.17	4.41056e-09	GTC
SPHK1	1.83203e-13	2.97506	0.024	0.003	5.23063e-09	GTC
RP11-325D15.2	1.90395e-13	2.84771	0.026	0.004	5.43597e-09	GTC
AHR	2.32149e-13	1.21991	0.151	0.064	6.62809e-09	GTC
RP11-15B24.5	2.47226e-13	2.15276	0.057	0.014	7.05855e-09	GTC
SOCS2	3.35077e-13	2.12307	0.054	0.013	9.56678e-09	GTC
GJA1	3.54312e-13	1.00118	0.243	0.126	1.0116e-08	GTC
GGTLC2	3.55956e-13	3.88786	0.012	0.001	1.01629e-08	GTC
RP1-91J24.3	3.56831e-13	1.46423	0.121	0.046	1.01879e-08	GTC
VWA3B	4.08968e-13	1.18753	0.144	0.06	1.16765e-08	GTC
FSHR	5.32313e-13	1.54496	0.13	0.052	1.51981e-08	GTC
JAG1	6.61976e-13	1.51074	0.097	0.033	1.89001e-08	GTC
PDLIM3	6.67901e-13	1.9225	0.106	0.039	1.90692e-08	GTC
MREG	6.96487e-13	1.70441	0.151	0.066	1.98854e-08	GTC
GPR135	7.52572e-13	1.07038	0.213	0.105	2.14867e-08	GTC
CTA-243E7.1	7.91735e-13	1.15306	0.175	0.08	2.26048e-08	GTC
NOD1	8.03719e-13	1.33788	0.139	0.058	2.2947e-08	GTC
GORAB	8.37455e-13	1.18844	0.154	0.066	2.39102e-08	GTC
RET	9.14174e-13	2.21668	0.047	0.011	2.61006e-08	GTC
BEND6	9.28163e-13	1.06852	0.175	0.08	2.65e-08	GTC
RP11-505C13.1	9.94676e-13	2.95191	0.026	0.004	2.8399e-08	GTC
RP11-475O23.2	1.06094e-12	3.08717	0.021	0.003	3.02908e-08	GTC
NCAN	1.06197e-12	1.39878	0.142	0.06	3.03203e-08	GTC
RP11-64D24.2	1.27417e-12	1.11226	0.262	0.143	3.63789e-08	GTC
SCUBE2	1.27508e-12	1.26592	0.163	0.073	3.64047e-08	GTC
MKX	1.33022e-12	1.10261	0.161	0.071	3.79791e-08	GTC
RP11-47I22.1	1.44176e-12	1.94088	0.073	0.022	4.11637e-08	GTC
SLC7A2	1.4555e-12	1.20635	0.182	0.086	4.15559e-08	GTC
RP11-16P20.3	1.45691e-12	1.25742	0.147	0.063	4.15962e-08	GTC
TGFBI	1.47256e-12	2.95654	0.026	0.004	4.20429e-08	GTC
CYP2J2	2.08602e-12	1.16202	0.246	0.133	5.95578e-08	GTC
C1S	2.26897e-12	1.02608	0.22	0.112	6.47814e-08	GTC
LBR	2.37804e-12	1.04915	0.284	0.162	6.78955e-08	GTC
DNMBP	2.47369e-12	1.08537	0.258	0.142	7.06263e-08	GTC
GRAMD2	2.49111e-12	2.07628	0.05	0.012	7.11237e-08	GTC
SV2C	2.68729e-12	2.60844	0.05	0.012	7.67248e-08	GTC
RP1-111D6.3	2.73326e-12	2.29541	0.05	0.012	7.80372e-08	GTC
RP11-384F7.1	3.09643e-12	2.0246	0.066	0.019	8.84061e-08	GTC
KCNQ5-AS1	3.18656e-12	2.16434	0.05	0.012	9.09796e-08	GTC
UBTD1	3.21052e-12	1.07229	0.168	0.077	9.16636e-08	GTC
SSTR2	3.22262e-12	1.57747	0.097	0.035	9.20092e-08	GTC
BBOX1-AS1	3.24835e-12	1.15287	0.154	0.068	9.27436e-08	GTC
CHST1	4.04693e-12	1.84206	0.066	0.019	1.15544e-07	GTC
KCNMA1-AS1	5.46224e-12	1.21129	0.142	0.061	1.55952e-07	GTC
SPRY2	5.64579e-12	1.19772	0.151	0.067	1.61193e-07	GTC
LLNLR-249E10.1	5.68415e-12	1.79172	0.069	0.021	1.62288e-07	GTC
AC072062.1	5.73949e-12	1.27824	0.149	0.066	1.63868e-07	GTC
LINC01241	5.86491e-12	1.86478	0.078	0.025	1.67449e-07	GTC
RP11-152K4.2	6.15858e-12	2.39912	0.054	0.014	1.75834e-07	GTC
NPNT	6.4042e-12	2.78523	0.033	0.006	1.82846e-07	GTC
ASB18	6.91305e-12	1.03615	0.213	0.109	1.97374e-07	GTC
POR	6.96583e-12	1.16728	0.158	0.072	1.98881e-07	GTC
VCAM1	7.04277e-12	2.72272	0.061	0.018	2.01078e-07	GTC
RP11-61I13.3	7.11274e-12	1.18016	0.17	0.08	2.03076e-07	GTC
P4HA2	7.58245e-12	1.7053	0.073	0.023	2.16486e-07	GTC
RP1-155D22.1	8.27027e-12	2.84001	0.024	0.004	2.36124e-07	GTC
RP1-167F1.2	8.31791e-12	1.22419	0.163	0.075	2.37485e-07	GTC
FLVCR2	9.24909e-12	1.44498	0.104	0.039	2.64071e-07	GTC
RP11-132E11.2	1.07493e-11	1.53927	0.095	0.034	3.06904e-07	GTC
ECM2	1.12118e-11	1.34961	0.151	0.069	3.20109e-07	GTC
GDF10	1.14195e-11	2.24215	0.04	0.009	3.26037e-07	GTC
AP003025.2	1.26238e-11	1.24942	0.161	0.074	3.60424e-07	GTC
SLC51B	1.27971e-11	1.66344	0.069	0.021	3.65371e-07	GTC
AC018832.1	1.30839e-11	1.27359	0.135	0.058	3.73559e-07	GTC
RP11-292E2.4	1.4806e-11	3.52529	0.014	0.001	4.22727e-07	GTC
RP4-607I7.1	1.48176e-11	3.50986	0.014	0.001	4.23058e-07	GTC
MLIP	1.51086e-11	1.2162	0.203	0.104	4.31367e-07	GTC
ACADVL	1.53187e-11	1.10235	0.17	0.08	4.37363e-07	GTC
MIR22HG	1.54237e-11	1.89808	0.054	0.015	4.40363e-07	GTC
CD109	2.11663e-11	1.35613	0.116	0.047	6.04318e-07	GTC
VEPH1	2.1212e-11	1.24542	0.142	0.063	6.05624e-07	GTC
SLC30A10	2.13675e-11	1.58978	0.109	0.043	6.10063e-07	GTC
MLIP-AS1	2.13683e-11	2.71913	0.026	0.004	6.10085e-07	GTC
MIR4435-2HG	2.26733e-11	1.77891	0.097	0.036	6.47345e-07	GTC
GS1-39E22.2	2.33478e-11	1.61144	0.073	0.023	6.66603e-07	GTC
GPR87	2.68457e-11	1.9128	0.064	0.019	7.66472e-07	GTC
RP1-293L8.2	3.07091e-11	1.66032	0.076	0.025	8.76775e-07	GTC
FP325317.1	3.22462e-11	2.19101	0.045	0.011	9.20662e-07	GTC
RP11-785H20.1	3.35133e-11	2.35021	0.035	0.007	9.56839e-07	GTC
S100A16	3.42724e-11	1.93204	0.052	0.014	9.78513e-07	GTC
DPP10-AS1	4.44753e-11	1.46907	0.097	0.036	1.26981e-06	GTC
PLPP4	5.30211e-11	1.02719	0.324	0.203	1.51381e-06	GTC
ANO8	5.48934e-11	1.26306	0.121	0.05	1.56726e-06	GTC
MYOF	5.56877e-11	1.0529	0.161	0.076	1.58994e-06	GTC
AC009262.2	6.36583e-11	2.39912	0.033	0.007	1.81751e-06	GTC
RP11-90C4.1	6.60138e-11	1.35227	0.123	0.052	1.88476e-06	GTC
TMEM229B	6.68892e-11	1.42308	0.099	0.038	1.90975e-06	GTC
LINC01364	7.23288e-11	2.04375	0.045	0.011	2.06506e-06	GTC
RP11-15M15.1	7.81891e-11	2.37097	0.031	0.006	2.23238e-06	GTC
NHS-AS1	8.47182e-11	3.03471	0.019	0.003	2.41879e-06	GTC
RP5-858L17.1	9.01805e-11	1.23996	0.118	0.049	2.57474e-06	GTC
RP11-299P2.2	9.10244e-11	2.71653	0.024	0.004	2.59884e-06	GTC
AC009134.1	9.13861e-11	2.69416	0.024	0.004	2.60916e-06	GTC
PBXIP1	9.20021e-11	1.01818	0.168	0.081	2.62675e-06	GTC
FAS	9.83864e-11	2.05743	0.043	0.01	2.80903e-06	GTC
C11orf96	1.27776e-10	1.33345	0.165	0.081	3.64813e-06	GTC
LRRC2	1.43827e-10	2.20427	0.052	0.014	4.10641e-06	GTC
LGR6	1.46817e-10	2.62289	0.031	0.006	4.19179e-06	GTC
NFIA-AS2	1.4842e-10	1.44502	0.102	0.04	4.23754e-06	GTC
NUPR1	1.94137e-10	1.19752	0.121	0.051	5.5428e-06	GTC
SSR3	2.20187e-10	1.03975	0.158	0.076	6.28656e-06	GTC
RP11-437J2.4	2.32707e-10	2.2722	0.033	0.007	6.64401e-06	GTC
APOL3	2.35484e-10	2.22981	0.038	0.009	6.72329e-06	GTC
CYP4F11	2.48099e-10	2.39557	0.031	0.006	7.08348e-06	GTC
FAM188B	2.67014e-10	2.46168	0.028	0.005	7.62351e-06	GTC
LINC01433	3.00155e-10	2.69075	0.026	0.005	8.56972e-06	GTC
XXyac-YX65C7-A.2	3.38953e-10	1.78461	0.054	0.016	9.67744e-06	GTC
LINC00498	3.71025e-10	1.64829	0.057	0.017	1.05931e-05	GTC
SLC19A2	3.72256e-10	1.23297	0.165	0.083	1.06283e-05	GTC
ADD2	3.89144e-10	1.00935	0.203	0.109	1.11105e-05	GTC
SMTNL1	5.61926e-10	1.97675	0.047	0.013	1.60435e-05	GTC
FLJ31356	5.8337e-10	2.52465	0.026	0.005	1.66558e-05	GTC
NR4A3	6.09964e-10	1.08937	0.092	0.035	1.74151e-05	GTC
AIM1	6.58011e-10	1.61255	0.083	0.031	1.87869e-05	GTC
ENKUR	6.60887e-10	1.21351	0.154	0.075	1.8869e-05	GTC
PRICKLE2-AS1	7.21321e-10	1.56308	0.08	0.029	2.05944e-05	GTC
RP11-75C10.9	7.33861e-10	1.84155	0.05	0.014	2.09525e-05	GTC
WDR63	7.38669e-10	2.09934	0.059	0.018	2.10898e-05	GTC
PLB1	7.48675e-10	1.25998	0.102	0.041	2.13754e-05	GTC
AC012322.1	7.51753e-10	2.81566	0.021	0.003	2.14633e-05	GTC
ARNTL2	7.5896e-10	1.64957	0.073	0.026	2.16691e-05	GTC
MDFIC	7.72711e-10	1.01176	0.137	0.063	2.20617e-05	GTC
EGLN3-AS1	8.01445e-10	2.12221	0.043	0.011	2.28821e-05	GTC
STK40	8.03565e-10	1.14496	0.161	0.08	2.29426e-05	GTC
RP11-182J23.1	8.18519e-10	2.90346	0.019	0.003	2.33695e-05	GTC
PSORS1C1	8.57291e-10	2.21854	0.033	0.007	2.44765e-05	GTC
ABHD17C	1.00278e-09	1.0606	0.149	0.072	2.86304e-05	GTC
CA1	1.01898e-09	1.61613	0.078	0.028	2.9093e-05	GTC
CDKN2A	1.04679e-09	1.06798	0.17	0.086	2.98869e-05	GTC
RP11-107N15.1	1.07518e-09	2.72728	0.021	0.003	3.06973e-05	GTC
RP11-232L2.2	1.20309e-09	2.73354	0.021	0.003	3.43495e-05	GTC
RP11-354M1.2	1.26807e-09	3.43692	0.014	0.002	3.62048e-05	GTC
IQCE	1.28472e-09	1.03275	0.154	0.075	3.668e-05	GTC
C21orf62	1.30184e-09	1.03712	0.156	0.077	3.71688e-05	GTC
RP11-337N6.1	1.51054e-09	1.98146	0.043	0.011	4.31273e-05	GTC
RP11-10N16.3	1.5161e-09	2.44974	0.026	0.005	4.32862e-05	GTC
GFPT2	1.55012e-09	1.07741	0.177	0.093	4.42576e-05	GTC
RP11-686D16.1	1.64204e-09	1.61992	0.059	0.019	4.68818e-05	GTC
GLIPR2	1.77336e-09	1.19958	0.13	0.06	5.06311e-05	GTC
RP11-673E1.1	1.82231e-09	1.31476	0.118	0.053	5.20288e-05	GTC
NUMBL	1.87008e-09	1.29983	0.113	0.05	5.33926e-05	GTC
MT1X	1.8915e-09	1.13864	0.27	0.167	5.40042e-05	GTC
FOSB	1.89342e-09	1.3751	0.071	0.025	5.4059e-05	GTC
RP11-138M12.1	2.02277e-09	2.04306	0.038	0.009	5.77521e-05	GTC
FRMD6-AS1	2.19837e-09	1.46485	0.08	0.03	6.27658e-05	GTC
RP11-309L24.2	2.34219e-09	2.99406	0.019	0.003	6.6872e-05	GTC
AQP1	2.3642e-09	2.17714	0.035	0.008	6.75002e-05	GTC
TNFRSF1A	2.66857e-09	1.13039	0.109	0.047	7.61903e-05	GTC
FBF1	2.75103e-09	1.2571	0.104	0.044	7.85445e-05	GTC
RP11-761N21.1	2.89717e-09	3.11026	0.014	0.002	8.27171e-05	GTC
RP11-735G4.1	2.97742e-09	2.19532	0.033	0.008	8.50083e-05	GTC
RGS17	3.01113e-09	1.2381	0.217	0.125	8.59709e-05	GTC
NNMT	3.0671e-09	1.23139	0.135	0.064	8.75688e-05	GTC
RP11-77K12.10	3.15994e-09	3.46702	0.012	0.001	9.02195e-05	GTC
AC011294.3	3.19686e-09	2.79767	0.017	0.002	9.12736e-05	GTC
CFAP61	3.21608e-09	1.32439	0.097	0.04	9.18223e-05	GTC
IL15RA	3.3754e-09	1.80864	0.057	0.018	9.63709e-05	GTC
FKBP10	3.66401e-09	1.57903	0.073	0.027	0.000104611	GTC
RHPN1	3.97276e-09	1.36547	0.085	0.033	0.000113426	GTC
AIRE	4.1906e-09	3.3029	0.014	0.002	0.000119646	GTC
NAV2-AS1	4.21512e-09	2.11641	0.038	0.01	0.000120346	GTC
MAP7D3	4.92194e-09	1.255	0.097	0.04	0.000140526	GTC
AC093382.1	4.95014e-09	2.95332	0.017	0.002	0.000141331	GTC
CHL1-AS1	5.04122e-09	1.6878	0.057	0.018	0.000143932	GTC
C9orf9	5.12077e-09	1.48593	0.071	0.026	0.000146203	GTC
RP11-629O1.2	5.46455e-09	2.02715	0.038	0.01	0.000156018	GTC
HMGA1	6.02774e-09	1.80145	0.054	0.017	0.000172098	GTC
RP11-114H23.1	6.65047e-09	1.24634	0.087	0.035	0.000189877	GTC
RP11-799O21.2	7.44046e-09	1.14902	0.106	0.047	0.000212433	GTC
SPTSSB	7.7138e-09	2.46568	0.026	0.005	0.000220237	GTC
ALPK3	7.811e-09	1.49232	0.073	0.027	0.000223012	GTC
CTC-439O9.3	8.50824e-09	2.32636	0.026	0.005	0.000242919	GTC
AK8	8.63653e-09	1.03614	0.161	0.083	0.000246581	GTC
TMEM47	8.64368e-09	1.11157	0.118	0.054	0.000246786	GTC
RRAD	8.71817e-09	3.47283	0.014	0.002	0.000248912	GTC
LINC00500	1.00197e-08	1.66772	0.064	0.022	0.000286071	GTC
RP11-439L18.2	1.03546e-08	2.06234	0.035	0.009	0.000295635	GTC
KIAA1549L	1.03639e-08	1.00461	0.161	0.084	0.0002959	GTC
C3orf52	1.05324e-08	3.08717	0.014	0.002	0.00030071	GTC
SLC12A4	1.05471e-08	1.45354	0.076	0.029	0.000301131	GTC
MEP1B	1.0692e-08	1.19255	0.116	0.053	0.000305268	GTC
HNRNPAB	1.10243e-08	1.18929	0.111	0.05	0.000314754	GTC
RELB	1.11065e-08	1.46992	0.059	0.02	0.000317102	GTC
AP000797.3	1.11323e-08	1.59809	0.064	0.022	0.000317837	GTC
BMS1P14	1.12348e-08	1.20566	0.123	0.058	0.000320765	GTC
L3HYPDH	1.12909e-08	1.08717	0.151	0.078	0.000322365	GTC
ALDH1A1	1.22313e-08	1.45593	0.111	0.051	0.000349217	GTC
RP11-217L21.1	1.27482e-08	1.20664	0.158	0.083	0.000363973	GTC
CTA-276F8.2	1.36171e-08	1.52097	0.083	0.033	0.000388783	GTC
RP11-548K23.11	1.39312e-08	1.08602	0.118	0.055	0.000397751	GTC
RP4-591N18.2	1.39976e-08	1.78717	0.057	0.019	0.000399646	GTC
RP11-363E6.3	1.48286e-08	3.09867	0.014	0.002	0.000423371	GTC
MCUR1	1.51595e-08	1.17751	0.116	0.054	0.000432819	GTC
ENOX1-AS1	1.69903e-08	3.35021	0.012	0.001	0.00048509	GTC
BLID	1.71627e-08	2.35824	0.026	0.005	0.000490013	GTC
AEBP1	1.74033e-08	2.84771	0.017	0.003	0.000496882	GTC
DGCR6	1.81639e-08	1.31524	0.083	0.033	0.000518596	GTC
HGF	1.82081e-08	1.71117	0.057	0.019	0.00051986	GTC
LAMA5	1.91309e-08	1.4722	0.078	0.031	0.000546205	GTC
RBPMS	2.0456e-08	1.20252	0.144	0.074	0.00058404	GTC
LAMB1	2.15655e-08	1.24883	0.128	0.062	0.000615718	GTC
AC006160.5	2.16974e-08	1.15652	0.132	0.065	0.000619482	GTC
CAV1	2.18021e-08	2.86005	0.033	0.008	0.000622471	GTC
RP11-142A22.4	2.25246e-08	2.87339	0.017	0.003	0.0006431	GTC
TRAM2	2.26259e-08	1.14648	0.111	0.051	0.000645993	GTC
CTD-2349B8.1	2.27637e-08	1.81179	0.045	0.013	0.000649927	GTC
F2R	2.37345e-08	1.23587	0.09	0.038	0.000677644	GTC
HAS2	2.37767e-08	1.43864	0.113	0.053	0.00067885	GTC
POU4F1	2.59691e-08	2.29517	0.026	0.006	0.000741445	GTC
AP000770.1	2.65015e-08	2.97506	0.019	0.003	0.000756644	GTC
TEX15	2.65557e-08	1.94876	0.035	0.009	0.00075819	GTC
MVP	2.69774e-08	1.21888	0.09	0.038	0.000770233	GTC
DCHS2	2.79747e-08	1.20757	0.099	0.044	0.000798707	GTC
CA3	2.99229e-08	1.27982	0.095	0.041	0.000854328	GTC
ENO2	3.34737e-08	1.02316	0.135	0.067	0.000955709	GTC
RP5-1050D4.5	3.34748e-08	3.05323	0.014	0.002	0.000955738	GTC
TAP1	3.49829e-08	1.48608	0.064	0.023	0.000998797	GTC
SRGN	0	5.32139	0.888	0.066	0	M3_microglia
DOCK8	0	3.08302	0.952	0.13	0	M3_microglia
CD83	0	5.91355	0.845	0.037	0	M3_microglia
APBB1IP	0	2.92389	0.927	0.127	0	M3_microglia
C10orf11	0	2.90512	0.988	0.22	0	M3_microglia
CCL3	0	6.07456	0.797	0.035	0	M3_microglia
ST6GAL1	0	3.00869	0.938	0.178	0	M3_microglia
OLR1	0	5.13775	0.794	0.05	0	M3_microglia
SMAP2	0	3.27022	0.944	0.201	0	M3_microglia
SRGAP2	0	2.92613	0.954	0.229	0	M3_microglia
FMN1	0	2.9539	0.87	0.15	0	M3_microglia
TBXAS1	0	2.70841	0.864	0.145	0	M3_microglia
ADAM28	0	2.81619	0.829	0.11	0	M3_microglia
LYN	0	3.3835	0.804	0.098	0	M3_microglia
RP11-556E13.1	0	3.26745	0.802	0.101	0	M3_microglia
SLCO2B1	0	3.23131	0.809	0.109	0	M3_microglia
SRGAP2B	0	2.83391	0.859	0.161	0	M3_microglia
ATP8B4	0	3.11584	0.806	0.111	0	M3_microglia
CSF2RA	0	3.20492	0.781	0.095	0	M3_microglia
CCL4	0	6.72651	0.712	0.03	0	M3_microglia
RBM47	0	3.10998	0.786	0.106	0	M3_microglia
LPCAT2	0	3.38883	0.803	0.124	0	M3_microglia
RHBDF2	0	3.33741	0.769	0.09	0	M3_microglia
LHFPL2	0	3.03332	0.846	0.167	0	M3_microglia
MAML3	0	2.69093	0.873	0.2	0	M3_microglia
SP100	0	3.10657	0.772	0.102	0	M3_microglia
INPP5D	0	2.83316	0.775	0.105	0	M3_microglia
ARHGAP15	0	2.845	0.797	0.13	0	M3_microglia
PTPRC	0	3.15627	0.762	0.097	0	M3_microglia
MEF2C	0	2.91409	0.979	0.315	0	M3_microglia
SYK	0	2.90074	0.762	0.099	0	M3_microglia
SAT1	0	3.65114	0.855	0.2	0	M3_microglia
IRAK3	0	3.23395	0.752	0.098	0	M3_microglia
EGR3	0	5.50292	0.675	0.029	0	M3_microglia
PALD1	0	2.94704	0.761	0.117	0	M3_microglia
RUNX1	0	3.33828	0.775	0.133	0	M3_microglia
CTSB	0	3.66877	0.769	0.137	0	M3_microglia
PIK3R5	0	3.08245	0.722	0.091	0	M3_microglia
FLI1	0	3.21106	0.717	0.087	0	M3_microglia
VSIG4	0	4.2198	0.696	0.066	0	M3_microglia
SPTLC2	0	3.18932	0.886	0.261	0	M3_microglia
FYB	0	2.89794	0.731	0.11	0	M3_microglia
SLC11A1	0	3.66635	0.692	0.074	0	M3_microglia
FKBP5	0	2.32393	0.96	0.342	0	M3_microglia
KCNQ3	0	2.50065	0.83	0.213	0	M3_microglia
PDE3B	0	2.83414	0.875	0.261	0	M3_microglia
NEAT1	0	2.45869	0.995	0.381	0	M3_microglia
B4GALT1	0	4.19042	0.676	0.072	0	M3_microglia
CYFIP1	0	2.47348	0.781	0.182	0	M3_microglia
SRGAP2C	0	2.70847	0.768	0.17	0	M3_microglia
SOCS6	0	3.3888	0.763	0.168	0	M3_microglia
DOCK2	0	2.55684	0.811	0.22	0	M3_microglia
TGFBR2	0	3.10075	0.69	0.101	0	M3_microglia
RIN3	0	2.88082	0.705	0.117	0	M3_microglia
TMEM156	0	3.51706	0.667	0.08	0	M3_microglia
CD74	0	4.21928	0.666	0.079	0	M3_microglia
BNC2	0	2.73755	0.718	0.133	0	M3_microglia
CCL4L2	0	6.87016	0.599	0.02	0	M3_microglia
IFNGR1	0	2.98871	0.753	0.175	0	M3_microglia
IKZF1	0	3.30437	0.654	0.078	0	M3_microglia
FOS	0	3.34066	0.697	0.121	0	M3_microglia
SDK1	0	2.37394	0.873	0.299	0	M3_microglia
LRRK1	0	2.8396	0.677	0.103	0	M3_microglia
SFMBT2	0	2.67544	0.96	0.386	0	M3_microglia
FGD4	0	2.54523	0.92	0.347	0	M3_microglia
PDK4	0	3.83839	0.859	0.287	0	M3_microglia
IL13RA1	0	3.3135	0.656	0.084	0	M3_microglia
NFKBID	0	4.975	0.602	0.032	0	M3_microglia
SKAP2	0	2.95979	0.677	0.113	0	M3_microglia
MERTK	0	2.56436	0.879	0.318	0	M3_microglia
MAN1A1	0	2.91999	0.684	0.124	0	M3_microglia
USP53	0	2.75673	0.697	0.14	0	M3_microglia
RP11-489O18.1	0	3.76287	0.62	0.063	0	M3_microglia
P2RY12	0	2.71667	0.698	0.142	0	M3_microglia
ABCC4	0	2.54316	0.73	0.181	0	M3_microglia
SAMSN1	0	3.75393	0.62	0.073	0	M3_microglia
CSF1R	0	2.7474	0.64	0.096	0	M3_microglia
PELI1	0	2.82692	0.782	0.239	0	M3_microglia
AOAH	0	2.37442	0.725	0.182	0	M3_microglia
GPX1	0	3.90253	0.608	0.066	0	M3_microglia
ARHGAP25	0	3.47251	0.615	0.074	0	M3_microglia
ABR	0	2.16491	0.805	0.264	0	M3_microglia
NCK2	0	2.66404	0.722	0.182	0	M3_microglia
MSR1	0	3.19688	0.619	0.086	0	M3_microglia
CLEC7A	0	4.00781	0.584	0.052	0	M3_microglia
CD86	0	3.72853	0.599	0.068	0	M3_microglia
ZFHX3	0	2.23132	0.822	0.292	0	M3_microglia
ELMO1	0	1.97201	0.99	0.461	0	M3_microglia
LRCH1	0	2.54661	0.675	0.148	0	M3_microglia
SPRED1	0	2.68322	0.738	0.214	0	M3_microglia
MCL1	0	3.36782	0.639	0.121	0	M3_microglia
SUSD6	0	2.48829	0.743	0.226	0	M3_microglia
MIS18BP1	0	2.77694	0.634	0.12	0	M3_microglia
RGS1	0	4.14625	0.554	0.043	0	M3_microglia
SERPINB9	0	3.9949	0.575	0.067	0	M3_microglia
MGAT4A	0	2.50914	0.699	0.193	0	M3_microglia
PTPRJ	0	2.30626	0.881	0.376	0	M3_microglia
PLXDC2	0	2.71242	1	0.496	0	M3_microglia
SPP1	0	3.58049	0.718	0.217	0	M3_microglia
ACSL1	0	3.48543	0.611	0.112	0	M3_microglia
CD53	0	3.09707	0.571	0.072	0	M3_microglia
FAM177B	0	3.11163	0.562	0.066	0	M3_microglia
CAPZB	0	2.47353	0.796	0.302	0	M3_microglia
LCP2	0	4.14726	0.545	0.051	0	M3_microglia
MKNK1	0	2.74021	0.62	0.127	0	M3_microglia
EGR1	0	3.55177	0.562	0.07	0	M3_microglia
FRMD4A	0	2.24866	0.994	0.502	0	M3_microglia
A2M	0	2.74054	0.651	0.16	0	M3_microglia
ARHGAP22	0	2.06592	0.761	0.271	0	M3_microglia
WDFY4	0	2.95888	0.563	0.073	0	M3_microglia
REL	0	2.99378	0.615	0.127	0	M3_microglia
HDAC9	0	2.26218	0.769	0.283	0	M3_microglia
SLC4A7	0	2.36071	0.733	0.25	0	M3_microglia
ARHGAP26	0	2.03672	0.928	0.447	0	M3_microglia
HCLS1	0	2.85135	0.557	0.077	0	M3_microglia
BHLHE41	0	3.07188	0.592	0.113	0	M3_microglia
MEF2A	0	2.45256	0.986	0.507	0	M3_microglia
RAPGEF1	0	2.25311	0.725	0.248	0	M3_microglia
KLF6	0	3.58697	0.557	0.082	0	M3_microglia
FRMD4B	0	1.17908	0.734	0.259	0	M3_microglia
ST6GALNAC3	0	1.624	0.817	0.342	0	M3_microglia
JDP2	0	3.77103	0.566	0.092	0	M3_microglia
CHST11	0	1.87464	0.937	0.465	0	M3_microglia
HS3ST4	0	2.38569	0.611	0.139	0	M3_microglia
BMP2K	0	1.84241	0.883	0.412	0	M3_microglia
C3	0	2.721	0.55	0.079	0	M3_microglia
FAM49B	0	1.88322	0.864	0.393	0	M3_microglia
OXR1	0	1.76507	0.757	0.288	0	M3_microglia
IL6ST	0	2.19984	0.737	0.269	0	M3_microglia
PREX1	0	1.98509	0.744	0.277	0	M3_microglia
MYO1F	0	2.60245	0.562	0.096	0	M3_microglia
GPR34	0	2.96991	0.563	0.098	0	M3_microglia
RAP1A	0	2.06414	0.784	0.32	0	M3_microglia
AP1B1	0	2.55064	0.607	0.145	0	M3_microglia
DLEU7	0	3.04749	0.54	0.079	0	M3_microglia
CD84	0	3.40784	0.518	0.058	0	M3_microglia
ETS2	0	3.74845	0.518	0.058	0	M3_microglia
RCSD1	0	2.53385	0.54	0.082	0	M3_microglia
CPED1	0	2.98108	0.529	0.071	0	M3_microglia
PSMA1	0	2.4877	0.624	0.169	0	M3_microglia
RP11-624C23.1	0	2.31516	0.537	0.086	0	M3_microglia
PLA2G4A	0	3.65036	0.523	0.073	0	M3_microglia
FAM105A	0	3.5493	0.501	0.055	0	M3_microglia
TGFBR1	0	2.63235	0.603	0.158	0	M3_microglia
SKIL	0	2.54558	0.629	0.186	0	M3_microglia
GNA13	0	2.63062	0.66	0.218	0	M3_microglia
PDGFB	0	4.55944	0.474	0.032	0	M3_microglia
LIMS1	0	2.17419	0.765	0.324	0	M3_microglia
CH17-437K3.1	0	2.6307	0.536	0.098	0	M3_microglia
SIPA1L2	0	2.28587	0.622	0.186	0	M3_microglia
SLC2A5	0	3.53746	0.501	0.068	0	M3_microglia
ITPR2	0	1.83152	0.953	0.52	0	M3_microglia
TBC1D22A	0	1.88108	0.837	0.404	0	M3_microglia
PLCL2	0	2.12726	0.65	0.218	0	M3_microglia
ENTPD1	0	2.38766	0.577	0.146	0	M3_microglia
ST8SIA4	0	2.9171	0.517	0.089	0	M3_microglia
MRC1	0	3.57531	0.489	0.061	0	M3_microglia
RGS10	0	2.98166	0.494	0.066	0	M3_microglia
PIK3AP1	0	3.20851	0.49	0.063	0	M3_microglia
NCOA3	0	1.8978	0.713	0.286	0	M3_microglia
TMSB4X	0	2.48552	0.594	0.167	0	M3_microglia
RIN2	0	2.41592	0.816	0.389	0	M3_microglia
CSGALNACT1	0	1.68359	0.926	0.5	0	M3_microglia
ETV6	0	1.90282	0.767	0.341	0	M3_microglia
GLDN	0	2.43351	0.611	0.185	0	M3_microglia
MTSS1	0	1.96299	0.794	0.369	0	M3_microglia
DISC1	0	1.89027	0.705	0.28	0	M3_microglia
WASF2	0	1.857	0.741	0.317	0	M3_microglia
PRKCH	0	2.62485	0.545	0.122	0	M3_microglia
PAG1	0	2.19602	0.726	0.306	0	M3_microglia
ARHGAP12	0	2.02601	0.728	0.31	0	M3_microglia
ELF1	0	1.89659	0.787	0.37	0	M3_microglia
CHN2	0	1.94141	0.628	0.212	0	M3_microglia
DENND3	0	2.61358	0.5	0.085	0	M3_microglia
TBC1D1	0	2.06322	0.606	0.193	0	M3_microglia
SH3KBP1	0	1.73323	0.705	0.292	0	M3_microglia
IER2	0	3.53894	0.471	0.059	0	M3_microglia
C3AR1	0	3.78926	0.452	0.042	0	M3_microglia
LPIN2	0	2.28899	0.565	0.158	0	M3_microglia
RP5-1031D4.2	0	3.86416	0.45	0.045	0	M3_microglia
CSF3R	0	2.77295	0.469	0.064	0	M3_microglia
IL18	0	2.58897	0.486	0.081	0	M3_microglia
FGD2	0	2.81156	0.467	0.063	0	M3_microglia
OPRM1	0	3.53367	0.457	0.056	0	M3_microglia
NCKAP1L	0	2.80454	0.465	0.065	0	M3_microglia
EML4	0	2.01072	0.67	0.273	0	M3_microglia
HAVCR2	0	2.75405	0.529	0.132	0	M3_microglia
MSN	0	3.07284	0.468	0.072	0	M3_microglia
GRB2	0	2.00845	0.637	0.241	0	M3_microglia
ZFP36L1	0	2.1397	0.662	0.267	0	M3_microglia
CPM	0	2.433	0.6	0.207	0	M3_microglia
TBC1D4	0	2.27642	0.529	0.136	0	M3_microglia
TBC1D16	0	2.42009	0.519	0.126	0	M3_microglia
NR4A1	0	5.19533	0.414	0.021	0	M3_microglia
ANKS1A	0	1.83582	0.698	0.307	0	M3_microglia
RAB31	0	1.911	0.776	0.386	0	M3_microglia
IRAK2	0	3.42555	0.452	0.064	0	M3_microglia
TRPM2	0	2.93879	0.45	0.062	0	M3_microglia
RYR1	0	2.09073	0.543	0.156	0	M3_microglia
NHSL1	0	1.98831	0.822	0.435	0	M3_microglia
RUNX2	0	2.29467	0.524	0.138	0	M3_microglia
DAGLB	0	2.80488	0.472	0.086	0	M3_microglia
FAR2	0	2.40072	0.543	0.158	0	M3_microglia
CMIP	0	1.86921	0.641	0.256	0	M3_microglia
IER3	0	4.65992	0.408	0.024	0	M3_microglia
CPVL	0	2.9511	0.451	0.069	0	M3_microglia
TNS3	0	1.7816	0.615	0.233	0	M3_microglia
DUSP1	0	3.83522	0.427	0.046	0	M3_microglia
IL17RA	0	2.7042	0.469	0.089	0	M3_microglia
SH3RF3	0	1.49907	0.812	0.433	0	M3_microglia
SORL1	0	1.63681	0.789	0.41	0	M3_microglia
FAM149A	0	2.29725	0.464	0.086	0	M3_microglia
BTG2	0	2.53962	0.54	0.164	0	M3_microglia
CARD11	0	2.98432	0.432	0.056	0	M3_microglia
AXL	0	2.42438	0.474	0.1	0	M3_microglia
MITF	0	2.01759	0.615	0.244	0	M3_microglia
ARHGAP6	0	2.00039	0.585	0.214	0	M3_microglia
SH3TC1	0	3.46433	0.413	0.043	0	M3_microglia
ZCCHC6	0	2.38632	0.592	0.222	0	M3_microglia
ARHGAP24	0	1.53811	0.937	0.568	0	M3_microglia
LAPTM5	0	3.39727	0.416	0.047	0	M3_microglia
CCND3	0	1.67122	0.618	0.249	0	M3_microglia
GNB4	0	1.88657	0.616	0.248	0	M3_microglia
LPAR6	0	2.45888	0.481	0.114	0	M3_microglia
FOXN3	0	2.30213	0.979	0.612	0	M3_microglia
TNFRSF1B	0	3.52806	0.404	0.04	0	M3_microglia
B3GNT5	0	2.32779	0.622	0.258	0	M3_microglia
USP15	0	1.63345	0.771	0.41	0	M3_microglia
PICALM	0	2.10218	0.95	0.589	0	M3_microglia
TAL1	0	4.02186	0.389	0.03	0	M3_microglia
RAC1	0	2.25936	0.53	0.172	0	M3_microglia
BACH1	0	1.73739	0.655	0.298	0	M3_microglia
FMNL3	0	1.6583	0.639	0.283	0	M3_microglia
GSN	0	1.38591	0.635	0.279	0	M3_microglia
ALOX5	0	2.96703	0.416	0.06	0	M3_microglia
SH2B3	0	2.77463	0.439	0.083	0	M3_microglia
ADAP2	0	2.49466	0.45	0.094	0	M3_microglia
RAB20	0	3.93276	0.396	0.042	0	M3_microglia
RP11-238K6.1	0	3.02249	0.414	0.06	0	M3_microglia
MTHFD1L	0	1.67819	0.619	0.266	0	M3_microglia
C10orf54	0	2.35389	0.466	0.114	0	M3_microglia
TFEC	0	2.8626	0.409	0.057	0	M3_microglia
CCNH	0	2.76325	0.493	0.142	0	M3_microglia
LY86	0	2.77191	0.408	0.057	0	M3_microglia
BLNK	0	2.93568	0.407	0.056	0	M3_microglia
DLEU7-AS1	0	2.35865	0.425	0.074	0	M3_microglia
ARPC2	0	2.2264	0.507	0.157	0	M3_microglia
SCIN	0	3.3107	0.399	0.05	0	M3_microglia
SNX29	0	1.46951	0.745	0.396	0	M3_microglia
MYO9B	0	1.76166	0.577	0.228	0	M3_microglia
HERPUD1	0	2.80066	0.453	0.105	0	M3_microglia
AKAP13	0	1.585	0.894	0.546	0	M3_microglia
STK4	0	1.90524	0.561	0.215	0	M3_microglia
KLF7	0	1.92575	0.682	0.336	0	M3_microglia
RREB1	0	2.07576	0.497	0.151	0	M3_microglia
RAB1A	0	1.72942	0.667	0.322	0	M3_microglia
SLC1A3	0	2.09782	0.992	0.647	0	M3_microglia
TMIGD3	0	3.25885	0.391	0.047	0	M3_microglia
GAB3	0	3.03954	0.397	0.053	0	M3_microglia
ATF6	0	1.64719	0.669	0.327	0	M3_microglia
ALPK1	0	2.738	0.403	0.061	0	M3_microglia
SLA	0	2.76319	0.408	0.066	0	M3_microglia
USP4	0	2.09233	0.494	0.154	0	M3_microglia
IL1RAP	0	2.72267	0.432	0.092	0	M3_microglia
RB1	0	1.64189	0.714	0.374	0	M3_microglia
CH25H	0	5.57021	0.35	0.011	0	M3_microglia
SLC9A9	0	2.02529	0.921	0.583	0	M3_microglia
TPM3	0	2.52714	0.45	0.112	0	M3_microglia
ZFP36	0	3.6227	0.377	0.039	0	M3_microglia
FCGR2A	0	4.21579	0.365	0.027	0	M3_microglia
EPB41L2	0	2.00503	0.958	0.62	0	M3_microglia
RNF149	0	1.89035	0.549	0.212	0	M3_microglia
IL6R	0	2.7278	0.405	0.068	0	M3_microglia
STX7	0	1.70703	0.582	0.245	0	M3_microglia
SOAT1	0	2.36039	0.451	0.116	0	M3_microglia
NPL	0	1.56829	0.65	0.315	0	M3_microglia
DOCK11	0	1.65227	0.568	0.233	0	M3_microglia
LINC00578	0	3.40473	0.381	0.051	0	M3_microglia
RP11-142M10.2	0	2.40882	0.402	0.072	0	M3_microglia
RP11-707A18.1	0	2.31117	0.402	0.073	0	M3_microglia
RASA3	0	2.35498	0.446	0.118	0	M3_microglia
HCK	0	3.00017	0.376	0.05	0	M3_microglia
NFATC2	0	1.94855	0.447	0.122	0	M3_microglia
AP000476.1	0	3.00836	0.381	0.056	0	M3_microglia
PABPC1	0	1.78839	0.562	0.238	0	M3_microglia
MANBA	0	1.64337	0.559	0.236	0	M3_microglia
CHKA	0	1.53935	0.615	0.292	0	M3_microglia
CMTM7	0	2.6388	0.388	0.066	0	M3_microglia
RP6-159A1.4	0	3.43155	0.359	0.037	0	M3_microglia
PLCG2	0	1.13658	0.619	0.297	0	M3_microglia
RASGEF1C	0	2.11222	0.433	0.112	0	M3_microglia
GPCPD1	0	1.82061	0.584	0.263	0	M3_microglia
AFF1	0	1.47517	0.692	0.372	0	M3_microglia
ANKRD11	0	1.47653	0.749	0.43	0	M3_microglia
KLHL6	0	3.45297	0.358	0.04	0	M3_microglia
KCNK13	0	3.07245	0.365	0.047	0	M3_microglia
HIVEP3	0	1.68977	0.583	0.265	0	M3_microglia
NRIP1	0	1.98813	0.504	0.187	0	M3_microglia
MS4A7	0	4.97498	0.331	0.014	0	M3_microglia
EPS8	0	1.7797	0.537	0.221	0	M3_microglia
PRKCB	0	1.65104	0.53	0.215	0	M3_microglia
RP11-701P16.2	0	4.51418	0.338	0.023	0	M3_microglia
ACTB	0	1.64849	0.609	0.295	0	M3_microglia
PCED1B	0	2.71331	0.378	0.064	0	M3_microglia
CELF2	0	1.41409	0.965	0.651	0	M3_microglia
USP6NL	0	1.74083	0.518	0.205	0	M3_microglia
CPQ	0	1.50762	0.517	0.205	0	M3_microglia
TRIM38	0	2.98456	0.358	0.046	0	M3_microglia
ELL2	0	2.14551	0.826	0.514	0	M3_microglia
SKI	0	2.1238	0.436	0.127	0	M3_microglia
LCP1	0	3.34272	0.356	0.047	0	M3_microglia
ARRB2	0	2.64101	0.377	0.068	0	M3_microglia
RASAL2	0	1.39294	0.671	0.363	0	M3_microglia
C22orf34	0	3.72522	0.338	0.03	0	M3_microglia
CAB39	0	1.61023	0.544	0.237	0	M3_microglia
STK10	0	2.23896	0.415	0.108	0	M3_microglia
EPS15	0	1.35652	0.711	0.404	0	M3_microglia
SWAP70	0	2.44073	0.385	0.08	0	M3_microglia
DLEU1	0	1.53559	0.626	0.321	0	M3_microglia
ACTR2	0	1.6978	0.525	0.221	0	M3_microglia
MIR222HG	0	3.91885	0.335	0.031	0	M3_microglia
OSBPL3	0	1.67633	0.507	0.203	0	M3_microglia
ZNF710	0	1.75482	0.49	0.186	0	M3_microglia
NAV3	0	1.71573	0.671	0.368	0	M3_microglia
ITM2B	0	1.6514	0.628	0.325	0	M3_microglia
MGAT5	0	1.53414	0.691	0.388	0	M3_microglia
TRA2B	0	2.09332	0.525	0.223	0	M3_microglia
VASH1	0	2.41089	0.395	0.093	0	M3_microglia
CCL3L3	0	6.98774	0.309	0.007	0	M3_microglia
PLSCR1	0	2.76824	0.373	0.072	0	M3_microglia
RNASET2	0	3.2403	0.342	0.042	0	M3_microglia
HLA-E	0	2.86305	0.357	0.058	0	M3_microglia
CD14	0	3.78387	0.33	0.032	0	M3_microglia
GSAP	0	2.17722	0.392	0.094	0	M3_microglia
STAMBPL1	0	2.345	0.407	0.11	0	M3_microglia
MCF2L	0	1.85901	0.436	0.14	0	M3_microglia
KLHL5	0	1.71101	0.683	0.388	0	M3_microglia
CTD-2282P23.2	0	1.5032	0.512	0.217	0	M3_microglia
CEBPD	0	2.39954	0.396	0.101	0	M3_microglia
MYO1E	0	2.07763	0.521	0.227	0	M3_microglia
GNG7	0	1.47546	0.526	0.232	0	M3_microglia
ST3GAL1	0	2.43699	0.378	0.085	0	M3_microglia
HLA-DRA	0	3.80561	0.325	0.033	0	M3_microglia
CTSC	0	3.1214	0.34	0.048	0	M3_microglia
IFNGR2	0	1.85905	0.52	0.228	0	M3_microglia
CHSY1	0	2.43745	0.421	0.129	0	M3_microglia
CEBPB	0	3.077	0.338	0.047	0	M3_microglia
TSC22D2	0	1.95909	0.611	0.32	0	M3_microglia
JAK2	0	1.44135	0.58	0.289	0	M3_microglia
CD163	0	3.66779	0.32	0.029	0	M3_microglia
COTL1	0	2.80603	0.372	0.081	0	M3_microglia
ACTR3	0	1.67676	0.511	0.222	0	M3_microglia
TYROBP	0	3.39764	0.323	0.034	0	M3_microglia
OTUD1	0	4.0889	0.314	0.025	0	M3_microglia
LINC01141	0	3.23127	0.325	0.037	0	M3_microglia
CAP1	0	2.11278	0.405	0.117	0	M3_microglia
TPK1	0	1.65274	0.505	0.217	0	M3_microglia
PARP14	0	1.95027	0.426	0.138	0	M3_microglia
HLA-DRB1	0	3.64546	0.318	0.032	0	M3_microglia
SYNDIG1	0	1.74876	0.589	0.303	0	M3_microglia
FTL	0	1.84308	0.504	0.219	0	M3_microglia
RP11-588H23.3	0	2.49478	0.352	0.067	0	M3_microglia
TLR1	0	2.85435	0.333	0.049	0	M3_microglia
OGFRL1	0	1.30298	0.663	0.379	0	M3_microglia
PTPRE	0	1.41724	0.633	0.349	0	M3_microglia
SETX	0	1.33525	0.599	0.315	0	M3_microglia
ARID5A	0	3.64289	0.314	0.031	0	M3_microglia
LYVE1	0	4.04241	0.349	0.066	0	M3_microglia
DIP2A	0	1.43737	0.593	0.31	0	M3_microglia
RP11-353N4.5	0	3.30168	0.321	0.039	0	M3_microglia
SNX9	0	1.79549	0.547	0.265	0	M3_microglia
TBC1D12	0	1.45781	0.509	0.227	0	M3_microglia
GALNT2	0	1.50098	0.572	0.29	0	M3_microglia
ETV5	0	2.30742	0.36	0.078	0	M3_microglia
EPSTI1	0	3.14583	0.325	0.044	0	M3_microglia
TM6SF1	0	2.4217	0.355	0.074	0	M3_microglia
DIAPH2	0	1.34191	0.838	0.558	0	M3_microglia
LILRB4	0	3.2322	0.313	0.035	0	M3_microglia
MYOF	0	2.63317	0.335	0.059	0	M3_microglia
ITGAX	0	3.11411	0.316	0.04	0	M3_microglia
RPS6KA3	0	1.59639	0.497	0.224	0	M3_microglia
NR4A2	0	3.9592	0.307	0.035	0	M3_microglia
CX3CR1	0	2.97304	0.319	0.047	0	M3_microglia
GPRIN3	0	2.69099	0.328	0.056	0	M3_microglia
EGR2	0	5.22723	0.283	0.011	0	M3_microglia
ARL15	0	1.20251	0.656	0.385	0	M3_microglia
TSPAN14	0	1.78942	0.415	0.144	0	M3_microglia
DEPTOR	0	1.55948	0.468	0.198	0	M3_microglia
IRF8	0	3.33316	0.305	0.035	0	M3_microglia
ATG7	0	1.57799	0.762	0.493	0	M3_microglia
UBASH3B	0	2.16933	0.361	0.093	0	M3_microglia
RP11-480C22.1	0	2.89456	0.308	0.04	0	M3_microglia
ELMO1-AS1	0	2.202	0.348	0.08	0	M3_microglia
NR4A3	0	5.26776	0.287	0.019	0	M3_microglia
MS4A4A	0	3.75507	0.295	0.027	0	M3_microglia
ADAM17	0	1.67033	0.507	0.24	0	M3_microglia
ZNRF2	0	1.69398	0.452	0.185	0	M3_microglia
NABP1	0	3.01514	0.311	0.045	0	M3_microglia
VAV1	0	2.68396	0.314	0.048	0	M3_microglia
ABHD15-AS1	0	1.68025	0.454	0.189	0	M3_microglia
RBMS1	0	1.81397	0.399	0.136	0	M3_microglia
PTBP3	0	1.66501	0.42	0.157	0	M3_microglia
PLD1	0	1.31495	0.428	0.167	0	M3_microglia
IRS2	0	2.06966	0.505	0.244	0	M3_microglia
EHD4	0	3.54017	0.294	0.033	0	M3_microglia
ZNF846	0	1.73795	0.394	0.134	0	M3_microglia
NRP1	0	2.79859	0.31	0.052	0	M3_microglia
LRMP	0	2.42022	0.32	0.062	0	M3_microglia
VMP1	0	1.30716	0.603	0.345	0	M3_microglia
RILPL2	0	3.26082	0.301	0.044	0	M3_microglia
MAF	0	2.11508	0.344	0.087	0	M3_microglia
CTTNBP2NL	0	1.76367	0.412	0.156	0	M3_microglia
SLC25A37	0	1.49236	0.437	0.181	0	M3_microglia
PGM5	0	2.54312	0.317	0.061	0	M3_microglia
ANKRD44	0	1.58274	0.95	0.695	0	M3_microglia
NLRP1	0	2.09241	0.35	0.095	0	M3_microglia
RASGEF1B	0	2.40049	0.386	0.132	0	M3_microglia
PACSIN2	0	1.49714	0.467	0.213	0	M3_microglia
CBL	0	1.59766	0.434	0.181	0	M3_microglia
CCNL1	0	1.65673	0.444	0.192	0	M3_microglia
ANKRD22	0	3.79232	0.279	0.027	0	M3_microglia
TGFB1	0	1.961	0.404	0.152	0	M3_microglia
MS4A6A	0	2.93588	0.291	0.04	0	M3_microglia
LGMN	0	2.76087	0.322	0.072	0	M3_microglia
RGL1	0	1.99633	0.64	0.392	0	M3_microglia
C5AR1	0	4.5245	0.262	0.015	0	M3_microglia
RAP1B	0	1.46658	0.478	0.231	0	M3_microglia
RASSF3	0	2.62553	0.299	0.053	0	M3_microglia
SSH2	0	1.30236	0.903	0.657	0	M3_microglia
SPI1	0	2.98546	0.285	0.039	0	M3_microglia
RNF213	0	1.26783	0.581	0.336	0	M3_microglia
RP11-455P21.3	0	1.77708	0.418	0.174	0	M3_microglia
UBAC2	0	1.50394	0.563	0.319	0	M3_microglia
DDX3X	0	1.69858	0.447	0.204	0	M3_microglia
C1QB	0	2.84026	0.292	0.049	0	M3_microglia
LDLRAD4	0	1.76907	0.982	0.739	0	M3_microglia
H2AFY	0	1.51712	0.437	0.195	0	M3_microglia
PLAGL1	0	2.28316	0.316	0.074	0	M3_microglia
ETF1	0	2.27661	0.333	0.092	0	M3_microglia
SYAP1	0	3.7259	0.331	0.09	0	M3_microglia
CD163L1	0	2.98234	0.277	0.036	0	M3_microglia
EPB41L3	0	1.50193	0.393	0.152	0	M3_microglia
UVRAG	0	1.10283	0.666	0.426	0	M3_microglia
SEC14L1	0	1.47978	0.581	0.341	0	M3_microglia
BIN1	0	2.03751	0.384	0.145	0	M3_microglia
ATM	0	1.19341	0.738	0.499	0	M3_microglia
ADCY7	0	2.37706	0.299	0.061	0	M3_microglia
GNAQ	0	1.63514	0.935	0.698	0	M3_microglia
CYBA	0	2.77804	0.28	0.043	0	M3_microglia
PLEK	0	4.1669	0.262	0.025	0	M3_microglia
KCNQ1	0	1.50124	0.388	0.151	0	M3_microglia
PARVG	0	3.07751	0.27	0.033	0	M3_microglia
RP11-513G19.1	0	1.62365	0.375	0.138	0	M3_microglia
ZEB2	0	1.09511	0.899	0.663	0	M3_microglia
PPARG	0	2.82311	0.294	0.058	0	M3_microglia
ATP6V1B2	0	2.28329	0.342	0.107	0	M3_microglia
CD4	0	2.97587	0.277	0.042	0	M3_microglia
IL1B	0	6.28214	0.241	0.006	0	M3_microglia
KBTBD12	0	2.23993	0.307	0.073	0	M3_microglia
TPT1	0	1.92232	0.363	0.129	0	M3_microglia
SDCBP	0	2.40778	0.324	0.091	0	M3_microglia
B2M	0	1.5344	0.457	0.224	0	M3_microglia
KIAA0226L	0	2.64903	0.276	0.045	0	M3_microglia
HIF1A	0	1.53814	0.651	0.42	0	M3_microglia
SLC8A1	0	1.19065	0.901	0.67	0	M3_microglia
GS1-114I9.3	0	1.6751	0.37	0.139	0	M3_microglia
TBC1D9	0	1.89757	0.336	0.106	0	M3_microglia
GCNT2	0	2.46788	0.292	0.062	0	M3_microglia
TAB2	0	1.15334	0.66	0.431	0	M3_microglia
IL10RA	0	3.09495	0.261	0.032	0	M3_microglia
P2RX4	0	2.34525	0.296	0.067	0	M3_microglia
E2F3	0	1.57477	0.391	0.164	0	M3_microglia
LINC01480	0	4.49973	0.242	0.015	0	M3_microglia
CMKLR1	0	2.57551	0.277	0.051	0	M3_microglia
ADPGK	0	1.73158	0.353	0.127	0	M3_microglia
GBP2	0	3.11044	0.279	0.054	0	M3_microglia
TNF	0	5.86841	0.23	0.006	0	M3_microglia
SERPINB6	0	1.90213	0.327	0.105	0	M3_microglia
IFNLR1	0	3.26132	0.251	0.029	0	M3_microglia
PIP5K1B	0	1.93879	0.307	0.087	0	M3_microglia
HECA	0	2.29122	0.304	0.084	0	M3_microglia
PLAT	0	3.39633	0.245	0.027	0	M3_microglia
AC069368.3	0	2.48869	0.286	0.068	0	M3_microglia
PIAS1	0	1.0489	0.737	0.519	0	M3_microglia
MFSD1	0	1.84836	0.338	0.121	0	M3_microglia
ARHGAP18	0	1.9093	0.322	0.105	0	M3_microglia
SERPINE1	0	3.98326	0.264	0.047	0	M3_microglia
OSTF1	0	1.7479	0.324	0.107	0	M3_microglia
LPAR5	0	2.88388	0.253	0.036	0	M3_microglia
MGST2	0	2.52216	0.265	0.049	0	M3_microglia
TNFRSF10B	0	3.10519	0.258	0.042	0	M3_microglia
ITGAM	0	2.81484	0.251	0.035	0	M3_microglia
JAZF1	0	1.9736	0.743	0.527	0	M3_microglia
MYH9	0	1.87216	0.317	0.102	0	M3_microglia
CYTH4	0	3.14218	0.243	0.028	0	M3_microglia
CDH23	0	2.28971	0.285	0.07	0	M3_microglia
DLEU2	0	1.09926	0.849	0.634	0	M3_microglia
ZNF331	0	2.59623	0.342	0.128	0	M3_microglia
BROX	0	1.74633	0.344	0.13	0	M3_microglia
MBNL1	0	1.21091	0.841	0.627	0	M3_microglia
P3H2	0	2.22805	0.287	0.074	0	M3_microglia
CTD-2353F22.1	0	1.72137	0.32	0.108	0	M3_microglia
PARVB	0	2.49392	0.268	0.056	0	M3_microglia
DOCK4	0	2.24221	0.995	0.783	0	M3_microglia
RNF144B	0	2.75918	0.268	0.057	0	M3_microglia
CXorf21	0	4.60136	0.224	0.013	0	M3_microglia
C1QC	0	2.69128	0.249	0.039	0	M3_microglia
RCBTB2	0	1.93364	0.298	0.088	0	M3_microglia
CEP170	0	1.13051	0.702	0.493	0	M3_microglia
CREG1	0	2.49685	0.262	0.054	0	M3_microglia
NLRP3	0	4.22997	0.229	0.021	0	M3_microglia
STX11	0	5.33238	0.216	0.008	0	M3_microglia
GPR183	0	4.14397	0.228	0.021	0	M3_microglia
TLR2	0	2.97609	0.238	0.031	0	M3_microglia
PIK3CD	0	2.52431	0.248	0.042	0	M3_microglia
BIN2	0	2.60607	0.244	0.038	0	M3_microglia
KCNMA1	0	1.77642	0.609	0.403	0	M3_microglia
HLA-DPB1	0	3.66248	0.227	0.022	0	M3_microglia
MAP3K8	0	2.94938	0.247	0.042	0	M3_microglia
SRGAP2-AS1	0	2.50003	0.251	0.047	0	M3_microglia
TPM4	0	2.28324	0.305	0.101	0	M3_microglia
PLEKHO1	0	2.204	0.274	0.071	0	M3_microglia
KYNU	0	2.92823	0.234	0.032	0	M3_microglia
TRIM22	0	2.09313	0.267	0.065	0	M3_microglia
CD58	0	2.80679	0.244	0.042	0	M3_microglia
MIR646HG	0	1.78462	0.3	0.098	0	M3_microglia
IL4R	0	3.11122	0.227	0.028	0	M3_microglia
TNFAIP8L3	0	3.48537	0.241	0.042	0	M3_microglia
LINC00278	0	2.15987	0.28	0.083	0	M3_microglia
RP11-16C1.3	0	1.82245	0.3	0.104	0	M3_microglia
JUNB	0	2.17775	0.26	0.064	0	M3_microglia
AC074289.1	0	2.26078	0.252	0.057	0	M3_microglia
DDX60L	0	2.07134	0.268	0.073	0	M3_microglia
HLA-DQB1	0	4.15035	0.21	0.015	0	M3_microglia
RP11-946L16.1	0	3.2409	0.218	0.023	0	M3_microglia
ZNF618	0	1.87716	0.282	0.087	0	M3_microglia
FPR1	0	4.36389	0.206	0.012	0	M3_microglia
CYBB	0	4.43539	0.204	0.011	0	M3_microglia
THEMIS2	0	2.97839	0.221	0.029	0	M3_microglia
LOXL3	0	2.26456	0.248	0.056	0	M3_microglia
SLC43A2	0	2.13017	0.27	0.078	0	M3_microglia
SLC2A3	0	3.27036	0.228	0.037	0	M3_microglia
ATF7IP2	0	2.16627	0.252	0.061	0	M3_microglia
TEX14	0	1.99972	0.271	0.082	0	M3_microglia
STK32B	0	2.19243	0.253	0.065	0	M3_microglia
SP140L	0	2.65247	0.224	0.037	0	M3_microglia
MAPKAPK2	0	2.05652	0.275	0.089	0	M3_microglia
RP11-779O18.3	0	3.08596	0.216	0.032	0	M3_microglia
FCGRT	0	2.10373	0.245	0.061	0	M3_microglia
GAB2	0	1.04003	0.808	0.625	0	M3_microglia
PLXND1	0	2.4605	0.228	0.045	0	M3_microglia
POU2F2	0	1.76359	0.272	0.09	0	M3_microglia
PTPN18	0	2.06641	0.247	0.065	0	M3_microglia
S100Z	0	2.48756	0.229	0.047	0	M3_microglia
FMNL1	0	3.0633	0.208	0.026	0	M3_microglia
UBE2E2	0	1.0073	0.903	0.722	0	M3_microglia
CH17-118O6.3	0	2.97678	0.209	0.028	0	M3_microglia
LAT2	0	2.31217	0.229	0.049	0	M3_microglia
STAB1	0	3.3945	0.197	0.019	0	M3_microglia
FCGR1A	0	3.64174	0.194	0.017	0	M3_microglia
HK2	0	2.33993	0.236	0.06	0	M3_microglia
APOC1	0	2.55826	0.221	0.045	0	M3_microglia
RP11-597D13.9	0	2.31539	0.222	0.047	0	M3_microglia
RP11-649G15.2	0	1.76012	0.25	0.075	0	M3_microglia
RP11-557H15.4	0	2.0105	0.241	0.067	0	M3_microglia
CD276	0	2.34351	0.225	0.052	0	M3_microglia
XAF1	0	3.03532	0.197	0.025	0	M3_microglia
CTSS	0	2.5505	0.21	0.038	0	M3_microglia
SP140	0	2.35985	0.22	0.048	0	M3_microglia
GADD45B	0	2.39352	0.23	0.059	0	M3_microglia
C1QA	0	2.68863	0.205	0.034	0	M3_microglia
SYTL3	0	2.54883	0.212	0.041	0	M3_microglia
RP11-305L7.3	0	2.06054	0.237	0.066	0	M3_microglia
PLK3	0	3.48358	0.187	0.018	0	M3_microglia
HPGDS	0	2.76858	0.201	0.033	0	M3_microglia
HMOX1	0	3.77382	0.186	0.018	0	M3_microglia
CMTM6	0	2.00643	0.234	0.067	0	M3_microglia
ARID3A	0	1.95868	0.229	0.063	0	M3_microglia
ARPC1B	0	2.34699	0.211	0.045	0	M3_microglia
TMEM106A	0	2.6861	0.199	0.034	0	M3_microglia
SIGLEC8	0	2.6253	0.196	0.031	0	M3_microglia
DHRS9	0	3.32535	0.187	0.023	0	M3_microglia
CNPY3	0	2.12727	0.216	0.052	0	M3_microglia
CCDC26	0	2.13979	0.236	0.072	0	M3_microglia
CLEC9A	0	3.6367	0.181	0.018	0	M3_microglia
TTYH3	0	2.35701	0.213	0.05	0	M3_microglia
MNDA	0	3.79689	0.177	0.015	0	M3_microglia
SPRY2	0	2.27775	0.217	0.057	0	M3_microglia
FCGBP	0	4.43702	0.172	0.012	0	M3_microglia
2006-09-01	0	2.43714	0.198	0.039	0	M3_microglia
ARHGAP4	0	2.92186	0.185	0.026	0	M3_microglia
TFRC	0	3.01344	0.217	0.059	0	M3_microglia
PDPN	0	3.85787	0.171	0.014	0	M3_microglia
KCTD12	0	2.1478	0.212	0.055	0	M3_microglia
SLC2A9	0	2.19283	0.206	0.049	0	M3_microglia
RP11-426C22.5	0	2.34511	0.2	0.044	0	M3_microglia
SPRY1	0	3.86635	0.17	0.015	0	M3_microglia
PTAFR	0	2.43045	0.192	0.037	0	M3_microglia
TLR5	0	2.70063	0.184	0.029	0	M3_microglia
CDKN1A	0	4.22152	0.167	0.012	0	M3_microglia
STAT6	0	2.52692	0.19	0.035	0	M3_microglia
PRKAB1	0	2.56	0.193	0.038	0	M3_microglia
RP11-353M9.1	0	2.19348	0.199	0.045	0	M3_microglia
PRKCD	0	2.63712	0.184	0.03	0	M3_microglia
TNFRSF10D	0	3.42536	0.172	0.018	0	M3_microglia
SIGLEC10	0	2.96928	0.177	0.023	0	M3_microglia
PANX1	0	2.74118	0.195	0.042	0	M3_microglia
BCAT1	0	2.17707	0.202	0.05	0	M3_microglia
CD69	0	4.86826	0.16	0.008	0	M3_microglia
IGF1	0	2.94553	0.177	0.025	0	M3_microglia
HLA-DPA1	0	3.49554	0.168	0.017	0	M3_microglia
RP5-1171I10.5	0	4.48646	0.159	0.008	0	M3_microglia
TG	0	2.32525	0.193	0.043	0	M3_microglia
FCGR1B	0	3.68424	0.164	0.014	0	M3_microglia
MLXIPL	0	2.59511	0.175	0.029	0	M3_microglia
CASS4	0	3.00755	0.174	0.028	0	M3_microglia
LAIR1	0	2.78692	0.172	0.026	0	M3_microglia
RASSF5	0	3.23265	0.167	0.023	0	M3_microglia
HLA-DMB	0	3.03281	0.165	0.021	0	M3_microglia
LINC01091	0	2.41817	0.18	0.038	0	M3_microglia
C1orf162	0	2.90767	0.164	0.024	0	M3_microglia
EMB	0	2.75297	0.164	0.024	0	M3_microglia
ADGRG6	0	2.65804	0.167	0.027	0	M3_microglia
FGD3	0	2.07247	0.187	0.047	0	M3_microglia
TNFSF18	0	5.30682	0.147	0.007	0	M3_microglia
XBP1	0	2.63404	0.176	0.036	0	M3_microglia
ITPRIP	0	3.03351	0.163	0.024	0	M3_microglia
FOSB	0	3.45018	0.155	0.016	0	M3_microglia
AC008697.1	0	2.25566	0.169	0.031	0	M3_microglia
FCER1G	0	3.29028	0.154	0.017	0	M3_microglia
ITGB2	0	2.65914	0.161	0.026	0	M3_microglia
AC069363.1	0	5.83581	0.138	0.003	0	M3_microglia
HMHA1	0	2.70554	0.157	0.023	0	M3_microglia
GYPC	0	2.92256	0.154	0.021	0	M3_microglia
HIST2H2BF	0	2.68842	0.161	0.029	0	M3_microglia
CEACAM21	0	3.4224	0.149	0.017	0	M3_microglia
CD37	0	2.84388	0.154	0.022	0	M3_microglia
RPS6KA1	0	2.241	0.168	0.037	0	M3_microglia
ZNF217	0	2.33558	0.168	0.037	0	M3_microglia
MIR34AHG	0	2.4422	0.16	0.03	0	M3_microglia
AP001055.6	0	2.77659	0.153	0.023	0	M3_microglia
FGL1	0	3.49609	0.145	0.016	0	M3_microglia
UNC93B1	0	2.64652	0.154	0.025	0	M3_microglia
TRIB1	0	3.2026	0.146	0.018	0	M3_microglia
C12orf75	0	2.20435	0.163	0.036	0	M3_microglia
TBC1D3B	0	5.09568	0.132	0.005	0	M3_microglia
FAM129A	0	2.36009	0.162	0.036	0	M3_microglia
CCDC109B	0	2.49243	0.158	0.033	0	M3_microglia
SLC7A7	0	2.18213	0.161	0.036	0	M3_microglia
BCL2A1	0	5.3458	0.129	0.004	0	M3_microglia
KLF2	0	3.97558	0.134	0.009	0	M3_microglia
GAS6	0	2.61325	0.15	0.026	0	M3_microglia
PGM2	0	2.86207	0.148	0.025	0	M3_microglia
IPCEF1	0	2.77124	0.142	0.021	0	M3_microglia
FRRS1	0	3.19668	0.136	0.016	0	M3_microglia
RP11-575A19.2	0	2.7741	0.142	0.022	0	M3_microglia
PECAM1	0	2.63884	0.144	0.024	0	M3_microglia
BTK	0	2.74979	0.141	0.021	0	M3_microglia
LINC01375	0	2.6871	0.139	0.02	0	M3_microglia
CORO1A	0	3.10604	0.135	0.016	0	M3_microglia
PLCB2	0	2.88453	0.137	0.019	0	M3_microglia
RP11-202G18.1	0	2.52604	0.143	0.025	0	M3_microglia
ALOX5AP	0	3.06839	0.134	0.017	0	M3_microglia
PSTPIP2	0	2.50926	0.148	0.031	0	M3_microglia
P2RY13	0	2.53378	0.142	0.027	0	M3_microglia
MPP1	0	2.54736	0.145	0.03	0	M3_microglia
RNF135	0	2.41157	0.143	0.028	0	M3_microglia
TNFAIP3	0	4.05621	0.127	0.013	0	M3_microglia
TMC8	0	2.61969	0.135	0.022	0	M3_microglia
EBI3	0	3.17604	0.129	0.016	0	M3_microglia
LILRB1	0	2.83878	0.129	0.017	0	M3_microglia
DEF6	0	2.48133	0.136	0.025	0	M3_microglia
RP11-528G1.2	0	3.23992	0.125	0.014	0	M3_microglia
PIK3CG	0	2.7475	0.131	0.02	0	M3_microglia
PLA2G7	0	2.56918	0.133	0.023	0	M3_microglia
RGS18	0	3.00242	0.128	0.018	0	M3_microglia
FCGR3A	0	3.49082	0.119	0.011	0	M3_microglia
HLA-DRB5	0	3.29957	0.122	0.014	0	M3_microglia
LGALS9	0	2.72533	0.128	0.02	0	M3_microglia
MILR1	0	2.77886	0.126	0.018	0	M3_microglia
PRDM1	0	2.90763	0.129	0.022	0	M3_microglia
TREM2	0	3.13661	0.122	0.015	0	M3_microglia
MS4A4E	0	3.21917	0.121	0.014	0	M3_microglia
CTSZ	0	2.77668	0.126	0.019	0	M3_microglia
RP11-212I21.4	0	3.41333	0.117	0.011	0	M3_microglia
PRR5	0	2.80068	0.125	0.019	0	M3_microglia
HLA-DQA1	0	3.63991	0.114	0.01	0	M3_microglia
CH17-373J23.1	0	4.54736	0.106	0.005	0	M3_microglia
BTBD19	0	3.28032	0.112	0.012	0	M3_microglia
RHOH	0	2.77133	0.118	0.018	0	M3_microglia
RP11-386I14.4	0	3.70737	0.108	0.01	0	M3_microglia
FOLR2	0	3.33464	0.109	0.011	0	M3_microglia
GAS6-AS1	0	2.69188	0.116	0.018	0	M3_microglia
RASAL3	0	2.68607	0.115	0.017	0	M3_microglia
LST1	0	2.64914	0.116	0.019	0	M3_microglia
SLC37A2	0	2.94904	0.111	0.015	0	M3_microglia
DAPP1	0	3.33485	0.105	0.011	0	M3_microglia
S100A11	0	3.12459	0.107	0.014	0	M3_microglia
CXCR4	0	3.19186	0.107	0.015	0	M3_microglia
AC131056.3	0	4.4444	0.094	0.005	0	M3_microglia
PTGS2	0	5.17408	0.093	0.004	0	M3_microglia
MED13L	0	1.00355	0.953	0.864	0	M3_microglia
ZEB2-AS1	0	2.98786	0.102	0.014	0	M3_microglia
SASH3	0	2.77188	0.102	0.015	0	M3_microglia
FCAR	0	4.4222	0.092	0.005	0	M3_microglia
TMEM236	0	3.0252	0.099	0.013	0	M3_microglia
SIGLEC9	0	3.10527	0.098	0.012	0	M3_microglia
PLVAP	0	3.06703	0.098	0.013	0	M3_microglia
TREML1	0	3.17445	0.095	0.011	0	M3_microglia
PTGS1	0	2.83546	0.097	0.013	0	M3_microglia
CDCP1	0	2.94604	0.096	0.013	0	M3_microglia
AC010149.4	0	3.03723	0.093	0.012	0	M3_microglia
HPSE	0	2.9422	0.094	0.013	0	M3_microglia
MX2	0	3.16636	0.093	0.012	0	M3_microglia
C5AR2	0	4.12056	0.087	0.007	0	M3_microglia
LINC01374	0	2.95683	0.09	0.012	0	M3_microglia
PARP15	0	3.05533	0.088	0.011	0	M3_microglia
RP11-946L16.2	0	3.17828	0.085	0.01	0	M3_microglia
GPR132	0	3.31012	0.084	0.009	0	M3_microglia
ZNF812P	0	3.37238	0.08	0.009	0	M3_microglia
TLR6	0	3.35479	0.078	0.007	0	M3_microglia
TMEM52B	0	3.95715	0.075	0.005	0	M3_microglia
GRASP	0	3.45487	0.076	0.008	0	M3_microglia
NCF4	0	3.26417	0.077	0.009	0	M3_microglia
ICAM1	0	3.48829	0.075	0.008	0	M3_microglia
CLEC2B	0	3.75234	0.073	0.007	0	M3_microglia
ADORA3	0	3.41663	0.072	0.006	0	M3_microglia
PTGER4	0	3.88665	0.067	0.005	0	M3_microglia
IL1A	0	4.78097	0.064	0.004	0	M3_microglia
RP11-1100L3.8	0	5.5213	0.046	0.001	0	M3_microglia
RP11-283G6.3	0	4.50455	0.046	0.002	0	M3_microglia
OSM	0	5.23565	0.043	0.001	0	M3_microglia
TNFAIP2	1.62959e-307	2.42109	0.138	0.028	4.65263e-303	M3_microglia
ELK3	5.37751e-307	1.68193	0.308	0.113	1.53533e-302	M3_microglia
CARD8	8.07378e-306	1.53266	0.349	0.139	2.30515e-301	M3_microglia
FEZ2	1.2407e-303	1.28413	0.484	0.24	3.54233e-299	M3_microglia
LINC01503	2.14736e-303	2.97094	0.088	0.012	6.13093e-299	M3_microglia
TNFRSF1A	3.97587e-303	2.20178	0.166	0.039	1.13515e-298	M3_microglia
FAM102B	5.36156e-303	1.76332	0.287	0.101	1.53078e-298	M3_microglia
CLIC1	1.13108e-302	3.46853	0.066	0.006	3.22934e-298	M3_microglia
CIITA	1.39491e-301	2.12063	0.181	0.046	3.98262e-297	M3_microglia
LINC01468	1.2088e-300	3.09483	0.077	0.009	3.45124e-296	M3_microglia
RP5-998N21.4	5.42004e-300	3.45173	0.066	0.006	1.54748e-295	M3_microglia
TAGAP	9.4976e-300	2.91199	0.117	0.021	2.71166e-295	M3_microglia
SPATA13	1.08115e-299	2.41447	0.13	0.025	3.0868e-295	M3_microglia
NAA20	5.88028e-299	1.77575	0.313	0.12	1.67888e-294	M3_microglia
CXCL8	6.64512e-299	5.18826	0.039	0.002	1.89725e-294	M3_microglia
FERMT3	7.34069e-299	2.6319	0.11	0.018	2.09584e-294	M3_microglia
RHOA	5.86181e-298	1.59293	0.359	0.149	1.6736e-293	M3_microglia
RP11-196G18.3	6.50546e-298	5.34811	0.033	0.001	1.85737e-293	M3_microglia
LYL1	4.16461e-297	2.87274	0.091	0.013	1.18904e-292	M3_microglia
CASP10	8.75309e-297	2.50468	0.114	0.02	2.49909e-292	M3_microglia
SSH1	6.52617e-295	1.60404	0.348	0.143	1.86329e-290	M3_microglia
GIMAP8	2.21154e-294	2.45452	0.117	0.021	6.31417e-290	M3_microglia
HCST	9.47373e-292	3.61088	0.058	0.005	2.70484e-287	M3_microglia
EDA	7.94992e-290	1.5855	0.331	0.131	2.26978e-285	M3_microglia
PPARD	2.18837e-289	1.65255	0.358	0.152	6.24802e-285	M3_microglia
KLHL6-AS1	4.70719e-289	4.17043	0.045	0.003	1.34395e-284	M3_microglia
DNAJC5	4.01652e-288	1.56849	0.329	0.13	1.14676e-283	M3_microglia
GCH1	7.07444e-288	3.57663	0.085	0.011	2.01982e-283	M3_microglia
PRAM1	3.17863e-287	2.13148	0.149	0.033	9.0753e-283	M3_microglia
RALY	3.53832e-287	1.51158	0.417	0.198	1.01023e-282	M3_microglia
PARP4	6.63767e-287	1.48518	0.382	0.168	1.89512e-282	M3_microglia
SIRPB2	4.29342e-286	2.39404	0.119	0.022	1.22581e-281	M3_microglia
RP1-15D23.2	8.37238e-284	3.01148	0.118	0.022	2.3904e-279	M3_microglia
PLEKHA2	1.27887e-283	1.45378	0.392	0.176	3.65129e-279	M3_microglia
RTTN	8.18558e-282	1.76121	0.482	0.268	2.33707e-277	M3_microglia
SLC1A5	1.90864e-280	2.97988	0.084	0.011	5.44936e-276	M3_microglia
RP11-756G20.1	2.08841e-278	2.12109	0.174	0.045	5.96262e-274	M3_microglia
FGL2	1.05843e-277	3.4016	0.075	0.009	3.02192e-273	M3_microglia
MGMT	5.13522e-277	1.7546	0.257	0.089	1.46616e-272	M3_microglia
LTBR	6.35931e-276	2.71277	0.095	0.015	1.81565e-271	M3_microglia
IFI16	6.73105e-276	1.32876	0.447	0.223	1.92178e-271	M3_microglia
HHEX	8.59135e-276	3.37626	0.066	0.007	2.45292e-271	M3_microglia
RP11-514O12.4	8.87118e-276	2.10012	0.157	0.038	2.53281e-271	M3_microglia
SEC24D	1.24509e-275	1.9712	0.203	0.06	3.55484e-271	M3_microglia
LINC00623	7.03918e-274	1.69235	0.263	0.092	2.00976e-269	M3_microglia
TNRC18	5.04637e-273	1.16063	0.535	0.301	1.44079e-268	M3_microglia
KIAA1033	7.04546e-273	1.25675	0.498	0.269	2.01155e-268	M3_microglia
RGS19	9.55393e-273	2.57089	0.102	0.017	2.72774e-268	M3_microglia
FAM20C	2.72034e-272	2.10173	0.181	0.049	7.76683e-268	M3_microglia
PARP8	3.67403e-272	1.36832	0.446	0.225	1.04897e-267	M3_microglia
NCF2	3.09398e-271	2.63324	0.101	0.017	8.83363e-267	M3_microglia
FOXP2	6.83293e-270	1.35324	0.461	0.24	1.95087e-265	M3_microglia
ARHGAP27	2.28136e-268	2.22788	0.134	0.029	6.5135e-264	M3_microglia
MS4A14	2.97187e-268	2.96126	0.076	0.01	8.48498e-264	M3_microglia
CFLAR	2.97301e-267	1.40109	0.406	0.193	8.48824e-263	M3_microglia
RNF122	3.58645e-267	2.54203	0.129	0.028	1.02397e-262	M3_microglia
TMEM51	1.3018e-266	2.08306	0.168	0.044	3.71678e-262	M3_microglia
KCNMB1	1.58425e-266	2.43721	0.115	0.022	4.52319e-262	M3_microglia
DNM2	3.75313e-266	1.33596	0.424	0.206	1.07156e-261	M3_microglia
GNAI3	1.90357e-265	1.60489	0.367	0.166	5.43488e-261	M3_microglia
BCAR3	8.399e-265	1.48128	0.392	0.183	2.398e-260	M3_microglia
RP11-41O4.1	2.30377e-263	1.92593	0.179	0.049	6.5775e-259	M3_microglia
TLN2	1.17299e-262	1.07965	0.616	0.398	3.34899e-258	M3_microglia
RP4-671O14.7	5.85856e-262	3.24132	0.064	0.007	1.67268e-257	M3_microglia
IKBKB	4.48983e-259	1.42935	0.357	0.157	1.28189e-254	M3_microglia
ICA1	7.65857e-259	1.68387	0.273	0.102	2.1866e-254	M3_microglia
CD300A	2.27688e-257	2.69387	0.087	0.013	6.50072e-253	M3_microglia
CCL2	3.2461e-257	3.93727	0.055	0.005	9.26793e-253	M3_microglia
SLC29A3	3.46914e-257	2.21415	0.139	0.032	9.90475e-253	M3_microglia
MTUS1	1.01901e-256	1.10849	0.542	0.303	2.90937e-252	M3_microglia
ARHGAP30	1.1321e-256	2.25407	0.132	0.029	3.23226e-252	M3_microglia
HNRNPH1	6.9119e-256	1.20935	0.516	0.296	1.97342e-251	M3_microglia
TMPRSS4-AS1	8.99776e-255	2.51616	0.103	0.019	2.56895e-250	M3_microglia
RP11-165F24.3	1.08428e-254	2.64055	0.097	0.017	3.09574e-250	M3_microglia
AP2A2	4.1101e-254	1.51772	0.367	0.169	1.17347e-249	M3_microglia
LYST	4.90612e-253	1.15612	0.561	0.349	1.40075e-248	M3_microglia
RAP1GAP2	3.76519e-252	1.50467	0.28	0.106	1.075e-247	M3_microglia
COMMD10	5.96923e-251	1.20528	0.578	0.377	1.70428e-246	M3_microglia
FHOD1	1.19368e-250	2.53523	0.104	0.019	3.40807e-246	M3_microglia
RP1-18D14.7	1.75301e-250	4.24892	0.038	0.002	5.00502e-246	M3_microglia
PIK3R6	2.26875e-250	2.81775	0.078	0.011	6.47752e-246	M3_microglia
APOC2	3.86786e-250	4.54182	0.034	0.001	1.10431e-245	M3_microglia
KIF16B	6.26042e-250	1.36011	0.371	0.169	1.78741e-245	M3_microglia
CYTL1	6.27212e-250	2.82234	0.078	0.011	1.79075e-245	M3_microglia
PCNXL2	2.55296e-249	1.0841	0.566	0.344	7.28895e-245	M3_microglia
MAP2K1	2.55403e-249	1.41493	0.391	0.187	7.29201e-245	M3_microglia
CHSY3	3.23857e-249	1.24706	0.409	0.194	9.24645e-245	M3_microglia
TREM1	1.37914e-248	5.50861	0.027	0.001	3.93759e-244	M3_microglia
LINC01268	7.91415e-248	1.88072	0.19	0.057	2.25957e-243	M3_microglia
FAM72A	1.26308e-247	3.53654	0.052	0.005	3.60621e-243	M3_microglia
GPNMB	6.11384e-246	2.58341	0.096	0.017	1.74556e-241	M3_microglia
NRROS	9.06681e-246	3.44846	0.054	0.005	2.58866e-241	M3_microglia
OSCAR	5.97632e-245	3.21095	0.062	0.007	1.7063e-240	M3_microglia
CTD-2054N24.2	1.13931e-244	2.30469	0.113	0.023	3.25286e-240	M3_microglia
SNCA	3.35546e-244	1.51501	0.293	0.116	9.58018e-240	M3_microglia
AIF1	7.26795e-244	2.90725	0.076	0.011	2.07507e-239	M3_microglia
PLAG1	7.08697e-243	1.82717	0.175	0.05	2.0234e-238	M3_microglia
C1orf132	3.82062e-242	1.35761	0.377	0.178	1.09083e-237	M3_microglia
ZNF267	6.9336e-242	1.95789	0.187	0.056	1.97961e-237	M3_microglia
SLC7A8	1.0995e-241	2.20204	0.141	0.035	3.13918e-237	M3_microglia
ROCK1	1.20771e-241	1.05075	0.633	0.443	3.44813e-237	M3_microglia
ATP2C1	1.28402e-241	1.16225	0.571	0.365	3.66601e-237	M3_microglia
TLR7	7.96355e-241	2.6738	0.091	0.015	2.27367e-236	M3_microglia
CXCL16	2.32627e-240	2.76692	0.081	0.012	6.64174e-236	M3_microglia
RP11-108K3.1	1.54098e-239	2.46222	0.161	0.044	4.39965e-235	M3_microglia
RGS2	1.83967e-239	2.90622	0.087	0.014	5.25243e-235	M3_microglia
RP11-13N12.1	1.9642e-239	1.81937	0.177	0.052	5.608e-235	M3_microglia
RNASEH2B-AS1	2.2927e-239	2.02633	0.171	0.049	6.54589e-235	M3_microglia
LINC00996	4.68037e-239	2.79588	0.076	0.011	1.33629e-234	M3_microglia
ARRDC5	4.76575e-239	2.38638	0.098	0.018	1.36067e-234	M3_microglia
CAPZA1	1.52458e-238	1.2346	0.468	0.259	4.35283e-234	M3_microglia
TNFSF8	6.93351e-238	2.82824	0.076	0.011	1.97959e-233	M3_microglia
DUSP6	1.21948e-237	2.66297	0.1	0.019	3.48173e-233	M3_microglia
NFAM1	2.30985e-237	2.79498	0.078	0.012	6.59486e-233	M3_microglia
RP4-684O24.5	2.98744e-237	3.92219	0.044	0.003	8.52945e-233	M3_microglia
ABI3	9.77442e-237	2.57586	0.089	0.015	2.79069e-232	M3_microglia
TNFRSF11A	5.15365e-236	2.87162	0.077	0.011	1.47142e-231	M3_microglia
SLC12A7	1.0837e-235	3.02077	0.064	0.008	3.09408e-231	M3_microglia
ALOX15B	4.80722e-235	2.42029	0.1	0.019	1.37251e-230	M3_microglia
RGS16	8.39678e-235	3.64479	0.054	0.006	2.39736e-230	M3_microglia
ZC3HAV1	1.18084e-234	1.87233	0.245	0.09	3.37141e-230	M3_microglia
TIGAR	3.69452e-234	1.75208	0.214	0.072	1.05482e-229	M3_microglia
CYTIP	4.96141e-234	2.63107	0.088	0.015	1.41653e-229	M3_microglia
FNDC3B	6.64118e-234	1.09202	0.581	0.372	1.89612e-229	M3_microglia
RHOQ	1.29092e-233	1.47848	0.345	0.157	3.68572e-229	M3_microglia
ADGRG1	1.34137e-233	1.41457	0.335	0.149	3.82976e-229	M3_microglia
LY96	4.79567e-233	2.53934	0.093	0.017	1.36921e-228	M3_microglia
CCDC97	1.55967e-231	2.19508	0.164	0.047	4.45301e-227	M3_microglia
SUCLG2	5.52797e-231	1.22728	0.448	0.238	1.57829e-226	M3_microglia
LITAF	6.90182e-231	1.89575	0.21	0.07	1.97054e-226	M3_microglia
GNAS	9.481e-230	1.25732	0.585	0.404	2.70692e-225	M3_microglia
SNX10	9.58869e-230	2.20872	0.134	0.033	2.73767e-225	M3_microglia
PLA2G15	9.23266e-229	2.02687	0.142	0.036	2.63602e-224	M3_microglia
RASSF8	2.08767e-228	1.4667	0.444	0.246	5.9605e-224	M3_microglia
GAK	2.14634e-228	1.42763	0.312	0.134	6.12802e-224	M3_microglia
GNB1	5.07716e-228	1.08305	0.581	0.378	1.44958e-223	M3_microglia
IVNS1ABP	6.96415e-228	1.71745	0.35	0.169	1.98833e-223	M3_microglia
NEDD9	3.83915e-227	1.84269	0.269	0.108	1.09612e-222	M3_microglia
MX1	1.99185e-225	2.65326	0.094	0.018	5.68692e-221	M3_microglia
SLFN11	8.0108e-225	2.77309	0.075	0.011	2.28716e-220	M3_microglia
ABCA1	2.82544e-224	1.20519	0.662	0.499	8.06691e-220	M3_microglia
SH3BGRL	3.72392e-223	1.16318	0.516	0.314	1.06322e-218	M3_microglia
MORC1	7.08178e-223	2.47421	0.087	0.015	2.02192e-218	M3_microglia
CLN8	1.40492e-222	1.70719	0.206	0.069	4.01118e-218	M3_microglia
GLS	1.21234e-221	1.21751	0.542	0.345	3.46136e-217	M3_microglia
CTD-2647E9.3	3.31298e-221	2.99904	0.062	0.008	9.45888e-217	M3_microglia
PTPN2	1.02658e-220	1.38368	0.355	0.168	2.93099e-216	M3_microglia
VPS37B	3.73262e-220	1.63383	0.28	0.116	1.0657e-215	M3_microglia
WNT2B	4.42092e-220	1.57195	0.279	0.115	1.26222e-215	M3_microglia
LINC01410	6.79615e-219	1.82413	0.177	0.054	1.94037e-214	M3_microglia
GIT2	9.52196e-219	1.28663	0.388	0.193	2.71862e-214	M3_microglia
PTPN6	1.15153e-218	2.72203	0.077	0.012	3.28773e-214	M3_microglia
OAS1	2.06545e-217	2.40597	0.092	0.017	5.89707e-213	M3_microglia
PYGL	2.47357e-217	1.77364	0.206	0.07	7.0623e-213	M3_microglia
HECTD2	3.68651e-216	1.30119	0.405	0.213	1.05254e-211	M3_microglia
CASP4	1.28878e-215	2.70314	0.075	0.012	3.67959e-211	M3_microglia
ABCB4	4.81547e-215	2.71001	0.077	0.013	1.37487e-210	M3_microglia
RP3-333H23.8	1.01508e-214	3.7636	0.04	0.003	2.89816e-210	M3_microglia
PER1	2.00072e-214	1.66018	0.248	0.096	5.71226e-210	M3_microglia
HTRA1	3.50157e-214	1.33538	0.505	0.316	9.99734e-210	M3_microglia
RAB7A	3.8928e-214	1.12872	0.521	0.324	1.11143e-209	M3_microglia
ITGAL	5.84364e-214	2.36376	0.097	0.019	1.66842e-209	M3_microglia
IQGAP2	4.20846e-213	1.73075	0.202	0.069	1.20156e-208	M3_microglia
CDK6	5.50854e-213	1.17867	0.497	0.293	1.57274e-208	M3_microglia
MBD4	2.56998e-212	1.57271	0.265	0.107	7.33754e-208	M3_microglia
MMD	3.01409e-212	2.13463	0.129	0.033	8.60552e-208	M3_microglia
VASP	3.28734e-212	2.22732	0.116	0.027	9.38569e-208	M3_microglia
MIOS	3.62106e-212	1.49952	0.291	0.125	1.03385e-207	M3_microglia
RNF166	7.74873e-212	2.0734	0.129	0.033	2.21234e-207	M3_microglia
ARHGDIB	2.10345e-211	2.09101	0.109	0.024	6.00556e-207	M3_microglia
IGSF21	3.22318e-211	1.31507	0.356	0.17	9.2025e-207	M3_microglia
MLXIP	3.3669e-211	1.37655	0.315	0.141	9.61282e-207	M3_microglia
PRKD3	4.075e-211	1.292	0.38	0.19	1.16345e-206	M3_microglia
TRPV2	1.1782e-210	3.06771	0.058	0.007	3.36387e-206	M3_microglia
PTK2B	1.22484e-210	1.57489	0.258	0.103	3.49705e-206	M3_microglia
EPB41	4.01915e-210	1.2798	0.416	0.223	1.14751e-205	M3_microglia
ITGB5	5.01446e-210	1.53974	0.27	0.111	1.43168e-205	M3_microglia
MKNK1-AS1	5.03774e-210	2.59047	0.079	0.013	1.43833e-205	M3_microglia
CD2AP	7.83277e-210	1.3635	0.347	0.166	2.23633e-205	M3_microglia
ZFP36L2	4.34855e-209	1.43597	0.365	0.182	1.24155e-204	M3_microglia
CELF1	1.85499e-208	1.02859	0.556	0.362	5.29618e-204	M3_microglia
WDR91	1.89862e-208	1.76343	0.211	0.076	5.42076e-204	M3_microglia
RAB39A	2.26036e-208	1.95004	0.156	0.045	6.45354e-204	M3_microglia
DDX21	5.50378e-208	1.67899	0.25	0.1	1.57138e-203	M3_microglia
PIEZO1	7.81711e-208	1.78042	0.175	0.055	2.23186e-203	M3_microglia
DCAF6	8.66475e-208	1.11567	0.499	0.304	2.47387e-203	M3_microglia
RP11-472N13.3	1.56948e-207	2.45329	0.086	0.016	4.48103e-203	M3_microglia
PMAIP1	2.77494e-207	4.71336	0.027	0.001	7.92272e-203	M3_microglia
TNFAIP8	4.72696e-207	2.23029	0.11	0.025	1.3496e-202	M3_microglia
ARHGAP9	5.62042e-207	2.61181	0.074	0.012	1.60469e-202	M3_microglia
CYP19A1	1.04639e-206	3.45002	0.05	0.005	2.98754e-202	M3_microglia
TNFRSF14	1.22865e-206	2.88572	0.062	0.009	3.50793e-202	M3_microglia
MMRN1	1.12046e-205	2.24899	0.093	0.018	3.19904e-201	M3_microglia
MAGT1	2.51557e-205	1.71009	0.229	0.087	7.18219e-201	M3_microglia
SNX13	1.0324e-204	1.05105	0.543	0.352	2.9476e-200	M3_microglia
CTC-550B14.7	3.60294e-204	2.37524	0.11	0.026	1.02867e-199	M3_microglia
TMEM255B	1.9212e-203	2.78388	0.068	0.01	5.48522e-199	M3_microglia
SAMD9L	1.3893e-202	1.92719	0.159	0.048	3.96658e-198	M3_microglia
EHBP1L1	5.20515e-201	2.5581	0.077	0.013	1.48612e-196	M3_microglia
ELF4	7.09069e-201	2.69007	0.069	0.011	2.02446e-196	M3_microglia
CCDC88B	2.39599e-200	2.27266	0.096	0.02	6.8408e-196	M3_microglia
IRF5	3.2753e-200	2.61402	0.073	0.012	9.35131e-196	M3_microglia
TYMP	3.4048e-199	2.09597	0.124	0.032	9.72103e-195	M3_microglia
SLC38A2	4.50649e-199	1.47982	0.351	0.175	1.28665e-194	M3_microglia
RP1-225E12.2	1.32309e-198	1.94115	0.173	0.056	3.77754e-194	M3_microglia
CHD1	1.80194e-198	1.18308	0.444	0.253	5.14472e-194	M3_microglia
PDE1B	3.31618e-198	2.61471	0.077	0.013	9.46803e-194	M3_microglia
RP11-439A17.10	7.97899e-198	2.25232	0.116	0.028	2.27808e-193	M3_microglia
PPARGC1B	2.12259e-196	1.96932	0.131	0.035	6.06021e-192	M3_microglia
RP11-553K8.5	6.90585e-196	3.03791	0.054	0.007	1.97169e-191	M3_microglia
HLX	8.78601e-196	3.80817	0.038	0.003	2.50849e-191	M3_microglia
ATF3	1.41884e-195	2.56577	0.093	0.019	4.05092e-191	M3_microglia
DENND4C	9.53071e-195	1.19486	0.536	0.359	2.72111e-190	M3_microglia
RP11-493L12.4	1.47456e-194	2.66507	0.07	0.011	4.21002e-190	M3_microglia
HSPBAP1	1.71225e-194	1.40321	0.289	0.129	4.88865e-190	M3_microglia
COLGALT1	6.71695e-192	1.69622	0.177	0.059	1.91776e-187	M3_microglia
ARRB1	8.98276e-192	1.37758	0.26	0.108	2.56467e-187	M3_microglia
RP11-210L7.3	9.93315e-191	2.77481	0.064	0.01	2.83601e-186	M3_microglia
CLECL1	1.11246e-190	3.14775	0.049	0.006	3.17617e-186	M3_microglia
CYTH3	1.54138e-190	1.56346	0.271	0.118	4.40079e-186	M3_microglia
TBC1D14	6.09196e-190	1.21099	0.405	0.221	1.73932e-185	M3_microglia
TMCC3	9.71718e-190	1.26819	0.343	0.168	2.77435e-185	M3_microglia
NINJ1	1.86014e-189	2.14523	0.114	0.029	5.31088e-185	M3_microglia
PLAUR	6.86472e-188	2.3751	0.109	0.027	1.95995e-183	M3_microglia
RP11-737O24.1	1.14888e-187	2.51225	0.08	0.015	3.28018e-183	M3_microglia
ITGA5	1.30938e-187	2.38838	0.082	0.016	3.73841e-183	M3_microglia
AC003090.1	2.42723e-187	2.27686	0.09	0.019	6.92998e-183	M3_microglia
RP11-248J23.7	7.87977e-187	1.26704	0.318	0.151	2.24975e-182	M3_microglia
RANBP9	2.97632e-186	1.15995	0.516	0.337	8.49768e-182	M3_microglia
CTA-29F11.1	4.61771e-186	2.32305	0.132	0.037	1.3184e-181	M3_microglia
ITGB2-AS1	4.61847e-186	2.85105	0.058	0.008	1.31862e-181	M3_microglia
CTD-2020K17.1	1.18849e-185	2.3313	0.091	0.019	3.39326e-181	M3_microglia
LIPC	2.59181e-185	2.18104	0.093	0.02	7.39989e-181	M3_microglia
ANXA11	3.95251e-185	1.83747	0.14	0.041	1.12848e-180	M3_microglia
RP11-115J23.1	5.16488e-185	1.97717	0.127	0.035	1.47462e-180	M3_microglia
IER5	3.30121e-184	2.53501	0.081	0.016	9.42528e-180	M3_microglia
FLOT1	1.15305e-183	1.6531	0.247	0.105	3.29208e-179	M3_microglia
MYO7A	1.85834e-183	2.55143	0.072	0.013	5.30574e-179	M3_microglia
TNFRSF13C	1.06521e-182	2.65219	0.063	0.01	3.04127e-178	M3_microglia
APMAP	2.62298e-182	1.53018	0.231	0.093	7.48887e-178	M3_microglia
SCAMP2	4.75377e-182	1.53164	0.2	0.074	1.35725e-177	M3_microglia
RP11-156K13.3	1.48132e-181	2.85367	0.056	0.008	4.22932e-177	M3_microglia
SLC15A3	3.68357e-181	2.76582	0.058	0.008	1.0517e-176	M3_microglia
LARP4B	1.53925e-180	1.02533	0.501	0.317	4.39472e-176	M3_microglia
PHC2	2.96486e-180	1.05536	0.461	0.274	8.46497e-176	M3_microglia
SIPA1	4.7297e-180	1.93284	0.125	0.034	1.35038e-175	M3_microglia
AC006129.2	8.33908e-180	3.62237	0.038	0.004	2.38089e-175	M3_microglia
GRK5	1.953e-179	1.52799	0.221	0.087	5.57602e-175	M3_microglia
GPSM3	2.88047e-179	2.88891	0.056	0.008	8.22402e-175	M3_microglia
LRRFIP1	3.18666e-179	1.13854	0.426	0.243	9.09824e-175	M3_microglia
ATP1B3	5.48423e-179	1.96391	0.288	0.139	1.5658e-174	M3_microglia
STAT3	5.6971e-179	1.15509	0.438	0.257	1.62658e-174	M3_microglia
NFKBIA	6.16033e-179	1.52968	0.277	0.126	1.75884e-174	M3_microglia
PPP1R10	2.77771e-178	1.25047	0.388	0.215	7.93063e-174	M3_microglia
DHRS3	2.79101e-178	1.484	0.238	0.099	7.96861e-174	M3_microglia
LIMD2	6.90222e-178	2.21599	0.1	0.024	1.97065e-173	M3_microglia
TRIM14	7.82575e-178	1.74995	0.157	0.051	2.23433e-173	M3_microglia
NUDT3	8.1726e-178	1.27822	0.309	0.147	2.33336e-173	M3_microglia
TRIM5	1.78465e-177	1.54392	0.184	0.065	5.09536e-173	M3_microglia
PTER	2.18339e-177	2.57795	0.069	0.012	6.2338e-173	M3_microglia
CCR1	2.73598e-177	2.91501	0.053	0.007	7.81148e-173	M3_microglia
TCIRG1	2.9413e-177	2.79885	0.055	0.008	8.39769e-173	M3_microglia
GAA	2.08571e-175	1.53162	0.203	0.077	5.95491e-171	M3_microglia
IFI44L	2.50485e-175	1.81965	0.228	0.094	7.1516e-171	M3_microglia
NFATC1	3.16549e-175	2.02869	0.14	0.043	9.0378e-171	M3_microglia
ENG	3.42165e-175	1.8268	0.141	0.043	9.76915e-171	M3_microglia
CYSLTR1	4.79814e-175	2.76458	0.07	0.013	1.36992e-170	M3_microglia
SPTLC3	7.07162e-175	1.81831	0.153	0.049	2.01902e-170	M3_microglia
FGR	4.64273e-174	2.89761	0.052	0.007	1.32555e-169	M3_microglia
RP5-1011O1.3	8.26158e-174	4.16636	0.027	0.002	2.35876e-169	M3_microglia
GPR65	1.21586e-172	3.01489	0.048	0.006	3.4714e-168	M3_microglia
EIF1	1.39426e-172	1.23459	0.334	0.169	3.98075e-168	M3_microglia
MPZL1	3.39455e-172	1.19882	0.359	0.189	9.69177e-168	M3_microglia
MTMR14	4.00792e-172	1.37955	0.277	0.128	1.1443e-167	M3_microglia
LRRC8C	4.70632e-172	2.66232	0.059	0.009	1.3437e-167	M3_microglia
GMFG	1.07258e-171	2.15217	0.097	0.023	3.06232e-167	M3_microglia
PHF20	2.09238e-170	1.08517	0.429	0.252	5.97397e-166	M3_microglia
LRRK2	2.663e-170	1.4168	0.285	0.134	7.60313e-166	M3_microglia
FTH1	4.25574e-170	1.00426	0.575	0.409	1.21506e-165	M3_microglia
YWHAH	6.46125e-170	1.70466	0.175	0.063	1.84475e-165	M3_microglia
SMIM3	2.26129e-169	2.75594	0.066	0.011	6.45622e-165	M3_microglia
KCNJ5	8.22459e-169	2.61119	0.061	0.01	2.3482e-164	M3_microglia
LINC00676	1.06069e-168	3.49997	0.035	0.003	3.02838e-164	M3_microglia
RP11-452H21.1	1.4946e-168	1.03191	0.584	0.421	4.26723e-164	M3_microglia
FAM20A	2.51027e-168	2.20674	0.105	0.027	7.16709e-164	M3_microglia
RP11-631M21.1	7.65363e-168	2.43839	0.067	0.012	2.18519e-163	M3_microglia
LRRC18	9.2166e-168	3.27328	0.039	0.004	2.63143e-163	M3_microglia
ADRBK1	1.84354e-167	1.76828	0.136	0.041	5.26349e-163	M3_microglia
FPR3	5.67563e-167	2.62299	0.071	0.013	1.62045e-162	M3_microglia
ARPC3	7.4551e-167	1.27866	0.294	0.14	2.12851e-162	M3_microglia
UBA7	3.44021e-166	2.31569	0.08	0.017	9.82213e-162	M3_microglia
FES	1.61487e-165	2.85893	0.05	0.007	4.61062e-161	M3_microglia
NIPSNAP3B	2.72609e-165	2.48603	0.07	0.013	7.78325e-161	M3_microglia
MR1	7.90686e-165	1.92322	0.117	0.032	2.25749e-160	M3_microglia
AC007879.5	9.34925e-164	2.09929	0.106	0.028	2.6693e-159	M3_microglia
GMIP	1.40746e-163	2.31571	0.079	0.017	4.01844e-159	M3_microglia
ADGRE2	5.06483e-163	2.02716	0.135	0.042	1.44606e-158	M3_microglia
NEK6	2.03047e-162	1.59693	0.201	0.08	5.79721e-158	M3_microglia
AIDA	5.14254e-162	1.60283	0.238	0.104	1.46825e-157	M3_microglia
RP11-53B2.3	6.40311e-162	1.49045	0.208	0.084	1.82815e-157	M3_microglia
NCF1	1.92009e-161	2.64677	0.064	0.011	5.48205e-157	M3_microglia
RP11-1082L8.3	3.10977e-160	2.80924	0.052	0.008	8.87872e-156	M3_microglia
LINC01146	1.11368e-159	3.31836	0.04	0.005	3.17967e-155	M3_microglia
APLP2	2.0158e-159	1.27399	0.314	0.16	5.75531e-155	M3_microglia
LMO2	3.99113e-159	1.90057	0.109	0.03	1.13951e-154	M3_microglia
CHMP4B	4.93932e-159	1.56166	0.199	0.079	1.41022e-154	M3_microglia
CASP8	1.16879e-158	1.8259	0.115	0.032	3.33701e-154	M3_microglia
ADAMTSL2	1.89393e-158	1.71414	0.128	0.039	5.40737e-154	M3_microglia
RP11-737O24.2	3.00569e-158	2.00708	0.104	0.027	8.58155e-154	M3_microglia
AC002480.3	3.81919e-158	3.1211	0.041	0.005	1.09042e-153	M3_microglia
RP11-160E2.6	5.9442e-158	1.99033	0.113	0.032	1.69713e-153	M3_microglia
BST2	6.24095e-158	2.81586	0.051	0.008	1.78185e-153	M3_microglia
MOB1B	1.50154e-157	1.26513	0.316	0.162	4.28705e-153	M3_microglia
TRG-AS1	1.76421e-157	2.64785	0.056	0.009	5.03701e-153	M3_microglia
IKBKE	3.78585e-157	2.6554	0.061	0.011	1.0809e-152	M3_microglia
MB21D1	1.03895e-156	2.25334	0.078	0.017	2.96631e-152	M3_microglia
ANXA5	2.27395e-156	1.49571	0.225	0.096	6.49235e-152	M3_microglia
JUN	7.3218e-156	1.3371	0.311	0.159	2.09045e-151	M3_microglia
SPRED2	3.5319e-155	1.27175	0.266	0.124	1.00839e-150	M3_microglia
TEC	7.93129e-155	2.572	0.061	0.011	2.26446e-150	M3_microglia
ANOS1	9.65156e-155	1.20625	0.307	0.155	2.75562e-150	M3_microglia
C9orf106	1.03704e-154	3.13338	0.04	0.005	2.96084e-150	M3_microglia
GPN3	4.46586e-154	1.86693	0.133	0.042	1.27505e-149	M3_microglia
FAM78A	4.58469e-154	2.22682	0.075	0.016	1.30898e-149	M3_microglia
SLFN12	2.19021e-153	2.88868	0.045	0.006	6.25326e-149	M3_microglia
CD33	5.66404e-153	2.66409	0.051	0.008	1.61714e-148	M3_microglia
TMEM119	1.59548e-152	2.48759	0.059	0.01	4.55525e-148	M3_microglia
TLN1	2.27955e-152	1.50169	0.18	0.069	6.50834e-148	M3_microglia
IFITM10	6.01304e-152	1.78715	0.17	0.064	1.71678e-147	M3_microglia
UCP2	5.19335e-151	2.78371	0.049	0.007	1.48275e-146	M3_microglia
SLC17A9	5.85993e-151	2.89281	0.046	0.006	1.67307e-146	M3_microglia
ADAM9	6.87499e-150	1.28593	0.311	0.162	1.96288e-145	M3_microglia
FNIP2	8.58067e-149	1.08411	0.482	0.318	2.44987e-144	M3_microglia
TANK	8.89797e-149	1.04311	0.475	0.314	2.54046e-144	M3_microglia
YWHAZ	2.58351e-148	1.25235	0.376	0.219	7.37617e-144	M3_microglia
WNT5A	3.99418e-148	1.63059	0.185	0.073	1.14038e-143	M3_microglia
RP11-552D4.1	4.05997e-148	2.51878	0.057	0.01	1.15916e-143	M3_microglia
CARD9	8.99236e-148	3.08307	0.039	0.005	2.56741e-143	M3_microglia
AFTPH	9.46183e-148	1.15917	0.36	0.202	2.70145e-143	M3_microglia
DCTN4	1.0389e-147	1.13457	0.369	0.211	2.96616e-143	M3_microglia
HLA-B	1.54253e-147	1.59618	0.16	0.058	4.40409e-143	M3_microglia
GBGT1	2.61787e-147	2.58497	0.056	0.009	7.47429e-143	M3_microglia
AKR1A1	3.09503e-147	1.41771	0.215	0.092	8.83663e-143	M3_microglia
AMPD3	5.09272e-147	1.33658	0.233	0.104	1.45402e-142	M3_microglia
C1orf54	5.1796e-147	2.19048	0.08	0.018	1.47883e-142	M3_microglia
ATP11A	5.86373e-147	1.01583	0.405	0.239	1.67415e-142	M3_microglia
PGK1	9.18329e-147	1.49375	0.198	0.081	2.62192e-142	M3_microglia
MYL12A	9.99696e-147	2.38341	0.068	0.014	2.85423e-142	M3_microglia
RCN3	5.85226e-146	2.15683	0.082	0.019	1.67088e-141	M3_microglia
NAMPT	1.95696e-145	2.09807	0.211	0.093	5.58733e-141	M3_microglia
CREM	3.10567e-145	1.16326	0.38	0.22	8.86701e-141	M3_microglia
RP11-59O6.3	7.62003e-145	3.02014	0.04	0.005	2.17559e-140	M3_microglia
RP3-475N16.1	1.11984e-144	1.52571	0.165	0.061	3.19726e-140	M3_microglia
ITPR1	1.56498e-144	1.1184	0.264	0.125	4.46817e-140	M3_microglia
PPP1R15A	1.71347e-144	2.78281	0.054	0.009	4.89213e-140	M3_microglia
RP6-99M1.3	3.46657e-144	4.40856	0.02	0.001	9.89742e-140	M3_microglia
ROR2	4.03087e-144	2.15309	0.09	0.023	1.15085e-139	M3_microglia
ASAH1	5.04357e-144	1.25719	0.301	0.156	1.43999e-139	M3_microglia
TANGO2	1.83371e-143	1.37696	0.206	0.087	5.23544e-139	M3_microglia
ABHD3	4.41078e-143	1.3329	0.24	0.11	1.25932e-138	M3_microglia
NIPA2	7.98261e-143	1.51139	0.179	0.071	2.27912e-138	M3_microglia
CD302	1.18029e-142	2.21279	0.079	0.019	3.36984e-138	M3_microglia
RP11-281P23.1	1.38539e-142	2.63505	0.052	0.009	3.95542e-138	M3_microglia
SUSD3	1.41382e-142	2.52481	0.053	0.009	4.0366e-138	M3_microglia
RELB	2.2791e-142	2.46424	0.074	0.017	6.50707e-138	M3_microglia
CTD-2341M24.1	3.96587e-142	1.47943	0.182	0.072	1.1323e-137	M3_microglia
SERPINB1	4.13903e-142	1.84247	0.113	0.034	1.18174e-137	M3_microglia
ARPC5	8.58494e-142	1.31662	0.271	0.134	2.45109e-137	M3_microglia
SH3GL1	4.32916e-141	1.48614	0.195	0.081	1.23602e-136	M3_microglia
CTD-3252C9.4	4.89735e-141	2.63846	0.056	0.01	1.39824e-136	M3_microglia
AF127936.5	9.3668e-141	3.08415	0.04	0.005	2.67432e-136	M3_microglia
RP11-570L15.1	9.59381e-141	2.50178	0.055	0.01	2.73913e-136	M3_microglia
LYPLA1	9.60726e-141	1.33638	0.234	0.106	2.74297e-136	M3_microglia
PARP12	3.59941e-140	1.89219	0.103	0.03	1.02767e-135	M3_microglia
PRR5-ARHGAP8	5.16265e-140	2.71973	0.047	0.007	1.47399e-135	M3_microglia
PACS1	1.32058e-139	1.02933	0.445	0.286	3.77038e-135	M3_microglia
DOPEY2	2.06467e-139	1.36706	0.218	0.096	5.89484e-135	M3_microglia
C6orf62	2.82596e-139	1.02989	0.395	0.235	8.06841e-135	M3_microglia
SLC16A3	2.94276e-139	1.47559	0.187	0.076	8.40186e-135	M3_microglia
[truncated: 1,056 more rows]

## Sheet: Supplementary Data 7
Supplementary Data 7: Sample information whole slide IF validation stainings
Study_ID	sample	Gemistocyte annotation	cuff	WHO grade	IDH_mutation	Sex	QC_panel_CD44/CD3	QC_panel_CD68/CD3	QC_panel_CD3/CD31	GeoJSON_Panel_1_2#	Panel_1	Panel_2	Panel_3	Panel_4	Names_data	Panel_2_CD44_cytoplasm_mean	Panel_2_CD3_nucleus_mean	Panel_1_CD68_cytoplasm_max	Panel_1_CD3_nucleus_mean	Panel_1_IDH1-R132H_cell_mean	Panel_3_CD3_nucleus_mean	Panel_4_CRYAB_cell_median	Centerx	Centery	angle	x	y
102_R1	I	Low	yes	A2	IDH1 R132H	M	PASS	PASS	NA	10	IDH-R132H_CD68_CD31_CD3_10	CD44_CD3_SPP1_10	NA	CRYAB	10	40	70	300	200	40	NA	200	32500	59000	0.014	-200	800
105_R1	I	High	yes	A2	IDH1 R132H	M	PASS	PASS	PASS	2	IDH-R132H_CD68_CD31_CD3_02	CD44_CD3_SPP1_02	CD31_CD3_LAMA2_3	CRYAB	2	80	70	600	120	75	300	200	NA	NA	NA	-2000	-500
111_R1	I	Low	no	A2	IDH1 R132H	M	NA	NA	NA	NA	NA	NA	NA	CRYAB	NA	NA	NA	NA	NA	NA	NA	200	NA	NA	NA	NA	NA
113_R1	I	High	yes	A2	IDH1 R132H	M	PASS	PASS	PASS	3	IDH-R132H_CD68_CD31_CD3_03	CD44_CD3_SPP1_03	CD31_CD3_LAMA2_6	CRYAB	3	300	70	300	120	45	300	200	23000	39000	0.033	400	0
113_R2	I	Low	no	A4	IDH1 R132H	M	PASS	PASS	NA	3	IDH-R132H_CD68_CD31_CD3_04	CD44_CD3_SPP1_04	NA	CRYAB	4	210	50	260	140	80	NA	200	NA	NA	NA	100	21000
115_R1	I	High	yes	A2	IDH1 R132H	F	PASS	PASS	PASS	5	IDH-R132H_CD68_CD31_CD3_06	CD44_CD3_SPP1_06	CD31_CD3_LAMA2_4	CRYAB	6	100	60	250	130	200	300	200	NA	NA	NA	100	-200
119_R2	I	Low	no	A4	IDH1 R132G	M	NA	NA	NA	NA	NA	NA	NA	CRYAB	NA	NA	NA	NA	NA	NA	NA	200	NA	NA	NA	NA	NA
121_R3	I	High	yes	A4	IDH1 R132H	M	PASS	PASS	PASS	4	IDH-R132H_CD68_CD31_CD3_05	CD44_CD3_SPP1_05	CD31_CD3_LAMA2_9	CRYAB	5	110	50	500	100	43	300	200	NA	NA	NA	NA	NA
124_R1	I	High	yes	A2	IDH1 R132H	M	PASS	PASS	PASS	1	IDH-R132H_CD68_CD31_CD3_01	CD44_CD3_SPP1_01	CD31_CD3_LAMA2_8	CRYAB	1	57	50	200	120	50	300	200	15000	10000	-0.05	NA	NA
130_R1	I	Low	no	A2	IDH1 R132C	F	NA	NA	NA	NA	NA	NA	NA	CRYAB	NA	NA	NA	NA	NA	NA	NA	200	NA	NA	NA	NA	NA
131_R1	I	Low	no	A2	IDH1 R132H	F	PASS	PASS	NA	13	IDH-R132H_CD68_CD31_CD3_13	CD44_CD3_SPP1_13	NA	CRYAB	13	45	70	300	150	125	NA	200	18000	25000	-0.065	650	130
136_R1	I	Low	no	A2	IDH1 R132H	M	NA	NA	NA	NA	NA	NA	NA	CRYAB	NA	NA	NA	NA	NA	NA	NA	200	NA	NA	NA	NA	NA
141_R1	II	Low	no	A2	IDH1 R132H	M	NA	NA	NA	NA	NA	NA	NA	CRYAB	NA	NA	NA	NA	NA	NA	NA	200	NA	NA	NA	NA	NA
141_R1	I	Low	no	A2	IDH1 R132H	M	PASS	PASS	NA	12	IDH-R132H_CD68_CD31_CD3_12	CD44_CD3_SPP1_12	NA	NA	12	70	70	200	200	55	NA	NA	15000	35000	0.02	-700	700
141_R2	I	Low	no	A2	IDH1 R132H	M	FAIL	FAIL	NA	NA	NA	NA	NA	NA	NA	NA	NA	NA	NA	NA	NA	NA	NA	NA	NA	NA	NA
145_R1	II	High	yes	A3	IDH1 R132H	F	PASS	PASS	FAIL	8	IDH-R132H_CD68_CD31_CD3_09	CD44_CD3_SPP1_09	CD31_CD3_LAMA2_5	CRYAB	9	55	70	150	170	300	300	200	27000	35000	-0.045	500	500
145_R1	I	High	no	A3	IDH1 R132H	F	FAIL	FAIL	NA	NA	NA	NA	NA	NA	NA	NA	NA	NA	NA	NA	NA	NA	NA	NA	NA	NA	NA
145_R2	I	Low	yes	A4	IDH1 R132H	F	FAIL	FAIL	NA	NA	NA	NA	NA	CRYAB	NA	NA	NA	NA	NA	NA	NA	200	NA	NA	NA	NA	NA
149_R1	I	Low	no	A2	IDH1 R132H	F	PASS	PASS	NA	14	IDH-R132H_CD68_CD31_CD3_14	CD44_CD3_SPP1_14	NA	CRYAB	14	70	70	200	140	50	NA	200	42000	33000	0.02	950	2700
149_R2	I	High	yes	A4	IDH1 R132H	F	NA	NA	NA	NA	NA	NA	NA	CRYAB	NA	NA	NA	NA	NA	NA	NA	200	NA	NA	NA	NA	NA
150_R1	I	Low	yes	A2	IDH1 R132H	M	FAIL	FAIL	NA	NA	NA	NA	NA	CRYAB	NA	NA	NA	NA	NA	NA	NA	200	NA	NA	NA	NA	NA
156_R1	I	Low	no	A2	IDH1 R132H	M	PASS	PASS	NA	11	IDH-R132H_CD68_CD31_CD3_11	CD44_CD3_SPP1_11	NA	CRYAB	11	70	70	200	200	70	NA	200	27000	50000	0.059	1100	15900
156_R2	I	Low	no	A4	IDH1 R132H	M	NA	NA	NA	NA	NA	NA	NA	CRYAB	NA	NA	NA	NA		NA	NA	200	NA	NA	NA	NA	NA
171_R2	I	High	yes	A4	IDH1 R132H	M	PASS	PASS	PASS	7	IDH-R132H_CD68_CD31_CD3_08	CD44_CD3_SPP1_08	CD31_CD3_LAMA2_1	CRYAB	8	130	80	600	120	180	300	200	45000	35000	0.06	100	100
172_R2	I	High	yes	A2	IDH1 R132H	M	PASS	PASS	PASS	6	IDH-R132H_CD68_CD31_CD3_07	CD44_CD3_SPP1_07	CD31_CD3_LAMA2_10	CRYAB	7	130	70	570	300	70	300	200	32000	55000	0.04	-700	2400
G101	I	High	yes/no	A3	IDH1 R132H	F	FAIL	FAIL	PASS	NA	NA	NA	CD31_CD3_LAMA2_14	CRYAB	NA	NA	NA	NA	NA	NA	300	200	NA	NA	NA	NA	NA
G102	I	High	yes	NA	-	M	NA	NA	NA	NA	NA	NA	NA	NA	NA	NA	NA	NA	NA	NA	NA	NA	NA	NA	NA	NA	NA
G103	I	High	yes	A2	IDH1 R132H	M	NA	NA	PASS	NA	NA	NA	CD31_CD3_LAMA2_15	CRYAB	NA	NA	NA	NA	NA	NA	300	200	NA	NA	NA	NA	NA
G104	I	High	yes	A4	IDH1 R132H	M	NA	NA	FAIL	NA	NA	NA	CD31_CD3_LAMA2_13	CRYAB	NA	NA	NA	NA	NA	NA	300	200	NA	NA	NA	NA	NA
G105	I	High	yes	A2	IDH1 R132H	M	NA	NA	PASS	NA	NA	NA	CD31_CD3_LAMA2_7	CRYAB	NA	NA	NA	NA	NA	NA	300	200	NA	NA	NA	NA	NA
G106	I	High	yes	A2	IDH1 R132H	F	NA	NA	PASS	NA	NA	NA	CD31_CD3_LAMA2_2	CRYAB	NA	NA	NA	NA	NA	NA	300	200	NA	NA	NA	NA	NA
G107	I	High	yes	A3	IDH1 R132H	F	NA	NA	PASS	NA	NA	NA	CD31_CD3_LAMA2_12	CRYAB	NA	NA	NA	NA	NA	NA	300	200	NA	NA	NA	NA	NA
G108	I	Low	no	NA	IDH1 R132H	M	NA	NA	NA	NA	NA	NA	NA	CRYAB	NA	NA	NA	NA	NA	NA	NA	200	NA	NA	NA	NA	NA
G198	I	High	yes	A3	IDH1 R132H	M	NA	NA	PASS	NA	NA	NA	CD31_CD3_LAMA2_11	CRYAB	NA	NA	NA	NA	NA	NA	300	200	NA	NA	NA	NA	NA

## Sheet: Supplementary Data 8
Supplementary Data 8: raw protein count data
ROI	3_12	3_11	3_10	3_09	3_08	3_07	3_06	3_05	3_04	3_03	3_02	3_01	1_06	1_12	1_11	1_10	1_09	1_08	1_07	1_05	1_04	1_03	1_02	1_01	4_10	4_09	4_08	4_07	4_06	4_05	4_04	4_03	4_12	4_02	4_01	4_11	6_01	6_11	6_10	6_09	6_08	6_07	6_12	6_06	6_05	6_04	6_03	6_02	2_03
ER-alpha	12.5009	14.2868	8.92923	3.57169	8.92923	25.0018	7.14338	5.35754	19.6443	21.4301	5.35754	10.7151	11.1612	11.9052	48.365	20.0901	24.5545	34.2275	21.5782	8.92892	12.6493	2.23223	10.4171	6.69669	25.5774	25.5774	42.2028	33.2507	108.704	2.55774	20.4619	20.4619	21.7408	1.27887	1	23.0197	25.5909	31.0747	30.1607	15.5373	10.9675	4.5698	77.6867	20.1071	47.526	21.9351	31.9886	22.849	8.90533
MART1	56.4565	41.0593	24.9289	12.4644	15.3972	34.4605	9.53162	8.06522	35.9269	22.7293	2.93281	16.1304	79.006	99.8926	90.8115	61.7518	79.9141	88.9953	136.217	112.606	87.179	21.7948	88.9953	25.4272	272.422	366.361	312.682	367.703	193.245	14.7618	42.9434	29.5236	271.08	30.8656	8.05189	365.019	146.244	124.444	125.352	89.9267	82.6599	11.8086	301.572	18.167	168.953	75.3931	139.886	73.5764	38.027
S100B	13047.7	6124.76	4174.43	1548.13	2354.31	2961.61	1689.04	995.229	7440.14	3327.24	734.829	2594.19	19731.5	20991.7	21867.9	14467	17715.6	20595.5	26887.4	21177.6	18352.8	2449.97	23153.7	7796.19	46584.7	59175.1	56261.2	75561	30105.9	3405.64	6676.61	4822.29	51291	4442.21	1082.65	59394	46865.6	35210.6	40380.3	26616.4	27921.2	2945.34	98037.3	1655.85	50320.8	26620.9	37090.2	21454.8	7966.93
Her2	57.5007	40.6928	35.3851	10.6155	18.5772	27.4234	9.73089	14.154	42.4621	31.8466	5.30776	23.0003	95.771	90.4504	84.243	60.3003	73.6018	96.6578	118.827	116.167	76.2621	22.1692	117.94	39.9046	243.019	269.773	285.38	316.593	127.083	20.0658	46.8201	20.0658	215.15	33.4429	6.68859	259.74	221.706	172.8	192.362	97.8114	152.151	24.9962	453.193	38.0378	267.351	117.374	196.71	106.506	37.4517
EpCAM	20.0194	15.2529	16.2062	9.53307	9.53307	14.2996	3.81323	3.81323	11.4397	12.393	1.90661	7.62645	37.467	40.1432	33.4527	42.8194	35.4598	32.1146	43.4885	43.4885	44.8266	8.02864	64.2291	17.3954	85.8928	108.937	109.985	158.168	75.4181	6.28484	23.0444	9.42726	103.7	8.37979	4.18989	118.364	97.4325	91.2134	86.0308	51.8258	70.4831	10.3652	215.595	11.4017	106.761	65.3005	81.8847	45.6067	12.2324
PTEN	43.2247	92.0874	35.7074	17.8537	25.371	31.9487	23.4917	39.466	41.3454	64.8371	17.8537	35.7074	101.018	208.625	300.859	311.839	199.841	256.938	267.918	108.705	124.077	19.7645	96.6263	32.9408	290.624	344.258	275.656	462.753	291.871	14.9677	87.3118	23.6989	352.989	29.9355	17.4624	396.645	94.9598	109.882	80.0376	52.9062	52.9062	14.9223	196.703	25.7748	116.665	75.9679	128.874	69.185	40.5145
NY-ESO-1	99.2356	27.5654	22.8399	10.2386	14.1765	28.353	18.902	18.902	59.8564	38.5916	7.87584	27.5654	109.952	172.933	256.198	239.118	211.363	241.253	251.928	145.179	120.626	8.53992	131.301	70.4544	421.641	555.403	518.57	661.056	283.033	28.1094	99.8368	26.1708	504.031	31.0173	15.5086	531.171	241.865	182.54	169.762	107.699	101.31	31.9445	407.064	61.1509	232.738	138.73	222.699	125.04	47.1577
PR	36.4197	29.1358	14.5679	8.74073	8.01234	13.8395	7.28394	9.46913	25.4938	11.6543	5.09876	11.6543	80.3598	76.7071	85.2301	68.1841	79.1422	69.4016	119.322	101.059	65.7489	7.30544	96.1882	25.569	170.251	201.03	197.183	266.437	120.233	14.428	29.8179	17.3136	184.679	13.4662	4.80934	202.954	155.152	112.485	152.243	121.213	122.182	12.6061	386.911	13.5758	169.698	103.758	131.879	86.3034	27.4806
Bcl-2	62.8331	72.8066	49.8676	29.9205	55.8517	148.605	52.8596	49.8676	141.624	142.621	40.8914	289.232	83.8941	148.24	240.279	118.103	210.142	307.883	262.271	92.0391	90.4101	19.5481	117.289	44.7978	203.94	220.589	261.169	281.979	210.183	31.2154	54.1066	42.661	223.71	56.1877	37.4584	225.791	249.467	163.747	156.054	67.0374	82.423	18.6826	306.614	84.621	275.842	169.242	221.993	118.689	207.313
STING	81.7981	86.4281	44.7574	61.7344	154.336	276.261	80.2547	117.295	245.394	314.845	32.4106	171.313	100.563	167.606	224.716	139.051	131.601	191.195	244.58	95.5973	68.2838	34.7626	59.5931	88.1481	286.995	322.334	286.995	310.554	383.374	36.4098	127.434	48.1895	221.672	116.726	55.6856	314.838	130.003	113.046	122.466	52.7547	43.3342	13.1887	101.741	137.539	133.771	60.2911	109.278	94.2049	79.7813
Tim-3	78.653	33.4275	29.4949	15.7306	27.5286	74.7204	37.3602	53.0908	102.249	119.946	15.7306	60.9561	61.4916	112.195	352.768	156.426	169.372	196.342	196.342	44.2308	51.7824	15.1032	84.1465	23.7336	318.412	451.841	445.776	476.101	250.686	13.1408	64.6932	27.2924	381.083	40.4332	10.1083	449.82	274.393	335.809	202.08	69.3412	76.2753	13.8682	212.976	171.372	282.318	103.021	219.911	183.259	49.1201
B7-H3	157.074	360.122	399.71	117.487	233.696	448.237	208.156	272.007	632.129	558.061	99.6082	335.858	223.347	703.712	838.394	343.438	833.904	1013.48	946.139	213.246	172.842	39.2822	603.823	190.799	576.091	648.34	571.338	522.855	604.61	64.6439	305.157	115.028	408.777	60.8413	28.5194	623.623	651.773	632.701	587.093	78.7766	135.164	32.3399	301.839	2604.6	630.213	264.524	513.292	291.059	157.435
VISTA	88.9909	54.3313	45.9005	22.4819	114.283	86.1806	136.765	215.452	437.46	310.063	48.7108	221.072	98.3471	293.034	646.281	195.691	322.137	379.339	477.686	94.333	119.422	17.0602	145.514	66.2338	411.122	449.907	359.039	393.392	750.215	45.434	155.14	69.8132	271.496	89.7599	32.1362	542.992	260.703	293.291	307.078	61.4155	47.6284	16.2939	226.861	100.27	200.541	106.537	251.929	177.98	138.575
IDO1	6.34628	35.5391	53.3087	8.88479	11.4233	19.0388	5.07702	8.88479	8.88479	7.61553	1.26926	7.61553	2.78733	13.0075	16.724	17.6531	12.0784	13.0075	26.9442	9.2911	13.9366	0.92911	16.724	2.78733	19.0365	26.4395	43.3609	39.1305	28.5547	4.23033	13.7486	2.11516	28.5547	3.17275	2.11516	19.0365	13.8313	9.87948	12.8433	3.95179	4.93974	1.9759	12.8433	18.771	16.7951	4.93974	13.8313	9.87948	14.0667
4-1BB	7.25077	13.2931	14.5015	6.04231	12.0846	9.66769	8.45923	9.66769	14.5015	16.9185	8.45923	7.25077	12.9944	22.9901	19.9914	13.994	14.9936	24.9893	13.994	24.9893	10.9953	4.99786	14.9936	13.994	28.4161	28.4161	25.7521	25.7521	28.4161	0.888003	7.10403	3.55201	19.5361	6.21602	2.66401	30.1921	23.4414	21.6383	26.1462	5.40956	1	4.50797	11.7207	22.5398	29.7526	13.5239	27.0478	22.5398	8.26859
OX40L	57.0817	52.1181	23.1636	9.09999	23.1636	29.7818	9.09999	28.9545	71.9726	53.7726	14.0636	38.8818	120.37	139.376	223.545	322.195	211.78	190.964	167.433	120.37	76.0234	10.8605	112.225	26.2462	290.304	437.27	473.558	464.486	195.048	11.7936	69.8544	29.0304	479.909	18.144	14.5152	391.003	168.972	74.5075	75.838	38.5843	37.2538	25.2793	163.651	46.5672	203.565	151.676	212.879	103.778	33.9888
GITR	112.96	10.0207	4.55486	1.82194	2.73291	4.55486	5.46583	2.73291	4.55486	12.7536	2.73291	4.55486	59.3353	197.176	296.677	42.904	126.886	129.625	106.804	58.4225	73.9409	8.21566	20.9956	10.9542	220.594	173.99	114.958	143.956	18.6418	5.17827	4.14262	1.03565	83.888	6.21393	1.03565	337.623	143.247	51.9846	63.5368	23.1043	6.93128	42.7429	93.5723	5.77607	322.305	183.679	220.646	118.987	21.2709
ARG1	13.5926	20.3888	15.2916	5.94675	19.5393	47.574	7.64582	9.34489	12.743	24.6365	9.34489	16.9907	16.7057	43.2382	57.9784	44.2208	82.5456	77.6322	107.113	20.6364	22.6018	6.8788	25.5498	21.6191	66.5076	74.4488	74.4488	64.5223	59.559	2.97795	17.8677	9.9265	88.3459	22.831	0.99265	78.4194	46.5029	46.5029	46.5029	7.23378	13.4342	4.13359	49.6031	27.9017	46.5029	25.8349	41.3359	62.0038	28.4995
LAG3	5.65953	2.82976	12.7339	2.82976	7.07441	8.48929	2.82976	1	12.7339	1	2.82976	1.41488	3.28496	5.47493	12.0448	4.37994	9.85487	10.9499	18.6148	6.56991	3.28496	2.18997	4.37994	2.18997	16.4579	15.3607	21.9439	12.0692	27.4299	2.19439	4.38878	5.48598	18.6523	3.29159	2.19439	17.5551	7.07679	15.1646	16.1755	2.02194	4.04388	4.04388	26.2852	6.06582	28.3072	12.1316	17.1865	16.1755	6.31451
FAP-alpha	12.9949	30.9879	24.9902	13.9945	27.989	45.982	8.99648	15.9937	23.9906	63.9749	8.99648	9.99608	25.1576	19.44	22.8706	32.0188	28.5882	21.7271	43.4541	21.7271	21.7271	3.43059	41.1671	11.4353	54.8266	76.7572	65.7919	78.5847	75.8434	0.913776	11.8791	4.56888	70.3608	13.7066	2.74133	61.223	44.3511	48.2934	33.5097	10.8414	8.87022	2.95674	37.452	38.4376	55.1925	20.6972	48.2934	30.553	10.0341
CD14	118.533	952.796	736.114	266.511	825.203	1319.72	444.688	753.479	502.822	2792.7	358.62	459.033	145.015	213.871	291.073	100.154	162.751	206.568	344.28	220.131	181.53	73.0292	693.777	140.842	323.557	478.614	486.68	470.547	1246.73	48.3992	285.017	92.3169	422.148	138.027	51.9843	389.882	262.42	101.993	196.549	73.3076	74.37	16.9989	104.118	721.389	205.049	113.68	210.361	150.865	138.164
CD66b	14.4935	11.0832	13.6409	1.70512	61.3842	32.3972	2.55767	5.9679	14.4935	61.3842	3.41023	54.5637	7.35656	14.7131	21.0188	8.4075	50.445	11.5603	19.9678	4.20375	7.35656	4.20375	15.7641	4.20375	21.3275	20.2611	24.5266	22.3938	23.4602	5.33186	15.9956	5.33186	15.9956	14.9292	6.39824	18.1283	91.7121	32.0992	45.8561	9.17121	6.41985	3.66849	23.8452	10.0883	53.193	20.1767	40.3533	595.212	19.9975
FOXP3	5.61079	9.81888	4.20809	1.4027	4.20809	7.01349	1.4027	1	16.8324	19.6378	2.80539	7.01349	0.999523	5.99714	9.99523	14.9928	8.99571	9.99523	19.9905	5.99714	1.99905	0.999523	7.99618	2.99857	42.1006	28.7516	42.1006	48.2616	16.4295	1.02684	5.13421	4.10737	39.02	3.08053	3.08053	20.5369	18.0825	13.0596	12.055	5.02293	5.02293	3.01376	23.1055	9.04127	14.0642	4.01834	14.0642	8.03669	7.03703
CD45RO	42.3479	25.5852	32.6431	18.5272	43.2301	74.991	45.8769	39.7011	60.8751	116.457	31.7609	106.752	40.6235	41.8183	64.5197	39.4287	69.2989	64.5197	53.7664	31.065	28.6754	8.36366	59.7405	31.065	234.641	180.493	156.744	130.145	139.645	7.59972	28.499	15.1994	98.7964	36.0987	14.2495	218.492	90.0173	47.009	56.0108	24.0046	32.0061	18.0035	70.0134	73.014	101.019	41.0079	71.0136	62.0119	62.4866
CD163	34.1507	184.599	152.294	110.759	329.508	599.945	113.528	130.142	193.828	727.318	118.143	168.908	49.6178	11.4503	9.54189	4.77094	14.3128	9.54189	38.1676	60.1139	62.9765	54.3888	285.302	52.4804	53.2974	15.1009	41.7496	23.9838	163.445	1.77658	23.9838	6.21803	21.319	20.4307	17.7658	15.1009	80.4917	20.5701	21.4645	19.6758	48.295	6.26047	33.091	597.427	104.639	54.5555	79.5974	57.2386	71.1532
CD34	61.3703	41.4898	26.7955	18.1518	90.7588	120.147	57.0484	54.4553	55.3197	171.145	15.5587	61.3703	111.33	142.641	209.903	179.751	131.044	316.593	320.073	99.7327	99.7327	30.1518	84.6569	120.607	332.208	294.722	324.453	337.379	389.084	20.6822	182.262	27.1454	249.479	121.508	99.5332	314.111	124.415	108.019	223.753	44.3649	31.827	3.85782	180.353	72.3341	165.886	96.4454	145.633	132.13	70.9443
PD-L2	5.60177	13.0708	14.9381	3.73451	5.60177	16.8053	5.60177	3.73451	3.73451	7.46903	5.60177	14.9381	6.14305	17.4053	13.3099	13.3099	15.3576	23.5483	18.4291	9.21457	6.14305	1.02384	20.4768	6.14305	19.0512	24.4945	27.2161	24.4945	24.4945	1	10.8864	4.53601	29.0305	6.35041	3.62881	16.3296	22.3726	20.5082	13.9829	6.52534	9.32191	3.72876	24.237	14.9151	19.576	7.45753	9.32191	9.32191	11.8323
CD44	3915.94	4372.23	2197.79	1131.49	1218.08	2028.5	1254.07	1167.48	3189.18	2697.86	618.767	3140.53	7530.19	2362.06	3807.7	1747.64	2815.54	6219.93	3745.21	5070.62	4580.22	913.582	10791.6	1935.09	1669.01	1435.03	1111.41	1443.52	6999.64	1906.76	4033.36	3464.44	842.523	2993.65	769.875	2726.64	14706.1	1009.65	1230.94	5168.01	5300.21	452.141	24549.7	1630.39	17396.9	8310.97	12547.9	8614.64	4683.71
CD127	258.981	93.521	60.2491	31.4734	80.0324	173.553	65.6446	138.483	410.054	228.407	36.8689	135.785	149.299	393.894	689.315	560.135	465.897	551.664	548.487	176.829	139.769	28.5891	202.241	114.356	640.758	654.93	677.2	754.131	574.962	43.527	175.12	81.9928	618.489	52.6373	21.2574	626.587	364.442	248.729	227.1	76.7815	74.6187	24.8729	330.918	271.439	502.865	213.042	365.523	263.869	158.091
CD25	64.2122	99.8857	266.837	44.2351	24.2579	128.424	51.3698	52.7967	252.568	78.4816	21.4041	111.301	35.657	126.044	333.352	106.971	191.553	296.866	219.747	38.974	52.2417	6.63387	53.9002	11.6093	143.768	152.225	138.13	152.225	135.311	15.0346	45.1037	25.3708	142.828	25.3708	8.45695	169.139	73.6753	73.6753	63.4426	19.4421	16.3723	13.3025	104.373	46.047	109.49	50.1401	93.1173	46.047	48.812
CD40	15.7845	12.6276	11.0492	7.89226	22.0983	31.569	36.3044	11.0492	22.0983	61.5596	15.7845	48.932	24.5351	11.7768	19.628	8.83262	24.5351	23.5537	24.5351	22.5723	16.6838	5.88841	35.3305	5.88841	19.0986	25.4648	21.2206	19.0986	26.5258	4.24413	4.24413	5.30516	11.6713	7.42722	4.24413	12.7324	46.9488	15.9626	26.2913	11.2677	15.9626	3.7559	43.1929	32.8641	53.5216	21.5964	30.9862	30.9862	11.383
CD80	3.3668	7.5753	5.8919	2.5251	3.3668	3.3668	0.8417	1.6834	6.7336	5.8919	0.8417	4.2085	12.4644	6.23222	13.7109	3.73933	8.72511	9.97156	16.2038	8.72511	12.4644	1.24644	17.4502	1	7.96935	6.83087	10.2463	14.8002	19.3541	1.13848	6.83087	2.27696	7.96935	9.10783	1	13.6617	18.4778	12.9345	11.0867	8.31503	5.54335	0.923892	20.3256	13.8584	28.6406	12.9345	22.1734	21.2495	7.16783
CD27	14.671	10.1569	13.5425	13.5425	16.9281	33.8563	16.9281	11.2854	21.4423	72.2267	7.89979	42.8846	31.5336	30.5482	30.5482	43.3587	31.5336	49.2712	52.2275	48.2858	26.6065	3.9417	29.5627	9.85425	65.9933	66.936	79.1919	103.704	71.6498	4.7138	16.9697	11.3131	65.9933	15.0842	5.65656	73.5353	45.0414	33.0304	42.0387	15.0138	21.0193	6.00552	59.0543	21.0193	38.035	31.0285	50.046	26.0239	30.8324
ICOS	7.45353	13.4164	8.94423	5.96282	12.671	17.8885	9.68959	5.21747	13.4164	14.1617	1.49071	21.6152	20.3739	28.0141	22.9206	12.7337	21.6472	24.194	39.4744	16.5538	19.1005	10.1869	30.5608	11.4603	29.7697	27.218	34.8731	35.7236	34.8731	3.40225	13.609	7.65506	26.3674	16.1607	1.70113	27.218	36.3276	35.502	23.1176	9.90752	13.21	6.60502	52.8401	15.6869	58.6195	22.2919	30.5482	28.8969	11.1824
Ki-67	226.192	44.4306	16.1566	6.7319	21.5421	83.4756	13.4638	14.8102	30.9668	60.5871	12.1174	26.9276	365.421	67.5038	95.4054	50.4029	179.11	131.407	108.906	159.309	327.619	24.3014	95.4054	354.62	158.178	128.703	108.072	117.896	305.548	29.4741	557.06	68.7729	116.914	28.4916	3.92988	168.985	388.014	48.9916	44.0925	8.81849	6.85883	90.1446	29.395	88.1849	359.598	305.708	462.481	201.845	20.6932
PanCk	278.54	236.58	498.158	102.667	91.9538	656.175	288.36	99.9886	504.407	172.302	108.023	400.847	61.5475	591.882	536.489	260.551	816.53	1405.33	1676.14	51.2896	80.0118	10.2579	137.456	55.3928	291.535	372.034	316.555	491.694	650.515	26.1076	94.6402	84.8498	216.476	83.762	21.7564	379.649	223.227	190.117	408.003	88.6499	143.122	38.4506	187.981	74.765	598.12	406.935	443.25	287.311	279.897
CTLA4	41.1746	23.5283	5.88208	19.6069	186.266	80.3885	3.92139	11.7642	29.4104	39.2139	7.84278	33.3318	22.1491	157.812	83.9818	226.105	83.059	83.9818	152.275	64.6014	42.4524	83.059	42.4524	21.2262	168.302	157.849	252.976	176.665	118.125	4.18142	36.5874	10.4535	203.844	99.3087	61.6759	136.941	48.4829	51.6448	47.4289	111.721	80.1022	8.43181	49.5369	45.321	57.9687	32.6733	51.6448	30.5653	31.4981
Rb IgG	29.4105	29.4105	23.5284	2.94105	27.94	33.8221	14.7053	16.1758	35.2926	61.7621	10.2937	35.2926	43.8601	76.0241	99.4162	90.6442	87.7202	86.7455	96.4922	50.6828	34.1134	10.7214	34.1134	38.9867	203.911	191.227	179.519	183.422	152.201	8.78084	60.4902	14.6347	139.518	20.4886	9.75649	191.227	75.9957	55.4563	48.2676	30.8091	24.6473	11.2967	69.8339	31.8361	87.2924	57.5103	87.2924	37.9979	32.2576
CD56	5519.83	1545.9	1207.95	284.224	436.734	488.726	749.553	1041.58	6956.55	1604.82	337.082	1504.31	16274.5	35788	40529.9	77482.1	40364.2	42995.1	30825.5	21482.5	14532.3	1020.26	28403.8	6790.72	38191.8	42233.2	49611.6	58545.9	42857	3456.79	18264.7	7319.08	53834.9	2857.31	740.934	46480.8	13066.1	39741.5	18750.5	4553.12	3929.78	978.68	20268.2	783.948	14258.6	7659.81	14291.7	6755.4	5076.4
CD11c	459.376	41.6753	44.5168	15.1547	36.9395	58.7243	131.656	121.237	363.712	371.289	75.7733	302.146	256.073	221.722	223.804	221.722	288.343	318.53	237.336	221.722	204.026	19.778	308.121	153.019	1272.77	1127.44	699.397	719.834	1222.81	43.1446	247.514	45.4154	601.754	98.7785	22.7077	1171.72	1374.02	305.521	435.285	171.65	248.851	80.4866	882.889	452.532	1957.96	852.501	1061.93	574.904	142.873
SMA	322.844	1258.02	686.581	838.318	8562.9	6654.89	1054.62	1317.2	920.105	3967.75	437.992	2152.29	765.355	4097.45	2028.89	1831.72	2455.9	2471.07	3279.59	672.019	702.354	1603.05	765.355	1092.03	2634.49	1913.57	3832.7	1930.26	4627.05	149.08	1372.87	213.608	1788.96	3352.08	2689.01	1889.09	1081.22	1965.38	3683.16	4400.26	2619.94	41.9807	933.856	967.269	962.129	505.482	1067.51	1074.36	3386.25
CD45	176.754	299.563	224.959	196.265	548.625	1331.39	617.49	694.389	1286.63	2150.89	362.689	2301.24	251.747	322.381	439.199	304.27	393.015	431.049	519.794	297.931	250.841	113.196	479.044	238.163	684.778	733.861	670.412	597.385	897.873	63.4497	308.868	101.759	573.441	215.489	105.35	751.819	552.401	341.91	350.819	223.856	314.067	51.2308	523.445	786.281	554.629	265.064	407.619	371.98	494.374
PD-L1	1.52821	36.677	25.9795	4.58462	12.2257	21.3949	9.16924	3.05641	22.9231	15.2821	9.16924	19.8667	6.47565	23.3123	31.0831	20.7221	14.2464	29.788	36.2636	15.5416	16.8367	1.29513	18.1318	3.88539	18.5269	24.3775	18.5269	26.3277	31.2032	2.9253	12.6763	5.85061	21.4522	8.77591	3.90041	14.6265	15.5619	13.8328	14.6973	3.45819	7.78093	1.7291	19.8846	9.51003	15.5619	6.05184	13.8328	7.78093	16.3031
PD-1	12.2423	15.9149	11.018	7.34535	14.6907	15.9149	14.6907	22.0361	29.3814	35.5025	9.7938	17.1392	14.4303	35.1738	44.1927	86.5817	51.4079	45.0946	43.2908	20.7435	19.8416	3.60757	27.9587	9.01893	99.6066	84.7715	68.8769	77.354	58.2804	6.35787	24.3718	12.7157	72.0558	6.35787	6.35787	64.6383	51.6744	38.7558	25.8372	10.1503	11.9958	1.84551	36.9103	19.3779	38.7558	25.8372	47.0606	17.5324	17.812
CD3	27.3286	45.9121	38.2601	54.6573	99.4762	288.59	84.1722	81.9859	171.624	276.566	32.7944	355.272	38.2653	58.5938	95.6634	80.1181	72.9433	98.055	102.838	59.7896	49.0275	27.5032	53.8106	59.7896	174.583	212.128	160.504	166.136	170.829	41.2993	86.3531	29.0972	125.775	76.0283	48.8083	166.136	102.638	59.7166	48.5198	45.7205	54.1182	14.9292	69.0474	90.508	90.508	41.0552	76.5119	54.1182	126.926
GAPDH	3120.87	12261.2	11723.3	3534.95	5606.4	11042.3	3939.9	3757.22	19353.4	8297.95	2002.43	8403.5	6133.76	8262.33	10920	16990.3	7498.76	13529.5	20114.6	6845.84	4475.16	463.4	7264.32	3059.76	23692.5	32383.3	41538	41525.8	21734.8	1918.49	5033.42	2280.39	39653.5	1624.61	559.851	26078.4	17422.5	6227.93	4925.37	5386.4	6905.38	1630.72	29763.6	3292.64	15534.1	10830.2	17001.7	5274.66	4996.21
CD4	46.513	67.0861	64.4026	53.6689	118.966	278.184	158.323	101.971	207.52	430.245	70.664	347.953	78.8537	128.137	146.619	114.584	140.458	144.154	170.028	91.1746	72.6933	19.7134	161.404	98.5672	371.282	356.542	286.523	290.208	357.463	48.8287	119.768	35.0092	239.537	91.2083	42.3796	381.417	165.136	99.321	92.1412	44.2756	92.1412	14.3597	106.501	205.822	142.4	93.3378	145.99	83.7647	202.077
Fibronectin	121.329	151.661	115.814	563.904	1313.94	2913.27	248.173	173.721	226.113	755.548	443.954	442.575	144.326	480.668	292.417	249.747	337.597	350.147	406.622	200.801	130.521	204.566	505.768	375.247	389.606	371.734	605.26	422.967	714.874	39.318	116.763	52.4241	272.843	1880.12	419.393	351.48	376.23	190.138	563.334	196.206	455.117	78.887	342.855	1175.21	395.447	274.082	419.719	294.309	1371.81
Histone H3	5654.44	967.686	817.703	626.2	1504.91	4699.46	3380.97	3298.78	5685.79	12545.2	4259.68	10514.9	10886.3	12219.3	18565.1	6525.02	20467	19419.8	16719.9	8081.73	6919.08	1309.97	8363.96	10469.1	59832.5	60530.2	44560.8	38802.4	39180.5	1603.16	19021.8	3105.32	33682.8	5235.82	2309.02	55969.7	18238.5	9659.88	9592.52	2487.14	2833.58	5856.12	8810.42	6504.37	14461	10577.6	17293.7	8365.13	7362.66
GZMB	151.268	109.153	136.656	38.6764	63.6011	159.003	46.4116	49.8495	122.045	130.64	24.0653	91.9638	185.82	317.307	455.313	516.167	441.187	383.593	428.147	182.56	142.353	23.9067	399.893	97.8	620.314	719.348	710.345	727.45	522.18	30.6105	206.171	62.1214	693.239	73.8254	27.0093	684.236	226.165	195.471	175.278	54.9259	71.0805	46.0408	191.433	81.5811	229.396	119.545	236.666	113.89	111.67
HYB-NEG	1	1	1	1	4	1	1	1	5	1	1	1	1	1	2	1	1	1	1	1	1	1	1	1	7	6	5	7	5	1	3	2	9	2	3	3	1	1	1	2	1	1	2	1	2	1	1	1	1
S6	3431.56	592.318	660.662	303.753	596.536	2009.83	1893.39	1475.73	3924.32	6306.24	1972.7	4056.79	1053.64	3678.2	5379.13	2702	5197.47	5116.2	6284.58	1067.03	985.76	217.039	1972.48	1022.09	16779	15961.4	13806.6	12938.7	8188.29	678.914	3130.88	1025.26	11136.2	894.395	328.634	16655	9433.08	3974.48	3514.75	679.105	1028.2	2131.74	2134.6	5778.12	8081.55	5458.6	7649.47	5133.35	1074.23
Ms IgG2a	7.44938	5.32099	7.44938	3.19259	5.32099	10.642	5.32099	7.44938	15.963	15.963	4.25679	15.963	12.7676	17.6782	29.4637	13.7497	19.6425	19.6425	19.6425	13.7497	2.94637	0.982124	5.89275	5.89275	51.2522	52.6374	38.7855	38.7855	33.2447	4.15559	11.0816	2.77039	37.4003	4.15559	5.54078	45.7115	35.5634	19.6535	29.9482	12.1664	11.2306	7.48704	24.3329	15.91	30.884	17.7817	32.7558	19.6535	12.8743
CD20	34.7441	30.8837	16.986	24.7069	40.1488	364.427	48.6418	19.3023	83.3859	548.957	36.2883	819.189	74.9535	168.11	252.7	174.535	174.535	246.276	263.408	59.9628	57.8213	28.9106	69.5997	108.147	283.662	335.745	319.934	388.757	272.502	22.321	90.2139	34.4115	280.872	80.9135	33.4815	371.086	61.5939	115.38	92.8246	44.2435	29.4957	10.4102	74.6067	36.4358	74.6067	31.2307	54.6537	53.7862	184.515
Beta-2-microglobulin	77.7995	233.399	255.22	53.1314	105.314	217.269	124.289	109.109	317.839	318.788	69.2605	331.122	124.927	163.495	228.893	129.119	218.831	217.993	243.146	139.18	94.7431	31.0221	136.665	72.9438	436.325	598.003	534.783	504.727	924.469	51.82	208.316	104.676	358.595	121.259	59.0748	490.217	291.713	148.19	234.537	67.6774	71.1779	31.505	142.356	494.745	284.712	150.524	224.036	135.355	135.886
Ms IgG1	22.4819	12.9704	15.5644	9.51159	8.6469	19.8879	9.51159	6.05283	28.5348	32.8582	6.05283	25.9407	15.843	35.4138	41.0055	44.7332	46.5971	40.0735	48.461	18.6388	15.843	7.45554	24.2305	21.4347	82.2294	70.4823	83.0685	74.6777	59.5743	2.51723	18.4597	7.55168	66.287	5.87353	1.67815	68.8042	80.2865	28.5463	32.1146	12.489	17.8414	8.92072	39.2512	24.978	46.3878	35.6829	41.0353	28.5463	8.11718
CD68	225.567	241.087	150.033	101.402	270.059	635.312	152.102	165.554	484.244	691.186	116.922	234.879	356.73	483.519	540.467	182.663	382.517	438.391	559.808	349.208	343.836	98.8528	610.309	240.685	745.37	602.293	473.781	514.048	1531.01	87.3882	423.233	104.523	386.393	195.338	94.2421	684.541	736.76	187.968	287.148	201.192	194.58	45.3391	732.982	443.001	715.98	319.263	605.466	304.15	185.676
CD8	71.0555	116.531	102.32	135.005	211.745	666.5	187.586	206.061	505.915	679.29	99.4777	800.085	47.6697	55.7493	73.5245	61.405	69.4847	71.9085	95.3394	78.3722	67.0608	47.6697	67.0608	58.1732	213.275	218.212	214.263	195.502	183.654	48.3819	76.0287	34.5585	229.073	52.3314	34.5585	217.225	282.753	58.4287	50.0817	57.3853	194.067	12.5204	71.9925	210.761	205.544	162.766	214.934	90.7731	63.7956
HLA-DR	93.1391	150.9	192.054	47.6526	140.07	199.996	302.522	227.433	241.151	670.746	140.792	483.746	171.108	142.165	204.309	191.539	206.011	202.606	191.539	246.873	191.539	53.631	314.124	110.667	399.481	439.195	391.304	352.758	828.163	49.059	239.455	58.4036	324.724	155.354	61.9078	409.993	262.202	129.706	94.8391	71.1293	79.4974	34.8673	223.151	146.443	317.99	177.126	251.045	132.496	175.771
HYB-POS	779.532	873.108	445.912	1013.07	927.627	1037.48	948.783	1155.47	860.089	1002.49	2079.84	1859.32	1152.38	854.814	1007.38	771.496	982.495	1087.45	1065.81	1276.81	1064.73	998.725	2184.64	1939.02	941.94	1235.85	1202.87	1174.2	1330.47	1462.37	1244.45	1359.15	1134.06	2253.77	2286.75	1093.91	2377.54	1055.64	933.327	1212.76	1158.19	1114.91	1247.57	1253.22	1338.84	1229.7	1255.1	2385.06	498.395
[truncated: 23 more columns]

## Sheet: Supplementary Data 9
Supplementary Data 9: Cell counts and distance metrics multiplex IF VECTRA images
Study_ID	res	ROI_nr	Foreground_Area	CD8_T_cells	CD4_T_cells	B_cells	Macrophages	Tumor_cells	distance_score_from_CD8_T_cells_to_CD8_T_cells	distance_score_from_CD8_T_cells_to_CD4_T_cells	distance_score_from_CD8_T_cells_to_B_cells	distance_score_from_CD8_T_cells_to_Macrophage_cells	distance_score_from_CD8_T_cells_to_Tumor_cells	distance_score_from_CD4_T_cells_to_CD8_T_cells	distance_score_from_CD4_T_cells_to_CD4_T_cells	distance_score_from_CD4_T_cells_to_B_cells	distance_score_from_CD4_T_cells_to_Macrophage_cells	distance_score_from_CD4_T_cells_to_Tumor_cells	distance_score_from_B_cells_to_CD8_T_cells	distance_score_from_B_cells_to_CD4_T_cells	distance_score_from_B_cells_to_B_cells	distance_score_from_B_cells_to_Macrophage_cells	distance_score_from_B_cells_to_Tumor_cells	distance_score_from_Macrophage_cells_to_CD8_T_cells	distance_score_from_Macrophage_cells_to_CD4_T_cells	distance_score_from_Macrophage_cells_to_B_cells	distance_score_from_Macrophage_cells_to_Macrophage_cells	distance_score_from_Macrophage_cells_to_Tumor_cells	distance_score_from_Tumor_cells_to_CD8_T_cells	distance_score_from_Tumor_cells_to_CD4_T_cells	distance_score_from_Tumor_cells_to_B_cells	distance_score_from_Tumor_cells_to_Macrophage_cells	distance_score_from_Tumor_cells_to_Tumor_cells	number.of.All.cells	density.of.All.cells..cells.mm..
102_R1	1	4588718242	335902	0	0	0	12	421	NA	NA	NA	NA	NA	NA	NA	NA	NA	NA	NA	NA	NA	NA	NA	NA	NA	NA	-1.9776	-0.419507	NA	NA	NA	4.28665	-0.142931	1118	3328.35
102_R1	1	4934319667	335902	0	0	0	14	433	NA	NA	NA	NA	NA	NA	NA	NA	NA	NA	NA	NA	NA	NA	NA	NA	NA	NA	-3.03513	-0.863829	NA	NA	NA	14.3384	1.22663	989	2944.31
102_R1	1	4953319167	335902	0	0	0	78	438	NA	NA	NA	NA	NA	NA	NA	NA	NA	NA	NA	NA	NA	NA	NA	NA	NA	NA	-2.17603	-1.29905	NA	NA	NA	22.7123	1.86836	865	2575.16
102_R1	1	5044812146	335902	0	0	1	235	380	NA	NA	NA	NA	NA	NA	NA	NA	NA	NA	NA	NA	NA	7.22716	-0.0467271	NA	NA	NA	-6.02883	-2.23563	NA	NA	NA	18.2466	2.05759	1784	5311.07
102_R1	1	5180213146	335902	0	0	3	2	435	NA	NA	NA	NA	NA	NA	NA	NA	NA	NA	NA	NA	-2.15692	-0.590484	1.14201	NA	NA	-0.172003	-0.193369	3.25621	NA	NA	5.37763	1.92638	-2.45396	1347	4010.1
102_R1	1	5886911898	325419	0	0	1	10	440	NA	NA	NA	NA	NA	NA	NA	NA	NA	NA	NA	NA	NA	6.22795	-0.439041	NA	NA	NA	-2.32776	0.451528	NA	NA	NA	9.95709	0.695738	1158	3558.49
102_R1	1	5953812398	335902	0	4	0	127	587	NA	NA	NA	NA	NA	NA	-2.38803	NA	-0.813747	-0.0514683	NA	NA	NA	NA	NA	NA	2.24882	NA	-1.63461	0.55348	NA	2.86239	NA	20.4609	1.82287	1217	3623.08
102_R1	1	6072115249	335902	0	2	0	11	569	NA	NA	NA	NA	NA	NA	1.5552	NA	0.837422	1.19176	NA	NA	NA	NA	NA	NA	-1.36964	NA	2.21672	-1.18622	NA	-0.86558	NA	0.998906	0.483488	1171	3486.14
102_R1	1	6081614749	335902	0	2	0	14	467	NA	NA	NA	NA	NA	NA	-0.207845	NA	0.956389	1.795	NA	NA	NA	NA	NA	NA	-0.579104	NA	-1.53414	0.198334	NA	-0.569398	NA	12.9974	1.33808	996	2965.15
102_R2	2	536933510	335902	0	1	0	31	33	NA	NA	NA	NA	NA	NA	NA	NA	0.427551	-0.418557	NA	NA	NA	NA	NA	NA	NA	NA	-1.04992	1.03592	NA	NA	NA	-0.806505	-1.86032	703	2092.87
102_R2	2	5421110584	335902	0	0	0	34	363	NA	NA	NA	NA	NA	NA	NA	NA	NA	NA	NA	NA	NA	NA	NA	NA	NA	NA	1.74102	0.833912	NA	NA	NA	0.594184	0.488891	906	2697.21
102_R2	2	5611913237	335902	0	1	0	33	230	NA	NA	NA	NA	NA	NA	NA	NA	-0.0201945	1.17564	NA	NA	NA	NA	NA	NA	NA	NA	0.289115	0.540504	NA	NA	NA	-0.336398	-1.63073	767	2283.4
102_R2	2	566999607	335902	1	13	0	76	156	NA	-0.819842	NA	-1.26504	-0.708162	NA	-2.31102	NA	-2.20177	1.03684	NA	NA	NA	NA	NA	NA	5.22098	NA	-0.937312	0.296679	NA	11.213	NA	1.09861	-1.17403	1068	3179.5
102_R2	2	574396126	335902	0	0	0	3	144	NA	NA	NA	NA	NA	NA	NA	NA	NA	NA	NA	NA	NA	NA	NA	NA	NA	NA	1.36956	3.05484	NA	NA	NA	0.169756	-2.53366	448	1333.72
102_R2	2	5763510187	280048	3	0	0	8	37	-1.64036	NA	NA	-0.459579	0.580754	NA	NA	NA	NA	NA	NA	NA	NA	NA	NA	-0.114447	NA	NA	-1.37955	-1.4999	-0.534539	NA	NA	-0.42894	2.69848	447	1596.16
102_R2	2	580843993	335902	0	0	0	62	314	NA	NA	NA	NA	NA	NA	NA	NA	NA	NA	NA	NA	NA	NA	NA	NA	NA	NA	-1.27749	2.93293	NA	NA	NA	1.16101	0.362547	857	2551.34
102_R2	2	626867174	335902	0	5	0	7	53	NA	NA	NA	NA	NA	NA	-0.911883	NA	-0.411113	3.5955	NA	NA	NA	NA	NA	NA	-0.343245	NA	-0.504032	1.59751	NA	1.12153	NA	-0.82822	-0.508611	805	2396.53
103_R1	1	4676714540	326050	1	9	0	160	36	NA	-0.82439	NA	-0.352785	-1.04054	NA	-0.749043	NA	0.816706	-0.40056	NA	NA	NA	NA	NA	NA	-0.284944	NA	1.02277	0.099727	NA	-0.599905	NA	0.385445	-0.751272	768	2355.47
103_R1	1	4681313959	319276	5	11	1	125	20	-2.0113	-1.19828	NA	1.61272	6.33139	-1.09275	-1.21687	NA	-0.194853	2.5618	0.483428	-0.398601	NA	-0.405801	-0.647286	0.560819	0.585043	NA	-0.544497	12.6603	-0.37576	-0.917532	NA	0.803347	-3.81729	1067	3341.94
103_R1	1	5094915266	297524	2	6	0	70	138	0.897558	0.159022	NA	1.28238	2.37751	-1.07625	-1.59241	NA	-0.331562	1.21105	NA	NA	NA	NA	NA	-0.361944	0.555607	NA	-0.317993	2.05817	0.737676	3.70073	NA	2.39682	0.461206	1809	6080.18
103_R1	1	5225515211	335902	4	2	0	174	164	-0.0826774	-0.109439	NA	1.34055	-1.52288	0.401804	-0.621238	NA	0.770302	-1.01877	NA	NA	NA	NA	NA	0.0709409	-0.310157	NA	0.883635	1.37966	-0.128461	-0.949632	NA	1.90351	1.06238	1157	3444.46
103_R1	1	5378712148	335902	1	4	5	252	459	NA	-0.184516	0.672834	1.42462	0.204692	NA	1.8056	0.912975	-0.253183	0.396793	NA	-0.869873	0.333178	0.318137	7.55125	NA	-1.05542	1.22092	-1.46693	3.23917	NA	-0.996303	1.4731	-1.15706	-3.02826	1032	3072.32
103_R1	1	5394513780	334010	1	11	0	84	20	NA	-1.12057	NA	1.56302	0.73777	NA	-1.2437	NA	4.7144	2.01549	NA	NA	NA	NA	NA	NA	-0.758063	NA	-2.23211	1.42623	NA	-1.03679	NA	-0.937372	-2.06834	805	2410.11
103_R1	1	5404412929	334438	1	25	2	93	337	NA	-0.142874	0.039721	-0.0290944	-0.912488	NA	-0.77546	2.28838	2.84726	4.69286	NA	0.480297	-1.35827	-1.2208	-0.697369	NA	-0.212163	0.416648	-1.37696	0.448127	NA	-0.948132	0.062448	-3.60504	-5.52046	914	2732.94
103_R1	1	5705212559	335902	0	13	1	238	82	NA	NA	NA	NA	NA	NA	-0.0474584	NA	-1.04425	-1.08064	NA	-0.509489	NA	-1.38143	-0.237617	NA	-0.636557	NA	-0.332237	-0.837473	NA	-0.512596	NA	1.31001	1.2861	1272	3786.82
103_R1	1	5710512059	335902	0	6	0	305	129	NA	NA	NA	NA	NA	NA	-0.191346	NA	-0.0689487	0.325705	NA	NA	NA	NA	NA	NA	-0.822239	NA	-0.469046	2.62194	NA	-0.952327	NA	-1.32581	-0.256504	1164	3465.3
103_R1	1	5804916282	335902	0	10	0	146	558	NA	NA	NA	NA	NA	NA	-0.6529	NA	-0.210779	0.432124	NA	NA	NA	NA	NA	NA	-1.02607	NA	-0.0557028	-1.37282	NA	-0.818431	NA	1.34051	1.82535	957	2849.04
103_R1	1	5830415331	335902	0	7	0	203	283	NA	NA	NA	NA	NA	NA	-0.670318	NA	-0.158224	-2.10071	NA	NA	NA	NA	NA	NA	-0.436716	NA	-0.190927	-0.351684	NA	-0.447478	NA	0.76734	1.38348	1175	3498.04
103_R1	1	5869511393	335902	7	12	0	78	81	1.1725	1.1936	NA	-0.357095	1.28911	-0.50623	-0.441593	NA	2.85894	-0.418325	NA	NA	NA	NA	NA	-0.743782	0.593554	NA	-3.94048	-1.33132	-0.337961	0.337592	NA	2.30884	-0.105129	1043	3105.07
103_R1	1	5921812138	335902	10	17	0	213	154	0.587383	-0.703274	NA	0.352943	1.07401	0.103735	1.0465	NA	-0.83476	4.32026	NA	NA	NA	NA	NA	0.271014	-0.903038	NA	-2.10796	7.41993	1.70481	-0.355471	NA	1.82058	-2.37903	1203	3581.4
103_R1	1	5954612897	335902	8	14	0	321	444	-0.457529	-0.144906	NA	0.544135	1.82977	0.114894	1.33907	NA	-0.0186464	0.439054	NA	NA	NA	NA	NA	0.291523	-1.1063	NA	-1.33179	7.6296	-0.619894	-1.08003	NA	-0.0361847	-2.67883	1156	3441.48
103_R2	2	4581914758	311045	0	4	0	13	20	NA	NA	NA	NA	NA	NA	-1.63909	NA	-0.603136	0.588947	NA	NA	NA	NA	NA	NA	1.59596	NA	-0.157464	24.3561	NA	-1.04871	NA	0.740698	-2.89794	216	694.434
103_R2	2	4760915752	335902	0	8	1	104	4	NA	NA	NA	NA	NA	NA	-0.599495	NA	2.77166	0.846826	NA	-0.311454	NA	-0.140419	-0.139024	NA	0.550934	NA	-4.71419	-0.385551	NA	1.44329	NA	-1.57937	-1.95816	418	1244.41
103_R2	2	485704979	335902	0	8	0	13	1	NA	NA	NA	NA	NA	NA	-0.722261	NA	0.0331634	NA	NA	NA	NA	NA	NA	NA	-0.178571	NA	0.556867	NA	NA	-0.610058	NA	-0.543786	NA	114	339.385
103_R2	2	491548112	335902	0	26	0	46	53	NA	NA	NA	NA	NA	NA	-0.0463585	NA	0.623352	1.15082	NA	NA	NA	NA	NA	NA	-0.0884325	NA	-1.66024	0.516935	NA	-0.162515	NA	0.61487	-0.573967	423	1259.3
103_R2	2	492394979	335902	0	21	0	105	0	NA	NA	NA	NA	NA	NA	0.351509	NA	0.984425	NA	NA	NA	NA	NA	NA	NA	-1.13847	NA	-1.25369	NA	NA	NA	NA	NA	NA	585	1741.58
103_R2	2	493416426	335902	0	20	0	39	36	NA	NA	NA	NA	NA	NA	-1.27073	NA	0.372975	0.802794	NA	NA	NA	NA	NA	NA	2.88413	NA	0.456901	0.752849	NA	2.65734	NA	-0.716765	-0.8271	712	2119.67
103_R2	2	508214784	335902	0	0	1	23	38	NA	NA	NA	NA	NA	NA	NA	NA	NA	NA	NA	NA	NA	0.00944991	0.165877	NA	NA	NA	-1.40846	5.23984	NA	NA	NA	4.5157	-3.1909	356	1059.83
103_R2	2	508215284	335902	1	1	1	40	136	NA	NA	NA	-1.27746	-0.991018	NA	NA	NA	-1.07989	-0.0684015	NA	NA	NA	0.769368	0.500549	NA	NA	NA	0.278264	2.40443	NA	NA	NA	-0.468352	-0.436714	603	1795.17
103_R2	2	528363441	335902	0	9	0	12	15	NA	NA	NA	NA	NA	NA	0.025203	NA	1.55642	0.0816558	NA	NA	NA	NA	NA	NA	0.5267	NA	-0.641523	-1.09384	NA	-0.0471992	NA	2.17045	-0.894029	281	836.553
103_R2	2	529214004	335902	0	45	0	42	19	NA	NA	NA	NA	NA	NA	-1.38305	NA	-0.535893	-0.706326	NA	NA	NA	NA	NA	NA	-0.153592	NA	-1.36134	-1.92257	NA	0.533689	NA	0.251726	-1.79886	587	1747.53
103_R2	2	5370317771	335902	1	8	0	18	155	NA	-0.186011	NA	-0.917327	-0.750011	NA	-0.369691	NA	0.153829	0.932428	NA	NA	NA	NA	NA	NA	-0.898782	NA	-0.946481	0.700915	NA	-0.304015	NA	-0.900837	-0.203299	699	2080.96
103_R2	2	543517015	331193	0	2	0	9	4	NA	NA	NA	NA	NA	NA	-0.968236	NA	-0.389929	-0.354341	NA	NA	NA	NA	NA	NA	0.242233	NA	1.2825	0.278804	NA	-0.310345	NA	-0.110478	-0.402571	302	911.855
105_R1	1	492048356	335902	1	8	0	5	86	NA	-0.927427	NA	0.166965	1.91213	NA	-0.579688	NA	-0.359564	2.16284	NA	NA	NA	NA	NA	NA	-0.0840759	NA	0.301794	5.79511	NA	2.49192	NA	0.148154	-3.58396	761	2265.54
105_R1	1	498738356	335902	2	6	0	2	289	2.63579	-0.320065	NA	1.65226	-0.888676	-0.509653	0.282534	NA	0.566301	-0.490382	NA	NA	NA	NA	NA	0.369427	-0.51158	NA	-1.33434	-1.60597	0.121719	-0.98033	NA	0.331678	0.708769	890	2649.58
105_R1	1	549392849	335902	0	1	0	84	469	NA	NA	NA	NA	NA	NA	NA	NA	-0.674038	0.359171	NA	NA	NA	NA	NA	NA	NA	NA	-1.2121	0.045363	NA	NA	NA	4.38988	1.04794	1064	3167.59
105_R1	1	555153349	335902	0	1	2	146	732	NA	NA	NA	NA	NA	NA	NA	0.0676042	-0.447552	-0.486255	NA	NA	-1.22622	-0.0595476	-0.0575875	NA	NA	0.483336	1.55457	0.0782299	NA	NA	0.420997	-0.192587	0.363035	979	2914.54
105_R1	1	561823987	335902	0	2	0	61	500	NA	NA	NA	NA	NA	NA	-1.37314	NA	1.64137	0.906756	NA	NA	NA	NA	NA	NA	0.722275	NA	-1.97791	-0.756568	NA	0.658577	NA	1.35732	0.206416	908	2703.17
105_R1	1	567868486	335902	0	0	2	57	211	NA	NA	NA	NA	NA	NA	NA	NA	NA	NA	NA	NA	-1.17107	6.15308	-0.172617	NA	NA	1.90751	-1.4069	-2.58816	NA	NA	0.577527	5.72313	0.0430412	982	2923.47
105_R1	1	567868986	335902	1	5	0	100	581	NA	-0.671994	NA	3.25782	-0.841136	NA	-0.239229	NA	-1.26553	-0.795434	NA	NA	NA	NA	NA	NA	1.5505	NA	0.476201	-2.29611	NA	1.88013	NA	0.246297	-1.61266	978	2911.56
105_R1	1	568513987	285042	45	22	1	39	565	-5.59083	-3.2158	NA	-3.17356	1.05198	-2.87084	-4.78316	NA	-0.787941	4.60016	-0.554701	-1.30821	NA	-0.151896	-0.419233	-3.02744	-1.53705	NA	-3.81279	3.18909	68.0927	22.2757	NA	44.3915	1.38023	985	3455.64
105_R1	1	569555273	335902	0	5	0	85	317	NA	NA	NA	NA	NA	NA	-0.295491	NA	-1.28516	0.894544	NA	NA	NA	NA	NA	NA	-0.759754	NA	-2.7753	0.992251	NA	-0.527112	NA	1.19053	0.669692	873	2598.97
105_R1	1	571304773	335902	10	15	7	45	461	-3.59728	-2.74313	-2.04888	-2.88658	0.475964	-1.98203	-2.997	-1.97008	-3.06272	-0.0134864	-1.69767	-2.30053	-3.03945	-2.54552	0.635631	3.3048	4.44675	1.32892	-0.0933829	0.887921	12.2435	15.1526	6.09379	4.60085	2.06195	1020	3036.6
105_R1	1	580385655	335902	0	5	2	220	517	NA	NA	NA	NA	NA	NA	0.867589	-1.11391	-1.44149	-0.0267654	NA	0.394586	0.547423	-0.226952	1.16624	NA	-0.109471	-1.09164	0.338328	0.527301	NA	0.21567	-1.07241	-0.300521	0.859895	756	2250.66
105_R1	1	587075655	335902	9	27	6	3	234	-2.6144	-2.54501	-1.70978	-1.77832	0.95672	-1.08544	-1.54922	-1.49737	-1.79492	0.648541	-1.25855	-1.32529	-2.2078	-1.78496	1.29122	-1.03861	-0.669568	-1.36991	-1.1466	-0.259066	8.80824	20.4092	4.25592	0.97384	-0.762749	742	2208.98
105_R1	1	5899915534	332771	56	55	4	21	382	-3.02152	1.05597	-0.906549	1.89348	-0.466702	5.45778	-3.38774	-0.48142	2.31985	-0.327168	-0.514476	-1.08965	-1.19596	1.1826	2.4974	4.12651	11.3728	2.9883	0.410692	-0.275492	8.66501	6.68261	0.738395	3.44121	-0.705174	1394	4189.07
105_R1	1	5922616638	335902	47	29	0	125	461	-1.61202	-1.17124	NA	5.54136	0.0514205	1.65309	-1.2659	NA	2.39985	0.373568	NA	NA	NA	NA	NA	5.44049	1.26184	NA	-1.05508	-2.70768	3.63291	1.58735	NA	3.07664	1.0514	1398	4161.93
105_R1	1	5929115034	334245	47	21	1	44	333	-0.642571	-0.746879	NA	3.0834	0.425848	-1.40989	-0.495355	NA	-0.969509	-0.650262	-0.350771	-0.625819	NA	-0.580603	1.43126	-0.480722	-1.54342	NA	-0.688934	-2.38315	-0.342822	-0.553847	NA	6.29651	0.0416115	1302	3895.34
105_R1	1	5981015768	335902	36	38	0	9	269	-1.03106	0.00828157	NA	0.849079	-1.43518	0.0814918	0.235274	NA	1.45364	1.30244	NA	NA	NA	NA	NA	1.18468	-0.614923	NA	-3.0173	-1.18561	2.12223	1.42541	NA	2.36464	0.342304	1398	4161.93
105_R1	1	5996016443	325240	145	32	1	48	226	-3.67139	-2.15487	NA	1.36399	8.43907	2.63707	-0.87041	NA	1.93784	3.38408	-0.984427	-1.11486	NA	0.355482	0.270901	23.4264	2.86203	NA	-1.3692	0.594423	43.0223	4.02471	NA	1.4624	2.30321	1535	4719.58
105_R1	1	6007015093	335902	56	15	0	8	205	-1.06901	3.27234	NA	0.151902	1.35366	1.27393	-2.95893	NA	0.347433	-2.06114	NA	NA	NA	NA	NA	-1.02299	2.87165	NA	-1.92744	-0.609328	4.66652	2.58611	NA	2.16468	0.147305	1297	3861.24
105_R1	1	602027908	301226	3	43	5	99	122	-1.65573	-1.70106	-1.06745	0.477954	3.60407	-1.37333	-3.08563	-0.867278	1.57184	9.9456	-0.922986	-1.45734	-0.796154	-0.665861	1.67649	1.34518	16.4641	2.10942	0.254605	1.22259	1.64871	23.7954	2.46113	-1.35909	-0.348997	816	2708.93
105_R1	1	6031713405	335902	23	41	0	2	355	0.558322	-2.48224	NA	-0.867687	1.89821	-1.24119	-2.32859	NA	-0.656972	2.43327	NA	NA	NA	NA	NA	-1.13076	-0.948909	NA	-1.38425	-0.64888	3.03302	4.36329	NA	0.630639	3.25629	1129	3361.1
105_R1	1	6062814593	335902	14	60	0	35	263	-1.38149	-0.954236	NA	1.06345	0.346746	0.00904061	0.355245	NA	4.67234	-2.23317	NA	NA	NA	NA	NA	1.07203	0.474056	NA	-1.84451	0.0838739	1.11736	-0.633618	NA	4.26866	-0.280871	1338	3983.3
105_R1	1	614484279	335902	0	4	0	162	85	NA	NA	NA	NA	NA	NA	-1.59205	NA	0.133494	0.0555723	NA	NA	NA	NA	NA	NA	0.218366	NA	1.31876	0.536342	NA	0.0300561	NA	-1.19565	-1.23536	646	1923.18
105_R1	1	6182213807	334563	32	52	2	65	234	-3.0118	0.643786	-0.726813	8.49952	1.67404	0.268078	-1.0275	-0.797644	7.92086	5.60105	-0.0955235	-0.961594	-1.25904	0.781018	1.00742	29.1197	5.79983	1.28363	-3.78466	-1.09548	18.0139	7.79806	0.40294	13.8153	-1.09255	1553	4641.88
105_R2	2	4363610209	334160	0	9	0	84	0	NA	NA	NA	NA	NA	NA	1.48543	NA	0.663332	NA	NA	NA	NA	NA	NA	NA	-0.613955	NA	0.615955	NA	NA	NA	NA	NA	NA	296	885.802
105_R2	2	440856514	299427	0	0	0	14	0	NA	NA	NA	NA	NA	NA	NA	NA	NA	NA	NA	NA	NA	NA	NA	NA	NA	NA	-2.99506	NA	NA	NA	NA	NA	NA	370	1235.7
105_R2	2	4430510090	335902	0	5	0	31	0	NA	NA	NA	NA	NA	NA	-1.60777	NA	0.556236	NA	NA	NA	NA	NA	NA	NA	3.43976	NA	-0.468949	NA	NA	NA	NA	NA	NA	295	878.232
105_R2	2	443967220	318722	3	2	0	29	0	-1.74894	-1.3055	NA	-0.421024	NA	-0.826908	-1.03602	NA	-1.03837	NA	NA	NA	NA	NA	NA	1.63214	0.145563	NA	-0.46335	NA	NA	NA	NA	NA	NA	176	552.205
105_R2	2	4568310421	324177	0	0	0	17	0	NA	NA	NA	NA	NA	NA	NA	NA	NA	NA	NA	NA	NA	NA	NA	NA	NA	NA	-2.30851	NA	NA	NA	NA	NA	NA	264	814.369
105_R2	2	456839921	314169	1	5	0	37	0	NA	-0.811137	NA	-1.31026	NA	NA	-1.7536	NA	-0.427379	NA	NA	NA	NA	NA	NA	NA	-1.28018	NA	-2.1999	NA	NA	NA	NA	NA	NA	201	639.783
105_R2	2	4589311701	326525	0	2	0	30	0	NA	NA	NA	NA	NA	NA	-0.185119	NA	-0.226189	NA	NA	NA	NA	NA	NA	NA	-1.02492	NA	-0.971507	NA	NA	NA	NA	NA	NA	365	1117.83
105_R2	2	4589312201	325366	0	11	0	43	0	NA	NA	NA	NA	NA	NA	-1.46489	NA	-0.530823	NA	NA	NA	NA	NA	NA	NA	-0.692924	NA	-1.19307	NA	NA	NA	NA	NA	NA	377	1158.7
105_R2	2	459399000	321417	0	1	0	16	0	NA	NA	NA	NA	NA	NA	NA	NA	-0.153448	NA	NA	NA	NA	NA	NA	NA	NA	NA	-0.577872	NA	NA	NA	NA	NA	NA	298	927.145
105_R2	2	4712712591	335902	3	13	0	39	0	-1.09359	-0.781326	NA	-1.81589	NA	0.164304	-0.629224	NA	0.00460713	NA	NA	NA	NA	NA	NA	-0.825391	0.566354	NA	-0.0477345	NA	NA	NA	NA	NA	NA	363	1080.67
105_R2	2	4720012091	335902	0	3	0	33	0	NA	NA	NA	NA	NA	NA	-1.07064	NA	0.533405	NA	NA	NA	NA	NA	NA	NA	2.16503	NA	-2.13654	NA	NA	NA	NA	NA	NA	295	878.232
105_R2	2	4800512426	333424	1	10	0	54	0	NA	-0.516484	NA	-1.41967	NA	NA	-0.362334	NA	-0.822928	NA	NA	NA	NA	NA	NA	NA	-0.652183	NA	-0.157782	NA	NA	NA	NA	NA	NA	311	932.745
105_R2	2	487649239	335902	0	0	0	107	0	NA	NA	NA	NA	NA	NA	NA	NA	NA	NA	NA	NA	NA	NA	NA	NA	NA	NA	-0.503934	NA	NA	NA	NA	NA	NA	459	1366.47
105_R2	2	494339239	281394	0	0	0	116	0	NA	NA	NA	NA	NA	NA	NA	NA	NA	NA	NA	NA	NA	NA	NA	NA	NA	NA	0.262199	NA	NA	NA	NA	NA	NA	321	1140.75
108_R1	1	462885724	293468	0	1	0	0	153	NA	NA	NA	NA	NA	NA	NA	NA	NA	-1.0144	NA	NA	NA	NA	NA	NA	NA	NA	NA	NA	NA	NA	NA	NA	-2.69514	1469	5005.66
108_R1	1	475344491	331433	1	3	0	1	113	NA	-1.00251	NA	-0.8392	7.06663	NA	0.162459	NA	NA	5.53711	NA	NA	NA	NA	NA	-0.738643	-0.148143	NA	NA	-1.37051	NA	0.0855924	NA	NA	-2.35887	802	2419.79
108_R1	1	477144991	277828	0	0	0	0	34	NA	NA	NA	NA	NA	NA	NA	NA	NA	NA	NA	NA	NA	NA	NA	NA	NA	NA	NA	NA	NA	NA	NA	NA	1.78678	523	1882.46
108_R1	1	4830714904	335902	1	8	0	1	592	NA	-0.993948	NA	-0.469407	-1.10736	NA	1.54316	NA	NA	-0.0739526	NA	NA	NA	NA	NA	-0.497731	-0.265127	NA	NA	-1.62091	NA	0.0707012	NA	NA	1.30926	1750	5209.85
108_R1	1	4830715404	334461	0	1	0	0	618	NA	NA	NA	NA	NA	NA	NA	NA	NA	0.00022786	NA	NA	NA	NA	NA	NA	NA	NA	NA	NA	NA	NA	NA	NA	-0.0834801	1717	5133.63
108_R1	1	520306860	335902	0	0	0	0	40	NA	NA	NA	NA	NA	NA	NA	NA	NA	NA	NA	NA	NA	NA	NA	NA	NA	NA	NA	NA	NA	NA	NA	NA	-0.50002	684	2036.31
108_R1	1	528527314	334464	4	9	0	0	97	-0.634553	0.0666031	NA	NA	0.00897731	-0.0307247	-1.43188	NA	NA	1.66974	NA	NA	NA	NA	NA	NA	NA	NA	NA	NA	0.174285	0.7659	NA	NA	1.46677	650	1943.41
108_R1	1	5324717867	319513	1	4	0	0	14	NA	-1.12951	NA	NA	-0.825797	NA	-1.10917	NA	NA	-1.47815	NA	NA	NA	NA	NA	NA	NA	NA	NA	NA	NA	0.885341	NA	NA	-0.39527	1061	3320.68
108_R1	1	6075220904	335902	0	0	0	1	410	NA	NA	NA	NA	NA	NA	NA	NA	NA	NA	NA	NA	NA	NA	NA	NA	NA	NA	NA	-0.855562	NA	NA	NA	NA	1.00008	1442	4292.92
108_R1	1	6142120904	335902	0	0	0	1	429	NA	NA	NA	NA	NA	NA	NA	NA	NA	NA	NA	NA	NA	NA	NA	NA	NA	NA	NA	1.55432	NA	NA	NA	NA	0.600829	1507	4486.43
108_R1	1	620455349	335902	1	0	0	3	489	NA	NA	NA	0.803168	-0.349529	NA	NA	NA	NA	NA	NA	NA	NA	NA	NA	NA	NA	NA	-0.0866646	-1.78381	NA	NA	NA	-0.192006	0.383886	1162	3459.34
108_R1	1	628295488	335902	0	0	0	0	444	NA	NA	NA	NA	NA	NA	NA	NA	NA	NA	NA	NA	NA	NA	NA	NA	NA	NA	NA	NA	NA	NA	NA	NA	1.1467	1188	3536.75
108_R2	2	522008681	335902	1	0	0	137	42	NA	NA	NA	2.05017	0.305867	NA	NA	NA	NA	NA	NA	NA	NA	NA	NA	NA	NA	NA	-0.486275	9.78165	NA	NA	NA	1.95667	-4.11098	2040	6073.2
108_R2	2	523328181	307263	3	10	0	404	499	-0.412705	0.989689	NA	-0.144451	0.0141713	1.78657	-2.60693	NA	-0.26472	0.337178	NA	NA	NA	NA	NA	0.781873	1.23667	NA	-1.00753	7.82357	-0.285574	1.1496	NA	1.49929	0.261202	1923	6258.48
108_R2	2	5234211249	335902	1	5	0	214	0	NA	-0.786583	NA	1.81225	NA	NA	-0.805152	NA	0.580627	NA	NA	NA	NA	NA	NA	NA	4.49857	NA	0.0856125	NA	NA	NA	NA	NA	NA	2465	7338.45
108_R2	2	5237513075	335902	0	0	0	603	221	NA	NA	NA	NA	NA	NA	NA	NA	NA	NA	NA	NA	NA	NA	NA	NA	NA	NA	-1.9873	10.5601	NA	NA	NA	-4.72584	-4.9822	2156	6418.54
108_R2	2	5301110749	335902	4	2	0	255	0	-1.63195	-0.663682	NA	0.620857	NA	0.329001	-0.274672	NA	0.17817	NA	NA	NA	NA	NA	NA	3.74719	-0.742298	NA	-0.746962	NA	NA	NA	NA	NA	NA	2223	6618
108_R2	2	5304412575	335902	0	7	1	344	1508	NA	NA	NA	NA	NA	NA	0.263529	NA	0.953427	1.46796	NA	0.882349	NA	-1.06641	-0.154037	NA	0.385614	NA	1.35434	0.445418	NA	-0.0127296	NA	0.103859	-0.0153104	2344	6978.22
108_R2	2	5330413451	335902	0	1	0	446	720	NA	NA	NA	NA	NA	NA	NA	NA	0.244496	26.4582	NA	NA	NA	NA	NA	NA	NA	NA	-1.29041	55.7726	NA	NA	NA	-8.30124	-11.2361	2157	6421.51
108_R2	2	533419211	335902	3	5	0	389	505	-1.14075	-0.591734	NA	0.0704639	-1.18017	0.904903	1.26432	NA	0.743176	0.550495	NA	NA	NA	NA	NA	0.518553	-0.570935	NA	0.528177	7.41877	0.227186	-0.731825	NA	0.00858907	-0.590001	1811	5391.45
108_R2	2	5337213951	335902	0	2	1	693	1235	NA	NA	NA	NA	NA	NA	0.0713142	-0.843461	-0.910636	0.405201	NA	-1.07188	NA	-0.614608	-0.150303	NA	-0.857279	NA	-2.45018	3.50171	NA	-1.06606	NA	-1.53657	-2.67378	2263	6737.08
108_R2	2	5993912093	335902	0	3	1	440	0	NA	NA	NA	NA	NA	NA	-1.2862	NA	0.82893	NA	NA	-0.581892	NA	1.5137	NA	NA	0.527513	NA	0.031896	NA	NA	NA	NA	NA	NA	2504	7454.55
108_R2	2	6125210183	335902	2	1	0	285	0	-0.200796	NA	NA	-0.152873	NA	0.000959457	NA	NA	-0.403244	NA	NA	NA	NA	NA	NA	-0.813419	NA	NA	0.565955	NA	NA	NA	NA	NA	NA	2166	6448.31
108_R2	2	6125210683	335902	3	11	0	262	0	-0.0119228	1.12706	NA	-0.361309	NA	-0.873197	-2.42576	NA	-0.440083	NA	NA	NA	NA	NA	NA	-0.986551	4.39418	NA	1.10481	NA	NA	NA	NA	NA	NA	2193	6528.69
108_R2	2	6211111857	335902	1	7	0	563	0	NA	-0.955683	NA	-0.270795	NA	NA	-0.111806	NA	-0.631279	NA	NA	NA	NA	NA	NA	NA	0.229072	NA	1.77459	NA	NA	NA	NA	NA	NA	2345	6981.2
108_R2	2	6284910438	335902	1	3	0	330	0	NA	-0.588551	NA	0.188022	NA	NA	1.23208	NA	0.602959	NA	NA	NA	NA	NA	NA	NA	-1.09546	NA	0.14238	NA	NA	NA	NA	NA	NA	2289	6814.49
108_R2	2	6351810517	335902	0	4	0	350	0	NA	NA	NA	NA	NA	NA	-0.483197	NA	0.507467	NA	NA	NA	NA	NA	NA	NA	2.29238	NA	-1.16864	NA	NA	NA	NA	NA	NA	2407	7165.78
108_R2	2	645447344	332955	2	1	0	451	0	-1.12583	NA	NA	1.07994	NA	-1.01733	NA	NA	2.48187	NA	NA	NA	NA	NA	NA	1.05832	NA	NA	0.572241	NA	NA	NA	NA	NA	NA	2124	6379.24
110_R1	1	475285094	327600	3	3	0	59	416	-0.260731	-0.735938	NA	-0.457208	4.151	-0.71753	-0.741172	NA	1.41799	1.51259	NA	NA	NA	NA	NA	0.452044	0.715102	NA	-1.69378	4.57244	1.06875	1.15603	NA	-0.422157	-3.53973	1107	3379.12
110_R1	1	483996627	333712	3	1	0	404	866	-2.03456	NA	NA	0.104914	0.431363	-0.243868	NA	NA	-0.546787	-0.105332	NA	NA	NA	NA	NA	1.87218	NA	NA	-0.599994	-0.772044	1.25124	NA	NA	4.10664	-0.0213222	1906	5711.51
110_R1	1	487126127	335902	0	0	0	59	1420	NA	NA	NA	NA	NA	NA	NA	NA	NA	NA	NA	NA	NA	NA	NA	NA	NA	NA	-0.612162	-0.608611	NA	NA	NA	2.40976	1.81693	1719	5117.56
110_R1	1	4970020828	335902	0	0	0	2	434	NA	NA	NA	NA	NA	NA	NA	NA	NA	NA	NA	NA	NA	NA	NA	NA	NA	NA	-1.20244	-0.769513	NA	NA	NA	1.18586	-1.38255	900	2679.35
110_R1	1	4970021328	323066	0	8	0	126	150	NA	NA	NA	NA	NA	NA	-1.36517	NA	-0.402548	0.726757	NA	NA	NA	NA	NA	NA	-0.668649	NA	-1.35715	-0.120314	NA	-0.80327	NA	-1.62777	-1.89595	1340	4147.77
110_R1	1	5254021479	335902	0	1	0	324	1407	NA	NA	NA	NA	NA	NA	NA	NA	-0.882891	0.203004	NA	NA	NA	NA	NA	NA	NA	NA	1.47228	-0.480329	NA	NA	NA	0.658681	-0.402868	1534	4566.81
110_R1	1	5254021979	335902	0	1	0	258	627	NA	NA	NA	NA	NA	NA	NA	NA	-0.782778	-0.883985	NA	NA	NA	NA	NA	NA	NA	NA	0.64302	2.08258	NA	NA	NA	-1.46749	-0.59528	1444	4298.87
110_R1	1	5479221589	330497	0	1	0	4	234	NA	NA	NA	NA	NA	NA	NA	NA	-0.590634	6.08933	NA	NA	NA	NA	NA	NA	NA	NA	-1.40873	3.50907	NA	NA	NA	-0.289659	-7.5665	717	2169.46
110_R1	1	5579111386	335902	0	0	0	0	444	NA	NA	NA	NA	NA	NA	NA	NA	NA	NA	NA	NA	NA	NA	NA	NA	NA	NA	NA	NA	NA	NA	NA	NA	0.513748	1511	4498.34
110_R1	1	5697516036	335902	0	1	0	36	763	NA	NA	NA	NA	NA	NA	NA	NA	4.98314	3.99184	NA	NA	NA	NA	NA	NA	NA	NA	-2.07592	0.101846	NA	NA	NA	0.467395	-3.33221	2214	6591.21
110_R1	1	5931114002	332110	0	5	0	18	36	NA	NA	NA	NA	NA	NA	-0.731021	NA	0.264854	-1.29466	NA	NA	NA	NA	NA	NA	1.61958	NA	0.18854	-0.998406	NA	0.570078	NA	-0.245962	1.06553	1279	3851.14
110_R1	1	5998014002	317833	0	0	0	70	103	NA	NA	NA	NA	NA	NA	NA	NA	NA	NA	NA	NA	NA	NA	NA	NA	NA	NA	-2.85107	-0.87363	NA	NA	NA	2.58139	-0.97627	1323	4162.56
110_R2	2	4811312001	335902	0	4	0	31	2413	NA	NA	NA	NA	NA	NA	-2.30026	NA	-1.57031	0.0841071	NA	NA	NA	NA	NA	NA	-0.461025	NA	-4.37179	-0.42862	NA	0.257146	NA	17.8377	-1.23009	2966	8829.95
110_R2	2	4819411501	335902	1	2	0	23	2338	NA	2.14192	NA	-0.407452	1.86857	1.90302	-0.58526	NA	-1.11349	-0.317093	NA	NA	NA	NA	NA	NA	-0.330475	NA	-0.405676	-0.43202	NA	1.29593	NA	0.182247	0.673436	2682	7984.47
110_R2	2	5393718698	335902	18	17	0	44	1516	-1.34004	0.153278	NA	-0.326205	0.792749	-1.30253	-1.06969	NA	0.0317051	1.61419	NA	NA	NA	NA	NA	0.879192	1.85932	NA	0.543657	-0.41044	0.81136	2.95611	NA	1.64974	-0.345029	1930	5745.72
110_R2	2	5422918198	335902	21	25	0	5	1270	-1.17099	-0.0718236	NA	2.26212	0.398975	-0.905755	-1.73976	NA	1.85348	-0.559293	NA	NA	NA	NA	NA	-0.419802	-0.465223	NA	-1.55161	0.561045	-0.618547	1.80586	NA	2.67888	-0.570255	2006	5971.98
110_R2	2	5438017002	335902	16	22	0	23	788	0.417712	2.66815	NA	0.395602	0.790455	-1.18608	-3.87959	NA	1.19883	0.300929	NA	NA	NA	NA	NA	-0.939137	1.89813	NA	-0.0969779	1.8859	-1.09334	4.82648	NA	1.52571	0.400015	1971	5867.78
110_R2	2	545586099	335902	13	40	0	52	1185	0.177366	-0.477096	NA	-0.457585	1.28888	1.20149	1.40774	NA	0.967507	1.90719	NA	NA	NA	NA	NA	-0.530235	0.509108	NA	-0.145866	-1.19563	0.822146	0.793822	NA	4.28237	1.15663	2420	7204.48
110_R2	2	545586599	335902	3	13	0	17	1789	0.354006	-0.819129	NA	-1.51227	1.1545	-0.571371	0.0317493	NA	0.137161	0.134391	NA	NA	NA	NA	NA	-0.821773	0.281968	NA	-1.5003	-1.77777	-0.680146	-0.11276	NA	-0.160356	-1.42497	2512	7478.37
110_R2	2	5489818569	335902	45	33	0	0	1053	-2.90204	-0.900384	NA	NA	0.948869	8.20576	-4.55754	NA	NA	-0.95874	NA	NA	NA	NA	NA	NA	NA	NA	NA	NA	24.6341	14.4042	NA	NA	-1.69302	1928	5739.77
110_R2	2	5498119170	335902	5	8	0	10	1431	0.882716	0.872366	NA	1.65727	1.19743	-1.17541	-0.634719	NA	1.77793	0.703998	NA	NA	NA	NA	NA	-1.49067	4.4575	NA	-1.03222	0.156923	-0.98934	2.37787	NA	6.91601	0.175209	1758	5233.67
110_R2	2	5586918240	333394	1	6	0	0	1751	NA	1.18974	NA	NA	-0.311616	NA	-2.03547	NA	NA	0.45443	NA	NA	NA	NA	NA	NA	NA	NA	NA	NA	NA	0.946585	NA	NA	1.5495	1875	5623.97
110_R2	2	599545857	335902	0	0	0	486	13	NA	NA	NA	NA	NA	NA	NA	NA	NA	NA	NA	NA	NA	NA	NA	NA	NA	NA	0	2.53252	NA	NA	NA	0.190673	-1.86082	486	1446.85
110_R2	2	618237100	335902	0	0	0	5	234	NA	NA	NA	NA	NA	NA	NA	NA	NA	NA	NA	NA	NA	NA	NA	NA	NA	NA	-1.59171	-1.49131	NA	NA	NA	1.40431	0.9967	743	2211.95
110_R2	2	621476600	335902	7	14	0	51	233	-2.60751	-0.564128	NA	-2.24025	0.867335	1.49978	-0.846803	NA	-1.27117	-0.436845	NA	NA	NA	NA	NA	4.22088	0.761178	NA	2.15615	1.57106	1.59246	-0.497844	NA	0.91041	0.189648	1168	3477.2
111_R1	1	6185913348	335902	6	0	0	45	252	-2.10822	NA	NA	0.441444	0.134888	NA	NA	NA	NA	NA	NA	NA	NA	NA	NA	1.64522	NA	NA	0.736615	0.968227	2.31426	NA	NA	0.115669	0.340645	780	2322.11
111_R1	1	6252813348	335902	0	1	0	70	87	NA	NA	NA	NA	NA	NA	NA	NA	1.96241	1.08958	NA	NA	NA	NA	NA	NA	NA	NA	0.978897	0.181782	NA	NA	NA	-2.08628	0.0993849	696	2072.03
111_R1	1	6256412476	335902	2	0	0	140	108	1.67271	NA	NA	0.336412	-0.51789	NA	NA	NA	NA	NA	NA	NA	NA	NA	NA	-0.571099	NA	NA	-0.410775	0.181019	-0.665467	NA	NA	2.25856	0.0393353	749	2229.82
111_R1	1	6270511316	335902	0	5	0	33	31	NA	NA	NA	NA	NA	NA	-1.30276	NA	-1.05707	-0.0271807	NA	NA	NA	NA	NA	NA	-0.832675	NA	-1.33248	0.125002	NA	-0.469646	NA	0.935044	-0.225975	710	2113.71
111_R1	1	6307511976	335902	1	0	0	57	10	NA	NA	NA	-0.261678	1.10831	NA	NA	NA	NA	NA	NA	NA	NA	NA	NA	NA	NA	NA	1.67863	1.32379	NA	NA	NA	-0.0766302	-1.5412	688	2048.22
111_R1	1	6337411316	335902	4	4	0	65	6	-1.73468	-0.29302	NA	-0.210366	-0.000675158	1.13997	1.72408	NA	-1.32624	-0.822597	NA	NA	NA	NA	NA	-0.251333	-0.566834	NA	1.30402	-0.628476	0.821287	-0.590456	NA	0.136393	-0.633784	808	2405.46
111_R1	1	6374216121	335902	0	3	0	62	84	NA	NA	NA	NA	NA	NA	-0.228248	NA	-0.465345	1.95511	NA	NA	NA	NA	NA	NA	-0.272008	NA	1.45814	1.46064	NA	-0.185425	NA	0.0690253	0.0524337	746	2220.89
111_R1	1	6409416621	335902	1	4	0	79	191	NA	-0.876701	NA	-0.488778	2.70672	NA	-1.89177	NA	1.02735	3.97681	NA	NA	NA	NA	NA	NA	1.91759	NA	-1.21791	2.64611	NA	1.80525	NA	0.976563	-1.76389	876	2607.9
111_R1	1	6441212891	335902	5	0	0	105	31	-0.87436	NA	NA	0.498163	2.69233	NA	NA	NA	NA	NA	NA	NA	NA	NA	NA	1.06359	NA	NA	-0.872524	0.025126	1.42405	NA	NA	-0.832553	-2.05537	712	2119.67
111_R1	1	6452610605	335902	3	0	0	28	42	0.174293	NA	NA	0.746634	-1.49307	NA	NA	NA	NA	NA	NA	NA	NA	NA	NA	-0.2924	NA	NA	-0.505287	0.692047	-0.493868	NA	NA	0.640522	-0.797605	702	2089.89
111_R1	1	6508112891	335902	0	1	0	100	40	NA	NA	NA	NA	NA	NA	NA	NA	0.819813	2.9167	NA	NA	NA	NA	NA	NA	NA	NA	0.824347	0.969987	NA	NA	NA	-0.884323	-3.16721	669	1991.65
111_R1	1	6514211105	334576	5	1	0	82	15	1.33339	NA	NA	3.00127	0.808846	1.15166	NA	NA	-0.128551	-0.244965	NA	NA	NA	NA	NA	-0.306447	NA	NA	-2.26825	-0.877709	0.0760421	NA	NA	-0.6611	0.526612	619	1850.1
111_R1	1	673818577	335902	0	0	0	76	23	NA	NA	NA	NA	NA	NA	NA	NA	NA	NA	NA	NA	NA	NA	NA	NA	NA	NA	-0.170022	2.47536	NA	NA	NA	0.0502271	-2.08469	712	2119.67
111_R1	1	673819077	335902	0	0	0	53	14	NA	NA	NA	NA	NA	NA	NA	NA	NA	NA	NA	NA	NA	NA	NA	NA	NA	NA	-0.945929	-0.341127	NA	NA	NA	0.661833	-1.22489	625	1860.66
111_R1	1	6888110480	335902	0	0	0	104	3	NA	NA	NA	NA	NA	NA	NA	NA	NA	NA	NA	NA	NA	NA	NA	NA	NA	NA	-0.110104	-0.253039	NA	NA	NA	0.528712	-1.12481	567	1687.99
111_R1	1	6958212289	335902	0	0	0	156	18	NA	NA	NA	NA	NA	NA	NA	NA	NA	NA	NA	NA	NA	NA	NA	NA	NA	NA	-0.570774	0.0859911	NA	NA	NA	-2.03487	1.17011	672	2000.58
111_R1	1	6984511789	335902	4	4	0	311	11	-0.282789	-0.311321	NA	1.20407	0.465659	-0.85312	-0.880804	NA	0.345789	0.133588	NA	NA	NA	NA	NA	-0.720422	0.666019	NA	-2.37637	3.33076	-0.552474	-1.23229	NA	-0.516497	-0.595714	683	2033.33
113_R1	1	422127882	335902	0	4	0	105	483	NA	NA	NA	NA	NA	NA	-0.608681	NA	1.88969	-0.843296	NA	NA	NA	NA	NA	NA	1.35394	NA	-1.14945	-1.43578	NA	1.25119	NA	-0.956486	-0.594814	996	2965.15
113_R1	1	427077382	329605	1	6	0	30	240	NA	-0.72455	NA	-0.206079	-1.23183	NA	-2.02224	NA	0.518499	0.452813	NA	NA	NA	NA	NA	NA	1.56539	NA	-2.42802	0.820459	NA	3.74439	NA	12.7496	-0.170544	1060	3215.97
113_R1	1	433349485	324001	3	1	0	1	486	-1.278	NA	NA	NA	0.211885	-0.661475	NA	NA	-0.908354	1.48394	NA	NA	NA	NA	NA	-0.990449	-0.930945	NA	NA	2.05342	0.924432	NA	NA	NA	0.663433	842	2598.76
113_R1	1	433588245	335902	0	0	0	23	596	NA	NA	NA	NA	NA	NA	NA	NA	NA	NA	NA	NA	NA	NA	NA	NA	NA	NA	-1.98812	1.18263	NA	NA	NA	3.51802	-0.488003	962	2863.93
113_R1	1	4588417316	335902	7	29	0	14	42	1.42169	-0.435944	NA	1.96647	0.130061	0.380844	-0.543907	NA	4.17471	-0.0759341	NA	NA	NA	NA	NA	-0.0731253	1.69687	NA	-2.49113	0.185942	-0.314387	0.251495	NA	2.98254	-0.495523	988	2941.33
113_R1	1	4683916316	335902	7	18	0	59	19	-1.24496	0.560466	NA	2.56204	-0.769684	-1.18038	-1.36791	NA	1.47955	-0.923642	NA	NA	NA	NA	NA	0.258293	2.25158	NA	-0.0402422	-0.108876	-0.0676298	1.18057	NA	-0.618992	0.889678	833	2479.89
113_R1	1	4729817350	327488	3	16	0	12	83	-1.13619	-0.96925	NA	1.73044	-1.00439	0.95406	-0.131258	NA	0.954306	3.53008	NA	NA	NA	NA	NA	1.81492	-0.418245	NA	-3.38994	-0.667786	-0.164964	1.71746	NA	4.28305	0.502876	1368	4177.25
113_R1	1	4770610095	329682	0	1	0	4	22	NA	NA	NA	NA	NA	NA	NA	NA	2.9512	-0.814588	NA	NA	NA	NA	NA	NA	NA	NA	-2.13913	1.04313	NA	NA	NA	3.23978	-1.45797	642	1947.33
113_R1	1	477069595	335902	0	6	0	0	77	NA	NA	NA	NA	NA	NA	-2.08659	NA	NA	1.06295	NA	NA	NA	NA	NA	NA	NA	NA	NA	NA	NA	1.9181	NA	NA	-0.333276	719	2140.5
113_R1	1	4917719230	335902	0	2	0	141	6	NA	NA	NA	NA	NA	NA	-0.30422	NA	-0.921223	0.379922	NA	NA	NA	NA	NA	NA	-0.729306	NA	2.7982	1.97369	NA	-0.455558	NA	-0.559864	-0.895574	484	1440.9
113_R1	1	4984618730	334504	1	2	0	49	39	NA	-1.16452	NA	-0.731664	0.492065	NA	-1.37745	NA	1.49198	-1.00027	NA	NA	NA	NA	NA	NA	1.22882	NA	-1.3764	6.10517	NA	1.20493	NA	3.94518	-0.319061	543	1623.3
113_R1	1	5096214026	326462	0	1	0	0	46	NA	NA	NA	NA	NA	NA	NA	NA	NA	0.0876021	NA	NA	NA	NA	NA	NA	NA	NA	NA	NA	NA	NA	NA	NA	0.0610907	917	2808.9
113_R1	1	5173919014	335902	0	0	0	0	214	NA	NA	NA	NA	NA	NA	NA	NA	NA	NA	NA	NA	NA	NA	NA	NA	NA	NA	NA	NA	NA	NA	NA	NA	0.238648	714	2125.62
113_R1	1	5222317148	335902	0	0	0	7	211	NA	NA	NA	NA	NA	NA	NA	NA	NA	NA	NA	NA	NA	NA	NA	NA	NA	NA	-2.05677	0.1136	NA	NA	NA	4.47547	0.570575	845	2515.61
113_R1	1	5222317648	331410	2	10	0	0	97	-1.23736	-0.86968	NA	NA	1.4435	-1.51927	-1.95394	NA	NA	3.94383	NA	NA	NA	NA	NA	NA	NA	NA	NA	NA	1.69422	12.6627	NA	NA	0.615036	816	2462.21
113_R1	1	5463317545	335902	1	2	0	0	541	NA	-1.1535	NA	NA	0.400151	NA	-1.21021	NA	NA	-0.767169	NA	NA	NA	NA	NA	NA	NA	NA	NA	NA	NA	0.416413	NA	NA	-0.283426	929	2765.69
113_R1	1	5463318045	335902	0	0	0	2	319	NA	NA	NA	NA	NA	NA	NA	NA	NA	NA	NA	NA	NA	NA	NA	NA	NA	NA	-1.05173	-1.74229	NA	NA	NA	-0.0296653	0.0162982	885	2634.7
113_R2	2	4751618264	335902	0	1	0	5	1854	NA	NA	NA	NA	NA	NA	NA	NA	2.85729	-0.521718	NA	NA	NA	NA	NA	NA	NA	NA	-0.327575	0.0335792	NA	NA	NA	1.98606	0.288991	2874	8556.07
113_R2	2	544458304	335902	0	1	0	6	1928	NA	NA	NA	NA	NA	NA	NA	NA	-0.639756	0.716673	NA	NA	NA	NA	NA	NA	NA	NA	-0.776504	1.24944	NA	NA	NA	2.6872	0.122819	2606	7758.21
113_R2	2	544458804	335902	0	0	0	8	2162	NA	NA	NA	NA	NA	NA	NA	NA	NA	NA	NA	NA	NA	NA	NA	NA	NA	NA	-2.44341	0.897418	NA	NA	NA	3.33157	1.23957	2483	7392.04
113_R2	2	5640417869	335902	0	0	0	8	2310	NA	NA	NA	NA	NA	NA	NA	NA	NA	NA	NA	NA	NA	NA	NA	NA	NA	NA	-1.29567	0.268592	NA	NA	NA	8.00287	0.293232	2766	8234.54
113_R2	2	5707317869	323124	0	1	0	11	1630	NA	NA	NA	NA	NA	NA	NA	NA	-0.641272	0.264471	NA	NA	NA	NA	NA	NA	NA	NA	-0.671375	-1.86557	NA	NA	NA	0.222829	-0.614595	1965	6081.26
115_R1	1	4261713633	335902	5	34	2	293	330	-1.01107	-0.647247	0.131955	-0.38357	1.71815	-0.934141	-0.161849	0.114347	2.36897	2.09499	0.579532	5.38543	1.78098	-0.135052	0.197562	-0.0472778	6.21629	-0.775951	-1.91246	0.443221	-0.278474	4.42987	-0.691239	0.135091	0.510113	1183	3521.86
115_R1	1	4282514275	335902	7	44	1	411	797	-2.31982	0.24341	-1.35297	0.0952259	1.39627	1.18132	-0.316112	NA	0.203934	-1.38541	-0.978526	0.113568	NA	-0.966513	-0.613525	2.10011	-0.332763	NA	0.463751	1.38649	2.19375	0.363131	NA	3.97546	0.0136378	1555	4629.33
115_R1	1	4374618100	335902	2	3	0	118	141	-0.0509039	0.0944612	NA	-0.102359	33.6909	-0.417655	-0.884039	NA	1.83767	0.298212	NA	NA	NA	NA	NA	0.0501985	-0.260601	NA	0.788912	105.111	2.64559	-0.0633372	NA	1.5564	-4.57238	1013	3015.76
115_R1	1	4485415671	325883	23	69	2	343	1112	-5.13879	-3.98832	-2.35161	-1.63966	-1.50753	4.91024	-3.74492	-1.69265	0.946496	1.7759	-2.04238	-1.59291	-1.24899	0.793389	-1.61974	35.6056	34.6141	0.14221	-2.34124	-1.42504	43.8878	60.1057	0.548205	5.76928	-0.357249	1208	3706.85
115_R1	1	4485415681	325883	15	39	2	102	446	-4.13859	-3.53032	-2.28952	-0.921397	-0.364359	1.12147	-2.76795	-1.74939	-0.200895	1.29935	-1.303	-2.06104	-1.2086	0.736274	1.90882	13.6055	10.7116	-0.202969	-3.27557	1.84676	24.114	38.8005	0.741731	7.09487	-0.267645	1208	3706.85
115_R1	1	4497217893	335902	9	36	3	267	332	-1.6691	-2.0612	-1.38428	-1.41009	-0.0475173	0.26584	-1.83917	-0.871083	5.00547	-1.00695	-1.16386	-1.16358	-0.451862	0.608531	-0.329512	-0.741854	-0.484722	-0.377959	-2.53651	3.68866	1.71961	0.772408	-0.696577	23.053	1.11519	1081	3218.2
115_R1	1	4522915047	335902	11	17	0	449	392	-0.248749	-0.476689	NA	-0.957772	-0.689748	-1.01877	-1.12594	NA	-1.23937	-0.240147	NA	NA	NA	NA	NA	1.83439	2.60078	NA	0.561144	2.77916	0.446924	3.95832	NA	0.0658306	-0.26161	1251	3724.3
115_R1	1	4544714404	335902	3	43	0	450	691	-1.09488	-1.55049	NA	-0.55123	-1.38392	-0.226682	-0.656019	NA	1.60771	0.968291	NA	NA	NA	NA	NA	-0.131783	0.981166	NA	-0.046498	3.67704	0.0986352	4.94442	NA	4.21905	-1.52421	1255	3736.21
115_R1	1	4564117928	335902	3	30	2	457	79	-0.874588	-1.46631	-0.492704	0.526133	-0.284344	-0.312917	-0.325072	0.918871	-0.269584	1.01327	-1.27233	-1.26602	-1.44366	1.46398	-0.381693	-0.0104916	0.62123	2.61956	-1.04649	2.60475	-0.0783778	1.08195	1.36832	3.16763	0.14229	1101	3277.74
115_R1	1	4566518576	335902	1	14	2	304	101	NA	-1.2296	-0.0504427	-1.04269	0.620207	NA	-1.50843	-0.7592	0.688424	-1.71774	NA	0.174963	0.0135869	4.63633	-1.92888	NA	0.50639	-0.836176	-2.35352	3.58172	NA	0.87466	-0.707207	4.97574	0.931321	1014	3018.74
115_R1	1	4566519076	335902	7	115	7	278	340	-1.36922	-0.485874	-0.523436	1.2602	0.0559481	-0.935333	-6.48004	-0.599526	2.99715	2.13354	-1.72041	-2.63409	-3.02125	1.21382	2.56429	5.11785	36.411	7.35573	-1.22458	-6.39e-05	3.86585	56.8849	6.54053	5.03146	2.1708	1144	3405.75
115_R1	1	4610017428	335902	3	24	0	542	63	-1.5626	-1.10457	NA	-0.990221	-0.14358	0.755251	-2.47338	NA	-1.11048	-0.456515	NA	NA	NA	NA	NA	0.980292	-0.193804	NA	0.408943	1.95532	1.71461	-0.993445	NA	2.07891	-1.95038	875	2604.93
115_R1	1	4671416928	335902	21	51	11	275	249	-3.45143	-1.978	0.685247	-1.51117	-0.427309	2.52928	-0.337884	0.730842	0.348325	-0.0615494	-1.51837	-3.12034	-3.64817	-1.20764	0.845853	8.25079	4.16087	6.13458	-2.37273	1.04823	9.53017	7.02013	7.56817	0.780569	-1.23187	1130	3364.08
115_R1	1	4676917428	335902	14	70	4	530	129	-2.67113	-2.28535	-2.08819	-0.17246	2.01678	-2.44578	-6.37977	-2.08893	-2.59634	0.754413	-1.68002	-1.1163	-1.25106	0.0729093	0.537287	3.06636	36.3848	-0.687548	1.00835	6.72401	5.09368	35.995	-0.150541	-1.57488	-1.95042	1078	3209.27
115_R1	1	4697118403	335902	5	35	0	415	306	-2.22388	-2.44491	NA	-0.871096	6.21855	0.79594	-1.68875	NA	-0.0669634	8.55716	NA	NA	NA	NA	NA	3.63977	9.78913	NA	-1.06748	57.4624	8.33543	20.9676	NA	5.752	-5.46694	1319	3926.74
115_R1	1	4697118903	335902	3	17	1	250	376	-0.651425	0.436264	NA	-1.35429	5.52896	-0.943886	1.30611	NA	1.75187	16.0214	-0.949962	-0.862401	NA	-0.550471	0.962178	-0.0877145	2.66656	NA	-0.170006	18.7732	-0.607645	4.50415	NA	-2.47245	-5.33455	1310	3899.95
115_R1	1	4699119980	335902	2	17	0	129	633	-0.791927	-0.416499	NA	0.979978	0.0869646	-0.97765	-1.13577	NA	1.62359	-0.366793	NA	NA	NA	NA	NA	-0.108745	6.06418	NA	2.05433	-1.28077	-0.181312	5.27683	NA	0.150992	1.04777	1153	3432.55
115_R1	1	4963417779	332386	10	35	10	93	177	-2.92955	-2.45042	-1.83112	-1.88284	0.461251	-0.395404	-1.09018	-1.4543	-3.13668	1.02567	-1.59721	-2.54932	-2.95872	-1.51566	1.73049	9.65774	14.4517	6.10265	-0.727705	-0.354851	11.145	29.8392	7.60976	0.676771	-0.783069	1061	3192.07
115_R1	1	5024816888	335902	9	29	7	64	79	0.440011	-2.91299	-0.0366121	-0.342358	-1.70647	-1.43168	-1.77135	0.565044	2.42275	-1.46426	-1.95062	-2.43199	-2.96391	-1.03435	-2.46675	0.896647	3.37678	8.77222	-2.46724	3.80665	1.66581	2.62555	4.14488	10.0374	-1.46555	926	2756.76
115_R1	1	5136617858	335902	3	20	0	147	50	-1.28034	-0.637144	NA	-1.12411	-1.33338	1.56739	-2.03488	NA	0.9769	-1.88981	NA	NA	NA	NA	NA	0.477295	3.72269	NA	0.525316	2.64647	0.960031	2.81043	NA	1.24241	0.218555	983	2926.45
115_R1	1	5215718195	335902	0	10	0	118	19	NA	NA	NA	NA	NA	NA	-1.53893	NA	-1.15866	4.57218	NA	NA	NA	NA	NA	NA	5.81789	NA	1.54734	3.15204	NA	15.0305	NA	4.08353	-0.529543	790	2351.88
115_R1	1	5327915101	335902	0	7	0	148	113	NA	NA	NA	NA	NA	NA	0.397619	NA	3.14503	5.80433	NA	NA	NA	NA	NA	NA	-0.285277	NA	-2.02952	-0.290589	NA	-0.273008	NA	2.5819	-3.41165	784	2334.01
115_R1	1	5376112865	335902	0	5	0	221	147	NA	NA	NA	NA	NA	NA	0.21259	NA	0.594257	0.398295	NA	NA	NA	NA	NA	NA	-0.799947	NA	-1.21027	0.659023	NA	-0.943514	NA	2.22816	1.09456	881	2622.79
115_R1	1	5428511109	335902	0	5	0	337	221	NA	NA	NA	NA	NA	NA	-0.818217	NA	0.525799	-0.400979	NA	NA	NA	NA	NA	NA	0.379379	NA	-0.0758408	2.32932	NA	-0.0457853	NA	1.16603	0.425275	884	2631.72
115_R1	1	5428511609	335902	0	8	0	302	323	NA	NA	NA	NA	NA	NA	-1.46456	NA	0.22382	0.329421	NA	NA	NA	NA	NA	NA	0.767259	NA	0.547186	0.551139	NA	0.592394	NA	1.52068	-0.733155	811	2414.39
115_R2	2	4650617643	284954	8	29	0	251	374	-0.131993	-0.323977	NA	-1.0943	1.42719	-0.575086	-0.207052	NA	3.02042	-0.321319	NA	NA	NA	NA	NA	0.0972196	4.1711	NA	-0.438568	13.6656	-0.402232	-1.54833	NA	5.07994	-0.860667	2088	7327.49
115_R2	2	5219215391	309924	3	12	1	461	821	-1.10269	-0.965149	NA	-0.486452	0.16554	1.17104	-0.734819	NA	-1.26494	1.9235	2.26161	0.258338	NA	1.36052	-0.806091	1.07957	-0.0510513	NA	-2.36022	-0.516314	2.21824	1.6272	NA	4.26332	-4.51914	2207	7121.1
115_R2	2	5287117478	333610	29	49	1	214	341	-1.25036	0.843492	NA	0.0991859	2.54461	0.715098	-0.961748	NA	1.33544	12.3498	-0.653544	-0.357661	NA	-0.812389	-0.59244	-0.656585	1.84391	NA	-1.8584	11.8969	-0.109643	1.85298	NA	2.48247	-3.83909	2161	6477.62
115_R2	2	5476917897	335902	0	4	0	835	1065	NA	NA	NA	NA	NA	NA	-0.930169	NA	-0.706356	-0.504488	NA	NA	NA	NA	NA	NA	0.0639161	NA	-0.252615	1.15956	NA	1.0075	NA	3.69105	2.07889	2338	6960.36
115_R2	2	5598914146	324863	7	37	0	1118	1733	-2.69035	2.44786	NA	-0.942687	-1.79855	0.229143	-0.854064	NA	4.67772	2.95511	NA	NA	NA	NA	NA	0.331585	3.63944	NA	-3.13272	-0.175143	0.331044	4.44106	NA	-3.9483	-3.82958	2884	8877.58
115_R2	2	5604713362	332865	3	43	0	1229	2233	-0.631059	-1.84374	NA	-1.9249	-1.69305	-0.927421	-1.57867	NA	-0.422468	0.98106	NA	NA	NA	NA	NA	-0.169256	1.35991	NA	1.12524	4.13495	-0.573176	1.34979	NA	-1.61808	-3.01579	3146	9451.28
115_R2	2	6290211605	297087	5	18	0	276	56	-0.889842	0.0142871	NA	1.27872	-0.830343	-0.946426	-1.33514	NA	-0.948577	6.50712	NA	NA	NA	NA	NA	-0.628442	-1.33577	NA	-4.68826	16.4868	-0.116093	10.4407	NA	15.244	-4.15374	2026	6819.54
115_R2	2	6334812389	320146	4	14	0	226	601	-1.3063	0.114052	NA	1.1961	-1.17516	0.269612	-0.49636	NA	1.35791	7.95004	NA	NA	NA	NA	NA	0.245441	1.01836	NA	-0.401041	7.32227	0.205509	2.09633	NA	-3.5778	-5.46365	2207	6893.74
115_R2	2	6382513452	304282	0	3	0	238	54	NA	NA	NA	NA	NA	NA	2.28605	NA	0.130339	2.51058	NA	NA	NA	NA	NA	NA	-0.322852	NA	-0.792949	12.7357	NA	-1.2024	NA	25.3381	-1.83064	859	2823.04
117_R1	1	4546620834	335902	0	11	1	48	418	NA	NA	NA	NA	NA	NA	-1.10026	NA	0.12499	6.10404	NA	-1.02722	NA	-0.991165	-0.407257	NA	1.36831	NA	-3.24039	0.486001	NA	2.20926	NA	-3.12507	-7.15121	1262	3757.05
117_R1	1	464223899	335902	0	0	0	240	443	NA	NA	NA	NA	NA	NA	NA	NA	NA	NA	NA	NA	NA	NA	NA	NA	NA	NA	-4.39018	-2.37143	NA	NA	NA	10.995	0.980117	897	2670.42
117_R1	1	467563399	335902	0	0	0	139	125	NA	NA	NA	NA	NA	NA	NA	NA	NA	NA	NA	NA	NA	NA	NA	NA	NA	NA	-0.0767164	-0.653453	NA	NA	NA	-0.52793	0.488321	827	2462.03
117_R1	1	4799616414	187560	9	2	1	32	15	-0.0358797	-0.0818739	NA	0.587087	-1.06517	-1.01284	-1.24108	NA	-0.593924	-0.836641	-0.821761	-1.05408	NA	-0.313702	-0.614451	0.0989345	-1.25705	NA	0.707679	0.241105	-0.0235847	0.701694	NA	1.19273	-1.28005	792	4222.64
117_R1	1	5014317225	333314	1	0	0	107	101	NA	NA	NA	0.413571	0.937129	NA	NA	NA	NA	NA	NA	NA	NA	NA	NA	NA	NA	NA	-1.90435	2.1848	NA	NA	NA	3.73168	0.546186	1720	5160.31
117_R1	1	5572418877	335902	0	0	0	108	79	NA	NA	NA	NA	NA	NA	NA	NA	NA	NA	NA	NA	NA	NA	NA	NA	NA	NA	-0.949607	5.65908	NA	NA	NA	1.12563	-3.13465	1521	4528.11
117_R1	1	5611918377	335902	1	1	0	41	175	NA	-0.31263	NA	-0.556174	1.82602	-0.297409	NA	NA	-0.62742	-0.412117	NA	NA	NA	NA	NA	NA	NA	NA	-1.73916	0.868318	NA	NA	NA	-0.772729	-1.17313	1600	4763.29
117_R1	1	5709717506	327738	0	1	0	55	234	NA	NA	NA	NA	NA	NA	NA	NA	-0.947105	-0.111367	NA	NA	NA	NA	NA	NA	NA	NA	-0.311803	1.93694	NA	NA	NA	-2.90756	-2.49155	1449	4421.21
117_R1	1	5733814023	335902	0	0	0	0	227	NA	NA	NA	NA	NA	NA	NA	NA	NA	NA	NA	NA	NA	NA	NA	NA	NA	NA	NA	NA	NA	NA	NA	NA	-0.400961	694	2066.08
117_R1	1	5740720212	331325	2	2	2	11	14	0.717325	-0.139815	-0.41388	-0.392855	4.5685	-0.129211	-0.921874	-1.12621	-0.582581	1.56873	-0.665041	-0.911347	-0.630114	-0.649297	4.87101	-0.829291	0.455003	1.08681	-1.18583	0.216685	-0.273736	1.61719	2.47927	-0.346884	-1.7463	1072	3235.5
117_R1	1	6020219231	335902	0	1	1	47	117	NA	NA	NA	NA	NA	NA	NA	NA	1.50872	-1.17526	NA	1.02065	NA	-0.362166	0.302273	NA	NA	NA	-2.01396	-1.18178	NA	NA	NA	1.1214	0.206537	1069	3182.48
117_R1	1	6087119731	333878	3	1	0	88	1	-0.170056	NA	NA	0.224903	NA	-0.268307	NA	NA	-0.663364	-0.233651	NA	NA	NA	NA	NA	-0.667387	NA	NA	-2.31768	NA	0.0689835	NA	NA	-0.805351	NA	1173	3513.26
117_R1	1	6209614336	333715	1	0	0	259	269	NA	NA	NA	0.726382	-0.71229	NA	NA	NA	NA	NA	NA	NA	NA	NA	NA	NA	NA	NA	-0.343005	-0.887213	NA	NA	NA	-0.520692	1.20224	1575	4719.6
117_R1	1	6276514505	335902	1	0	0	168	171	NA	NA	NA	-0.581995	0.68782	NA	NA	NA	NA	NA	NA	NA	NA	NA	NA	NA	NA	NA	1.03337	9.13191	NA	NA	NA	-0.00231922	-2.03498	1448	4310.78
117_R1	1	632277367	330652	0	5	0	8	1	NA	NA	NA	NA	NA	NA	-0.310186	NA	1.94511	NA	NA	NA	NA	NA	NA	NA	1.01822	NA	-1.50157	NA	NA	-0.0776156	NA	-0.509899	NA	1394	4215.91
117_R1	1	638967033	326779	0	10	3	17	0	NA	NA	NA	NA	NA	NA	-2.62576	-1.3466	1.88553	NA	NA	-0.866042	-1.7312	1.25894	NA	NA	23.1944	5.41152	0.928792	NA	NA	NA	NA	NA	NA	1497	4581.08
117_R1	1	6421314796	297254	4	10	0	7	21	-1.53589	-1.27371	NA	-0.826009	2.93442	-1.86606	-2.14056	NA	-0.338332	2.999	NA	NA	NA	NA	NA	-1.30417	-0.861443	NA	-2.6547	5.04126	3.2299	10.4263	NA	6.92815	0.621924	722	2428.9
117_R1	1	6488214796	335902	1	0	0	0	34	NA	NA	NA	NA	0.485377	NA	NA	NA	NA	NA	NA	NA	NA	NA	NA	NA	NA	NA	NA	NA	NA	NA	NA	NA	0.322379	307	913.957
117_R2	2	5241919437	335902	0	1	0	71	164	NA	NA	NA	NA	NA	NA	NA	NA	1.63206	-1.24154	NA	NA	NA	NA	NA	NA	NA	NA	-1.65735	12.2244	NA	NA	NA	7.27194	-1.27325	1343	3998.19
117_R2	2	525756031	335902	0	1	0	93	576	NA	NA	NA	NA	NA	NA	NA	NA	0.797461	-1.10218	NA	NA	NA	NA	NA	NA	NA	NA	1.40248	0.726412	NA	NA	NA	-1.14223	0.103696	1093	3253.92
117_R2	2	525756531	334319	2	1	0	85	467	-1.29258	NA	NA	-0.337141	-0.746593	-1.15263	NA	NA	0.629665	-0.369172	NA	NA	NA	NA	NA	2.22321	NA	NA	-0.721437	0.373948	2.42762	NA	NA	2.91008	1.5423	1045	3125.75
117_R2	2	5346716777	335902	0	1	0	81	484	NA	NA	NA	NA	NA	NA	NA	NA	-1.32696	0.239626	NA	NA	NA	NA	NA	NA	NA	NA	-0.187323	-0.904838	NA	NA	NA	0.151564	0.909528	1922	5721.91
117_R2	2	5346717277	334219	1	0	0	129	271	NA	NA	NA	-0.288143	-0.671869	NA	NA	NA	NA	NA	NA	NA	NA	NA	NA	NA	NA	NA	-1.41324	1.24997	NA	NA	NA	-1.99412	-6.72318	1956	5852.46
117_R2	2	603193036	324177	0	0	0	100	646	NA	NA	NA	NA	NA	NA	NA	NA	NA	NA	NA	NA	NA	NA	NA	NA	NA	NA	-2.8589	1.24634	NA	NA	NA	3.07744	2.65085	1449	4469.78
117_R2	2	608899121	335902	0	0	0	47	245	NA	NA	NA	NA	NA	NA	NA	NA	NA	NA	NA	NA	NA	NA	NA	NA	NA	NA	0.667154	0.822151	NA	NA	NA	-0.967913	-1.19918	817	2432.26
118_R1	1	4555816255	309745	0	0	0	50	355	NA	NA	NA	NA	NA	NA	NA	NA	NA	NA	NA	NA	NA	NA	NA	NA	NA	NA	-0.85447	6.23069	NA	NA	NA	1.54658	-1.54947	967	3121.93
118_R1	1	477558282	333677	0	0	1	0	273	NA	NA	NA	NA	NA	NA	NA	NA	NA	NA	NA	NA	NA	NA	-0.672795	NA	NA	NA	NA	NA	NA	NA	NA	NA	-0.374619	548	1642.3
118_R1	1	497717875	335902	0	0	0	0	0	NA	NA	NA	NA	NA	NA	NA	NA	NA	NA	NA	NA	NA	NA	NA	NA	NA	NA	NA	NA	NA	NA	NA	NA	NA	340	1012.2
118_R1	1	5056919729	234762	0	0	0	77	865	NA	NA	NA	NA	NA	NA	NA	NA	NA	NA	NA	NA	NA	NA	NA	NA	NA	NA	-0.53042	-0.405212	NA	NA	NA	-2.40885	-3.07393	1148	4890.06
118_R1	1	5264416195	330943	0	0	0	32	301	NA	NA	NA	NA	NA	NA	NA	NA	NA	NA	NA	NA	NA	NA	NA	NA	NA	NA	-0.32099	1.31719	NA	NA	NA	-1.00007	-2.45295	807	2438.49
118_R1	1	5298311034	335902	0	0	4	0	0	NA	NA	NA	NA	NA	NA	NA	NA	NA	NA	NA	NA	1.71899	NA	NA	NA	NA	NA	NA	NA	NA	NA	NA	NA	NA	347	1033.04
118_R1	1	5365210944	333447	0	0	1	0	0	NA	NA	NA	NA	NA	NA	NA	NA	NA	NA	NA	NA	NA	NA	NA	NA	NA	NA	NA	NA	NA	NA	NA	NA	NA	233	698.762
118_R1	1	5386214901	335902	0	0	0	60	404	NA	NA	NA	NA	NA	NA	NA	NA	NA	NA	NA	NA	NA	NA	NA	NA	NA	NA	0.554079	1.67314	NA	NA	NA	-2.83085	-9.28879	914	2721.03
118_R1	1	5439620014	335902	0	0	0	0	2	NA	NA	NA	NA	NA	NA	NA	NA	NA	NA	NA	NA	NA	NA	NA	NA	NA	NA	NA	NA	NA	NA	NA	NA	-0.184787	266	791.898
118_R1	1	5506520433	334549	0	0	0	12	49	NA	NA	NA	NA	NA	NA	NA	NA	NA	NA	NA	NA	NA	NA	NA	NA	NA	NA	0.788849	-0.891683	NA	NA	NA	0.978461	-1.45382	395	1180.69
118_R2	2	484105231	335902	0	6	0	7	309	NA	NA	NA	NA	NA	NA	0.846962	NA	0.513507	-0.935773	NA	NA	NA	NA	NA	NA	-0.672386	NA	-0.128964	-1.66707	NA	-0.566718	NA	-0.183554	0.53427	890	2649.58
118_R2	2	503118427	335902	2	0	1	24	100	0.0500608	NA	NA	2.01242	1.68908	NA	NA	NA	NA	NA	-0.74917	NA	NA	-0.825713	1.06626	-1.05375	NA	NA	-0.729937	-1.30256	-0.954209	NA	NA	0.344376	-0.435182	967	2878.82
118_R2	2	512587712	299882	0	4	0	6	102	NA	NA	NA	NA	NA	NA	1.83558	NA	1.1052	0.889843	NA	NA	NA	NA	NA	NA	-0.258075	NA	-1.91243	0.713423	NA	-0.600288	NA	0.877989	0.814839	897	2991.17
118_R2	2	513016740	335902	0	0	0	24	39	NA	NA	NA	NA	NA	NA	NA	NA	NA	NA	NA	NA	NA	NA	NA	NA	NA	NA	-0.278668	2.13689	NA	NA	NA	-1.50203	-1.5513	1161	3456.36
118_R2	2	5189311357	335902	0	3	0	95	197	NA	NA	NA	NA	NA	NA	-0.784167	NA	-1.25965	0.447652	NA	NA	NA	NA	NA	NA	1.15529	NA	-1.15334	3.08402	NA	2.03228	NA	0.781071	-0.819242	1075	3200.34
118_R2	2	5228910520	335902	2	9	0	51	339	-1.2561	-0.455582	NA	1.1146	-0.128586	4.46071	0.750806	NA	2.76146	-1.62692	NA	NA	NA	NA	NA	2.45707	1.72309	NA	-0.834225	-0.37719	1.90849	0.878918	NA	1.20376	1.50044	1262	3757.05
118_R2	2	5546714251	335902	0	0	0	0	97	NA	NA	NA	NA	NA	NA	NA	NA	NA	NA	NA	NA	NA	NA	NA	NA	NA	NA	NA	NA	NA	NA	NA	NA	-2.19793	930	2768.66
118_R2	2	566895841	334629	1	19	0	3	163	NA	-0.558196	NA	-0.435105	-0.375472	NA	-3.60135	NA	1.27453	3.44921	NA	NA	NA	NA	NA	NA	5.85539	NA	-0.949189	0.788525	NA	23.9653	NA	-0.296658	-2.60653	699	2088.88
118_R2	2	5768513360	333983	0	1	1	25	52	NA	NA	NA	NA	NA	NA	NA	-1.37304	0.809319	-0.46648	NA	-1.3274	NA	1.50819	0.106493	NA	NA	NA	-1.04752	-0.566226	NA	NA	NA	-0.978405	-1.1593	925	2769.6
118_R2	2	593847469	335902	0	1	0	21	24	NA	NA	NA	NA	NA	NA	NA	NA	1.22404	0.0557835	NA	NA	NA	NA	NA	NA	NA	NA	0.855184	1.27329	NA	NA	NA	-0.0841419	-2.38741	778	2316.15
118_R2	2	598239009	335902	0	0	0	28	250	NA	NA	NA	NA	NA	NA	NA	NA	NA	NA	NA	NA	NA	NA	NA	NA	NA	NA	0.281322	1.88288	NA	NA	NA	-0.618673	-0.962916	831	2473.94
121_R1	1	6690813285	320259	10	7	1	5	200	-0.221871	-1.63123	NA	-0.407199	-0.290819	2.02914	-1.1348	NA	2.65136	5.11654	-1.13795	0.704579	NA	4.69381	6.31813	3.66347	0.93826	NA	-1.17922	-0.290752	4.67551	0.791391	NA	-0.407148	-1.29191	2981	9308.1
121_R1	1	6726114804	265232	11	3	0	3	43	-1.54787	-0.946247	NA	2.71405	0.364623	1.13024	-0.19708	NA	-0.309131	3.90108	NA	NA	NA	NA	NA	0.546581	-1.43108	NA	-1.72925	4.5657	-0.349088	-0.664714	NA	1.61138	-2.71686	2163	8155.12
121_R2	2	489559733	335902	0	14	0	205	73	NA	NA	NA	NA	NA	NA	-0.272041	NA	-0.535064	-1.94848	NA	NA	NA	NA	NA	NA	-0.646712	NA	-1.42086	-0.303251	NA	-0.512726	NA	2.39071	0.735895	704	2095.85
121_R2	2	4907110410	335902	1	1	0	101	140	NA	NA	NA	-1.04136	2.14703	NA	NA	NA	-0.865287	-0.609279	NA	NA	NA	NA	NA	NA	NA	NA	0.0402912	-0.828488	NA	NA	NA	0.0715138	-0.0653078	563	1676.08
121_R2	2	615218645	335902	0	7	1	155	0	NA	NA	NA	NA	NA	NA	-1.05654	NA	0.358511	NA	NA	-0.237343	NA	-0.969826	NA	NA	-0.419146	NA	-0.498968	NA	NA	NA	NA	NA	NA	680	2024.4
121_R3	3	4639620462	325382	188	53	9	12	4	1.09722	-0.436562	-0.144881	3.88828	2.75609	-1.7471	-1.04588	-0.331118	5.59107	1.46739	-2.08331	-0.455472	0.586629	12.5773	0.321152	-0.376443	-0.735882	0.250484	-1.43891	4.87318	0.077022	-0.40601	0.0260678	6.76572	-1.51249	1807	5553.47
121_R3	3	4967110850	322710	117	115	28	925	31	-2.58297	-1.24567	-0.676767	-3.04441	4.43713	1.67622	-1.50447	1.39531	0.673922	5.90664	2.79105	-0.114543	0.177046	-1.93598	7.34771	11.8477	5.8572	0.639694	-2.1422	10.6928	5.40013	4.90974	3.92962	2.63858	-1.20897	1957	6064.27
121_R3	3	5003915775	335902	89	64	8	631	94	-1.85514	-1.74563	-0.0895541	1.18846	2.73226	-0.00562696	-1.28499	0.0771375	2.97024	6.29207	0.302377	2.11094	-0.178136	1.28359	1.864	2.25887	4.65989	0.0505544	-1.13593	1.48271	0.172301	2.29785	0.721933	0.937496	-1.80175	1913	5695.11
121_R3	3	5015316275	335902	120	139	5	0	50	-0.876038	-2.16798	6.07683	NA	1.56117	-1.63708	-2.26444	6.04495	NA	1.84054	-0.947013	-0.0204292	-2.3296	NA	2.9437	NA	NA	NA	NA	NA	1.94329	1.45301	4.69376	NA	-0.856863	2202	6555.48
121_R3	3	508307209	335902	107	25	28	0	19	-2.66815	-1.87822	0.960182	NA	0.660478	0.26408	-0.0588747	2.37676	NA	4.07158	-3.35634	-2.51854	-0.445809	NA	2.68498	NA	NA	NA	NA	NA	4.19279	1.38895	9.17133	NA	-3.39025	1960	5835.03
121_R3	3	5107618730	335902	18	20	3	0	79	-0.538546	-0.0536611	1.74123	NA	3.17255	-0.395825	-0.182112	0.293393	NA	12.2728	-1.16018	-1.65628	-2.07544	NA	15.2014	NA	NA	NA	NA	NA	-0.977748	2.53452	3.88945	NA	-3.33437	1860	5537.33
121_R3	3	514996770	335902	50	21	8	4	92	-2.49899	-1.61728	0.54728	0.328358	-0.356974	-0.725297	0.829246	1.07664	0.535674	-1.67591	0.759648	-1.64844	-1.38531	-0.667208	0.0990393	-0.628961	-1.69816	-1.05066	-1.16985	-1.56049	1.13081	-0.919165	4.18868	2.61875	-1.25834	1792	5334.89
121_R3	3	519453240	335902	13	13	16	0	27	0.0334771	-0.421458	14.5946	NA	5.03733	-0.623646	-0.0958195	14.6179	NA	6.71452	2.29094	5.09416	-3.36579	NA	1.69098	NA	NA	NA	NA	NA	1.44543	-0.117337	3.30904	NA	-0.0703598	2178	6484.03
121_R3	3	519703887	335902	14	12	14	0	43	-0.867733	0.802014	15.4974	NA	1.18241	-0.492078	-1.67918	9.31142	NA	-0.29488	2.59314	4.40452	-4.28597	NA	-1.45965	NA	NA	NA	NA	NA	-0.740032	1.09723	11.0073	NA	-1.58785	2294	6829.37
121_R3	3	5275914100	319050	43	55	6	363	215	-1.33924	-2.03715	-0.823311	-1.08923	2.90099	-0.660353	-2.9047	-0.0121393	1.15414	3.82168	-1.0385	-1.24338	-1.47549	-0.98045	0.00806637	1.98059	1.73172	-0.458742	-0.71968	8.4318	-0.0308401	2.49884	-0.880925	-0.819315	-3.42313	3387	10615.9
121_R3	3	5422618628	290158	40	213	59	19	29	-1.08088	1.77664	2.28845	0.630961	1.5201	0.0275726	-2.54929	6.13393	6.35661	11.2826	-1.97924	-1.32155	-3.86518	-1.99069	-1.68124	0.986791	6.56107	3.83472	0.953759	3.2176	-1.69336	-0.661221	0.0409985	-0.616295	-2.22801	2420	8340.29
121_R3	3	557323954	335902	102	56	16	1	470	-1.80806	-1.47238	3.50727	NA	3.75483	-1.10606	-1.52769	5.63183	NA	3.1385	-3.44634	-2.60664	-3.52484	NA	2.70289	0.261396	-0.200396	1.41948	NA	-0.899773	7.07415	3.26768	13.6908	NA	-0.0107255	2395	7130.05
121_R3	3	561547643	335902	63	92	47	22	19	-1.67528	-1.93868	2.84404	2.97905	-0.860543	0.589851	-0.018153	6.17142	3.67748	-0.128173	-3.54106	-3.96864	-2.30041	-0.515443	-0.819606	-0.6022	-2.68322	-0.547589	-2.99937	-0.889384	-0.0195417	0.373215	4.55304	3.97462	-1.58723	2179	6487.01
121_R3	3	5690512381	335902	72	61	2	105	58	-3.04828	-0.0372426	0.201276	-1.53752	1.98663	2.07095	-1.25951	0.540077	-0.516231	2.9289	-1.32379	0.565695	-1.19947	-0.94078	0.86004	5.69398	3.53146	1.19921	-0.0797721	2.96639	6.74717	13.6851	1.79693	0.648771	-3.33208	1846	5495.65
121_R3	3	5853813259	335902	38	33	3	76	130	-0.768086	0.262338	5.23025	1.87834	1.07023	-0.0824891	-0.728362	3.89358	1.32546	1.06457	-0.958299	-0.878192	-2.05343	1.79358	-1.23474	2.43789	2.74036	2.14399	-2.60917	0.00266439	3.41324	2.48074	2.59805	4.88725	-2.44294	1917	5707.02
121_R3	3	5853813759	335902	46	26	29	57	71	-1.35798	-1.1569	12.0733	2.013	3.28444	0.479576	-0.584414	11.7327	0.464232	2.61332	1.01136	-2.83257	-4.48961	0.307533	3.88173	5.89939	1.07208	43.7942	0.201062	2.13898	2.31955	1.71517	30.88	3.20536	-1.57142	1794	5340.84
121_R3	3	595635814	335902	26	43	0	71	366	-0.215271	-2.87509	NA	0.713462	1.84609	2.72003	-0.701261	NA	0.841131	3.56107	NA	NA	NA	NA	NA	12.59	1.27609	NA	-0.872591	1.14489	18.2371	3.3062	NA	1.91734	-1.61388	2038	6067.24
121_R3	3	6329215934	335902	57	191	2	166	90	-0.0238877	-2.62192	1.00819	-1.59706	1.38206	-1.73395	-1.04693	0.763994	2.96074	6.68461	0.319539	4.83629	-0.893056	5.33568	7.17699	-3.23003	-1.50603	1.32436	-2.29118	1.14996	-2.21366	1.10243	1.76833	-2.53476	-1.74045	1829	5445.04
122_R1	1	4913619728	335902	0	1	0	7	298	NA	NA	NA	NA	NA	NA	NA	NA	0.0922526	-0.205089	NA	NA	NA	NA	NA	NA	NA	NA	-0.945593	0.631207	NA	NA	NA	-0.216055	1.32614	918	2732.94
122_R1	1	5444011833	335902	0	0	0	33	6	NA	NA	NA	NA	NA	NA	NA	NA	NA	NA	NA	NA	NA	NA	NA	NA	NA	NA	-1.11667	-0.331833	NA	NA	NA	-1.04683	-1.00276	661	1967.84
122_R1	1	5971914032	315584	7	3	0	44	86	-1.10294	-1.09893	NA	-1.29374	0.393746	-1.04808	-1.62149	NA	-1.47017	-1.97555	NA	NA	NA	NA	NA	6.7979	0.977173	NA	-1.90042	-0.864138	5.56493	0.387399	NA	-0.16899	-2.62311	853	2702.93
122_R1	1	5982814532	335902	3	2	0	33	58	-0.710228	-1.35892	NA	18.9341	0.427591	-0.975698	0.0587297	NA	22.6747	2.48726	NA	NA	NA	NA	NA	1.9574	1.52624	NA	-4.32794	-1.32788	-0.15133	-0.281855	NA	32.5527	-1.91706	963	2866.91
122_R1	1	6379612696	335902	0	1	0	11	198	NA	NA	NA	NA	NA	NA	NA	NA	-0.603528	-0.102349	NA	NA	NA	NA	NA	NA	NA	NA	-1.18342	-0.328881	NA	NA	NA	0.30871	0.215869	1142	3399.8
122_R1	1	649648747	319251	3	2	0	35	89	-1.73228	-1.54656	NA	0.638202	0.0157963	-1.2366	-1.26666	NA	0.770205	-0.00862041	NA	NA	NA	NA	NA	4.19765	2.52963	NA	-0.504176	1.76268	4.55551	3.12348	NA	-0.178083	0.0145381	839	2628.03
122_R1	1	6701310972	327872	4	0	0	12	47	-0.521294	NA	NA	-0.654798	-0.0285948	NA	NA	NA	NA	NA	NA	NA	NA	NA	NA	-0.43942	NA	NA	1.05253	-0.332944	-0.756272	NA	NA	0.768314	-0.0474232	1017	3101.82
122_R2	2	4658218657	334634	0	0	1	114	346	NA	NA	NA	NA	NA	NA	NA	NA	NA	NA	NA	NA	NA	0.393056	3.32419	NA	NA	NA	0.851453	1.42894	NA	NA	NA	0.83078	0.320359	1404	4195.62
122_R2	2	4881916896	335902	1	0	0	74	232	NA	NA	NA	-0.0508596	2.11193	NA	NA	NA	NA	NA	NA	NA	NA	NA	NA	NA	NA	NA	1.13411	1.79109	NA	NA	NA	-1.21363	0.782178	1017	3027.67
122_R2	2	4902716396	335902	2	2	0	110	200	-1.14933	-0.0270093	NA	0.478554	0.91546	0.475938	-0.700053	NA	0.135444	-0.935658	NA	NA	NA	NA	NA	0.763293	-0.169918	NA	0.63792	0.729469	0.79452	-0.227448	NA	2.19056	1.39493	1038	3090.19
122_R2	2	4949712664	199829	11	4	2	134	26	-1.67	-1.23677	5.18215	0.423489	-0.596514	0.242121	-0.632765	2.34607	0.251749	0.348482	6.65896	1.12556	-1.33689	0.525872	1.26824	4.11283	-0.696547	2.47365	-0.509379	-0.0311588	1.15195	-0.765805	4.16806	2.6321	-0.217323	764	3823.26
122_R2	2	4996015916	262668	0	2	0	20	85	NA	NA	NA	NA	NA	NA	-1.0382	NA	-0.45009	-1.37013	NA	NA	NA	NA	NA	NA	-0.0240954	NA	0.972082	7.14342	NA	-0.520154	NA	1.41338	-4.57738	761	2897.19
122_R2	2	5099816214	301509	0	5	1	45	68	NA	NA	NA	NA	NA	NA	-1.29137	NA	0.436639	-0.212421	NA	-0.958454	NA	-0.496678	-0.951785	NA	-0.949212	NA	-0.963651	-0.458016	NA	-0.379033	NA	-0.855861	0.501019	1084	3595.25
122_R2	2	5141517912	333662	0	5	3	73	583	NA	NA	NA	NA	NA	NA	-2.46519	-1.74891	-1.25561	1.39985	NA	-1.45809	-2.05329	-0.266783	-0.462243	NA	0.72101	-0.240484	-3.60097	0.0438966	NA	5.30378	2.77147	60.5619	-0.739037	956	2865.18
122_R2	2	5689115073	335902	0	0	0	23	254	NA	NA	NA	NA	NA	NA	NA	NA	NA	NA	NA	NA	NA	NA	NA	NA	NA	NA	-0.246812	-0.167849	NA	NA	NA	1.12988	0.500534	1245	3706.44
122_R2	2	5722714573	333678	0	1	0	63	417	NA	NA	NA	NA	NA	NA	NA	NA	0.487159	0.832133	NA	NA	NA	NA	NA	NA	NA	NA	-1.31046	0.713376	NA	NA	NA	7.09062	0.643563	1439	4312.54
124_R1	1	404765113	335902	1	4	0	0	353	NA	-0.753802	NA	NA	-0.691939	0.318034	0.126783	NA	NA	-0.567773	NA	NA	NA	NA	NA	NA	NA	NA	NA	NA	NA	-0.806967	NA	NA	0.186195	1600	4763.29
124_R1	1	412607598	335902	1	2	0	3	135	NA	0.454675	NA	0.0368398	-0.141453	0.0873876	-0.838174	NA	3.1256	0.695271	NA	NA	NA	NA	NA	NA	1.87588	NA	-2.15999	0.00587822	NA	3.54017	NA	0.49773	-3.38806	1477	4397.12
124_R1	1	413616211	335902	3	8	0	0	372	-0.931265	-1.35592	NA	NA	2.51371	-0.393881	-0.457094	NA	NA	4.12428	NA	NA	NA	NA	NA	NA	NA	NA	NA	NA	-0.685859	2.36626	NA	NA	-1.26184	1669	4968.71
124_R1	1	413616711	335902	4	10	1	3	233	-1.62786	0.153594	NA	-0.807374	-0.206815	2.13816	-1.38338	NA	1.35877	1.93162	-0.872764	1.27303	NA	-0.0869948	-0.948261	1.64156	1.512	-0.257477	0.419012	8.40026	-0.360519	0.328254	NA	-0.310361	-5.3528	1741	5183.06
124_R1	1	4145515400	335902	2	1	0	0	0	-1.01538	NA	NA	NA	NA	-0.923965	NA	NA	NA	NA	NA	NA	NA	NA	NA	NA	NA	NA	NA	NA	NA	NA	NA	NA	NA	1769	5266.42
124_R1	1	4189015900	335902	3	4	0	0	0	-1.54501	-0.539817	NA	NA	NA	2.30973	-0.604296	NA	NA	NA	NA	NA	NA	NA	NA	NA	NA	NA	NA	NA	NA	NA	NA	NA	NA	1681	5004.43
124_R1	1	419297598	335902	3	4	0	4	302	-0.189376	-0.205205	NA	-0.32562	0.250177	-1.50423	-1.94452	NA	-0.943313	-0.376918	NA	NA	NA	NA	NA	-0.981826	-0.869273	NA	-1.44423	-0.085719	-0.518894	3.30761	NA	1.50674	-2.26946	1946	5793.36
124_R1	1	4212415239	335902	4	1	1	1	0	-2.06639	NA	NA	NA	NA	-0.205203	NA	0.67729	NA	NA	1.92982	NA	NA	-0.351866	NA	-0.358106	-0.414238	NA	NA	NA	NA	NA	NA	NA	NA	1770	5269.39
124_R1	1	4220321331	330982	10	12	0	90	37	-0.231453	-0.92066	NA	0.419193	2.17056	0.540838	0.0364137	NA	-0.613443	6.52455	NA	NA	NA	NA	NA	1.18782	0.745288	NA	-2.34628	4.65742	-0.451073	-0.446708	NA	-0.797356	-2.59774	1647	4976.1
124_R1	1	428819190	335902	1	13	0	0	0	NA	2.88281	NA	NA	NA	NA	-1.29336	NA	NA	NA	NA	NA	NA	NA	NA	NA	NA	NA	NA	NA	NA	NA	NA	NA	NA	1555	4629.33
124_R1	1	4351720607	335902	8	5	0	24	46	-0.704646	-0.308756	NA	8.1524	-0.0916217	-0.721573	-0.800726	NA	11.8361	1.80392	NA	NA	NA	NA	NA	-0.760406	0.873328	NA	-1.00575	-0.494875	-1.02351	-0.620109	NA	2.33853	-0.433197	1732	5156.26
124_R1	1	435509190	335902	2	4	0	0	0	-1.00768	-0.744795	NA	NA	NA	1.12654	-0.0953829	NA	NA	NA	NA	NA	NA	NA	NA	NA	NA	NA	NA	NA	NA	NA	NA	NA	NA	1528	4548.95
124_R1	1	4551012265	335902	4	0	0	0	0	0.105393	NA	NA	NA	NA	NA	NA	NA	NA	NA	NA	NA	NA	NA	NA	NA	NA	NA	NA	NA	NA	NA	NA	NA	NA	1509	4492.38
124_R1	1	4611616130	335902	1	4	2	0	0	NA	-0.30934	-0.130008	NA	NA	NA	0.0713656	0.239892	NA	NA	NA	0.699698	-0.517397	NA	NA	NA	NA	NA	NA	NA	NA	NA	NA	NA	NA	1446	4304.83
124_R1	1	4678516630	335902	1	1	0	0	0	NA	NA	NA	NA	NA	NA	NA	NA	NA	NA	NA	NA	NA	NA	NA	NA	NA	NA	NA	NA	NA	NA	NA	NA	NA	1499	4462.61
124_R1	1	489056117	333768	0	14	1	124	97	NA	NA	NA	NA	NA	NA	0.160866	NA	4.94691	1.4697	NA	1.02501	NA	1.41001	12.3725	NA	-0.255341	NA	-1.72038	5.1005	NA	-1.12961	NA	2.75093	-1.23509	1545	4628.96
124_R1	1	495745691	335902	0	9	0	33	31	NA	NA	NA	NA	NA	NA	-0.517537	NA	0.0385766	1.49112	NA	NA	NA	NA	NA	NA	0.782848	NA	-0.139151	5.47187	NA	4.03603	NA	1.14161	0.335243	1366	4066.66
124_R2	2	4782516389	335902	3	17	0	57	0	-1.65492	-0.663901	NA	-1.56592	NA	1.41986	1.46183	NA	-0.778297	NA	NA	NA	NA	NA	NA	0.464338	-0.993519	NA	-0.372718	NA	NA	NA	NA	NA	NA	1113	3313.47
124_R2	2	4852516944	320012	0	17	2	39	0	NA	NA	NA	NA	NA	NA	1.01202	3.34244	-0.133955	NA	NA	0.481018	-1.25588	0.334446	NA	NA	-0.81703	2.59214	0.370598	NA	NA	NA	NA	NA	NA	1059	3309.25
124_R2	2	4873515954	335902	0	41	0	30	0	NA	NA	NA	NA	NA	NA	0.0721378	NA	-0.246745	NA	NA	NA	NA	NA	NA	NA	-0.632426	NA	0.427622	NA	NA	NA	NA	NA	NA	863	2569.2
124_R2	2	4948917828	334571	3	6	0	3	17	-1.85054	-0.680841	NA	2.18869	-0.8419	1.88178	0.840358	NA	1.75502	-0.751481	NA	NA	NA	NA	NA	2.86096	-0.0266829	NA	-1.16497	-0.112258	0.718976	-0.929066	NA	1.67377	1.19114	1062	3174.22
124_R2	2	5039818183	335902	4	13	0	2	62	-0.542515	-0.560275	NA	0.0335308	-0.153746	-0.967036	-0.641252	NA	0.732205	-0.795228	NA	NA	NA	NA	NA	-0.447399	-0.2177	NA	-1.13859	0.359285	-0.363993	-0.4181	NA	1.06936	-1.989	1115	3319.42
124_R2	2	5113718262	335902	0	26	0	12	18	NA	NA	NA	NA	NA	NA	-2.1893	NA	1.6473	20.9888	NA	NA	NA	NA	NA	NA	1.35203	NA	-0.311792	3.84315	NA	10.8133	NA	0.138282	-1.58167	1649	4909.17
124_R2	2	513668273	335902	0	5	0	0	0	NA	NA	NA	NA	NA	NA	-1.9024	NA	NA	NA	NA	NA	NA	NA	NA	NA	NA	NA	NA	NA	NA	NA	NA	NA	NA	1318	3923.76
124_R2	2	514547773	335902	0	35	13	18	2	NA	NA	NA	NA	NA	NA	-0.323851	-0.575212	0.224808	1.00185	NA	0.276717	0.571111	-0.947266	0.262611	NA	1.32926	-0.692916	1.39383	1.68718	NA	4.23782	-0.585543	-0.400555	-0.233819	1339	3986.28
124_R2	2	520358273	334599	0	37	10	2	44	NA	NA	NA	NA	NA	NA	-3.58625	0.519106	-1.31303	11.4812	NA	-2.50967	-2.9777	-2.04912	6.62357	NA	-1.06889	-1.44817	-1.16827	3.44166	NA	68.2018	23.309	4.15085	-2.25557	1506	4500.91
124_R2	2	5448022472	335902	5	15	0	18	0	-1.63569	0.3142	NA	-0.714735	NA	0.533324	-1.58513	NA	0.42698	NA	NA	NA	NA	NA	NA	0.100985	-0.432847	NA	0.142769	NA	NA	NA	NA	NA	NA	949	2825.23
124_R2	2	5561116086	329484	0	2	2	47	130	NA	NA	NA	NA	NA	NA	-1.12411	-0.298505	-0.428882	-0.225263	NA	0.267918	-0.557058	-1.82582	1.35207	NA	0.949953	-0.870576	1.52587	1.02469	NA	0.537614	-0.657743	-0.639025	-0.15562	956	2901.51
124_R2	2	5619222393	334067	33	13	0	21	8	-1.84949	-1.0296	NA	0.413497	0.144704	1.78704	0.108715	NA	-1.10863	2.94466	NA	NA	NA	NA	NA	4.22347	-1.67041	NA	-2.4687	5.13867	-2.15837	-1.65502	NA	-0.686151	-3.06624	1090	3262.82
124_R2	2	5694023673	335902	0	14	0	58	7	NA	NA	NA	NA	NA	NA	0.398144	NA	1.53982	-0.442088	NA	NA	NA	NA	NA	NA	-0.689342	NA	-1.66986	-0.0750675	NA	-0.782773	NA	0.516019	0.382265	842	2506.68
124_R2	2	5751114383	335902	0	31	1	44	8	NA	NA	NA	NA	NA	NA	-1.01216	NA	1.08028	2.41426	NA	0.268167	NA	-0.99719	1.90142	NA	0.516351	NA	-0.674442	2.81025	NA	2.19529	NA	1.76461	-1.44661	989	2944.31
124_R2	2	5793818051	329126	0	9	0	45	68	NA	NA	NA	NA	NA	NA	1.60714	NA	-0.441309	-1.82322	NA	NA	NA	NA	NA	NA	-1.59501	NA	-0.0139407	-1.86665	NA	-1.27804	NA	-1.5324	-1.70688	923	2804.39
124_R2	2	5860717551	328064	1	10	0	95	76	NA	-0.975034	NA	0.0358564	-0.472172	NA	-0.424317	NA	0.0210243	0.603114	NA	NA	NA	NA	NA	NA	-0.700379	NA	-0.634724	1.37553	NA	-0.546068	NA	0.00760729	-0.55296	810	2469.03
125_R1	1	4550713007	335902	1	3	0	6	28	NA	0.35932	NA	-0.360376	0.590716	NA	0.707235	NA	-0.379033	0.588267	NA	NA	NA	NA	NA	NA	-0.509644	NA	-1.45675	-0.832755	NA	-0.482562	NA	0.234542	-0.0223857	641	1908.29
125_R1	1	4563713928	335902	4	5	0	24	12	-2.41527	-1.65068	NA	-1.58368	0.447416	1.00194	-1.65579	NA	-1.01144	-0.582281	NA	NA	NA	NA	NA	2.95401	-0.641654	NA	-1.784	0.037054	2.21805	-0.0253655	NA	2.35861	-2.06632	708	2107.76
125_R1	1	4674711215	334269	4	8	0	13	3	-1.77158	-0.885624	NA	-0.888074	-0.418572	2.69669	0.199164	NA	2.93214	-0.87067	NA	NA	NA	NA	NA	1.31426	1.39934	NA	-0.826658	-0.525387	0.355622	0.207055	NA	0.187997	0.446897	735	2198.83
125_R1	1	4741611403	335902	4	7	0	6	8	-0.470914	-0.962372	NA	-0.154188	1.12308	-1.219	-2.05919	NA	0.245232	0.955808	NA	NA	NA	NA	NA	-0.161711	0.174393	NA	-2.14414	0.679296	0.89683	1.70273	NA	0.206219	0.0600445	691	2057.15
125_R1	1	475269690	328387	0	9	0	4	51	NA	NA	NA	NA	NA	NA	-2.06504	NA	-0.693184	1.42575	NA	NA	NA	NA	NA	NA	0.688671	NA	-1.28887	1.13944	NA	5.33433	NA	1.62383	-1.43685	674	2052.46
125_R1	1	4819510190	335902	0	0	0	2	36	NA	NA	NA	NA	NA	NA	NA	NA	NA	NA	NA	NA	NA	NA	NA	NA	NA	NA	-0.821622	-0.913671	NA	NA	NA	-1.55268	-0.0694126	847	2521.57
125_R1	1	4864911092	333533	16	19	1	17	0	-0.970911	-0.194689	NA	-0.924427	NA	0.312006	-0.162274	NA	0.488833	NA	-0.880687	1.12173	NA	-0.499483	NA	-1.9001	0.0347858	NA	-3.59168	NA	NA	NA	NA	NA	NA	620	1858.89
125_R1	1	4867317332	335902	0	0	0	27	140	NA	NA	NA	NA	NA	NA	NA	NA	NA	NA	NA	NA	NA	NA	NA	NA	NA	NA	-1.30594	1.55604	NA	NA	NA	0.930757	-1.56319	844	2512.64
125_R1	1	4867317832	335902	1	0	0	24	137	NA	NA	NA	-0.106038	4.2845	NA	NA	NA	NA	NA	NA	NA	NA	NA	NA	NA	NA	NA	-0.49573	0.697322	NA	NA	NA	-0.548206	-1.63674	917	2729.96
125_R1	1	4871819436	335902	0	1	0	25	248	NA	NA	NA	NA	NA	NA	NA	NA	-0.0750358	1.68419	NA	NA	NA	NA	NA	NA	NA	NA	-0.0258477	-0.313738	NA	NA	NA	-0.126549	-0.148537	890	2649.58
125_R1	1	4938719436	335902	0	0	0	44	249	NA	NA	NA	NA	NA	NA	NA	NA	NA	NA	NA	NA	NA	NA	NA	NA	NA	NA	-2.63123	-1.86167	NA	NA	NA	5.39605	1.1868	953	2837.14
125_R1	1	5024811434	335902	1	0	0	7	0	NA	NA	NA	-0.455761	NA	NA	NA	NA	NA	NA	NA	NA	NA	NA	NA	NA	NA	NA	0.757924	NA	NA	NA	NA	NA	NA	655	1949.97
125_R1	1	5091710985	335902	10	16	1	13	55	-2.73538	-1.00855	NA	0.0086642	4.08573	-1.09043	-2.04283	NA	-0.0300319	2.55174	-0.741724	-1.13189	NA	0.171079	1.52648	3.46539	1.7775	NA	0.241652	0.789996	8.22007	7.40901	NA	-0.158374	-2.21282	943	2807.37
125_R1	1	5158113070	335902	1	0	0	20	41	NA	NA	NA	1.46035	1.07322	NA	NA	NA	NA	NA	NA	NA	NA	NA	NA	NA	NA	NA	1.22078	-0.637775	NA	NA	NA	0.0172436	-1.13212	769	2289.36
125_R1	1	5225013570	335902	0	0	2	19	70	NA	NA	NA	NA	NA	NA	NA	NA	NA	NA	NA	NA	-1.43794	-0.329803	-1.01933	NA	NA	0.37158	0.594669	1.72048	NA	NA	0.231327	-1.19414	-1.28466	819	2438.21
125_R1	1	5639413145	335902	0	0	0	52	0	NA	NA	NA	NA	NA	NA	NA	NA	NA	NA	NA	NA	NA	NA	NA	NA	NA	NA	-1.07511	NA	NA	NA	NA	NA	NA	1298	3864.22
125_R2	2	308324594	335902	0	0	0	42	718	NA	NA	NA	NA	NA	NA	NA	NA	NA	NA	NA	NA	NA	NA	NA	NA	NA	NA	-0.0226729	-1.58489	NA	NA	NA	0.832498	-0.639673	1317	3920.79
125_R2	2	3612316998	335902	0	0	0	2	0	NA	NA	NA	NA	NA	NA	NA	NA	NA	NA	NA	NA	NA	NA	NA	NA	NA	NA	-1.1852	NA	NA	NA	NA	NA	NA	1485	4420.93
125_R2	2	3650118089	335902	0	2	0	0	0	NA	NA	NA	NA	NA	NA	-1.21168	NA	NA	NA	NA	NA	NA	NA	NA	NA	NA	NA	NA	NA	NA	NA	NA	NA	NA	2174	6472.12
125_R2	2	3704213304	335902	2	3	0	54	0	-1.22992	-1.00881	NA	-1.79011	NA	-1.42442	-2.11119	NA	3.96172	NA	NA	NA	NA	NA	NA	0.303492	1.47733	NA	-0.117555	NA	NA	NA	NA	NA	NA	2152	6406.63
125_R2	2	4260116216	335902	11	12	0	0	53	0.255613	-1.25952	NA	NA	-1.5258	-1.9159	-0.451358	NA	NA	-1.70314	NA	NA	NA	NA	NA	NA	NA	NA	NA	NA	0.11329	2.29306	NA	NA	0.290161	1821	5421.22
125_R2	2	4280715208	335902	45	19	0	1	82	-2.90064	-1.51776	NA	NA	2.77313	-0.167138	-0.0886824	NA	NA	1.22499	NA	NA	NA	NA	NA	-0.342934	-0.214884	NA	NA	0.783539	10.4084	3.6051	NA	NA	-0.422024	1485	4420.93
125_R2	2	4304514481	335902	18	8	0	0	89	-0.022523	-1.45555	NA	NA	0.0984291	-1.01517	0.320885	NA	NA	0.267406	NA	NA	NA	NA	NA	NA	NA	NA	NA	NA	3.60648	-0.513991	NA	NA	0.788146	1250	3721.32
125_R2	2	4346416929	335902	2	3	0	0	186	-1.11022	-0.963342	NA	NA	-1.30428	-0.699066	-0.773706	NA	NA	-0.898752	NA	NA	NA	NA	NA	NA	NA	NA	NA	NA	-0.0192891	0.0986272	NA	NA	1.91931	1657	4932.99
125_R2	2	4348715793	335902	39	15	0	35	68	-4.31612	-1.76532	NA	-0.696795	1.96311	0.904289	-1.31838	NA	0.500181	1.42794	NA	NA	NA	NA	NA	-2.49827	-2.10192	NA	-3.72634	1.23373	16.7794	7.8724	NA	35.5577	0.646524	1538	4578.72
125_R2	2	4416516299	335902	8	11	0	5	222	0.642795	-0.511392	NA	-0.585754	-0.257767	-0.692071	-0.548027	NA	-0.899783	0.097209	NA	NA	NA	NA	NA	-1.48464	-1.24022	NA	-1.71417	-0.901369	-0.529515	1.32433	NA	1.26175	-0.824142	1518	4519.17
125_R2	2	4650514958	335902	0	2	0	4	219	NA	NA	NA	NA	NA	NA	0.805471	NA	4.43011	-1.18072	NA	NA	NA	NA	NA	NA	0.39431	NA	-1.95006	0.522987	NA	-1.14126	NA	5.00426	-0.727996	1089	3242.02
125_R2	2	4717515485	335902	2	8	0	3	91	-1.3756	-1.24948	NA	-0.569184	-1.24838	-1.33139	-2.4778	NA	-1.60259	1.72126	NA	NA	NA	NA	NA	-0.690659	-1.20996	NA	-1.86242	1.07233	1.703	13.8053	NA	4.89909	-0.589553	1130	3364.08
125_R2	2	4927411867	335902	0	0	0	0	0	NA	NA	NA	NA	NA	NA	NA	NA	NA	NA	NA	NA	NA	NA	NA	NA	NA	NA	NA	NA	NA	NA	NA	NA	NA	2514	7484.32
126_R1	1	446636408	335902	0	0	0	1	15	NA	NA	NA	NA	NA	NA	NA	NA	NA	NA	NA	NA	NA	NA	NA	NA	NA	NA	NA	-1.25639	NA	NA	NA	NA	-0.880045	301	896.095
126_R1	1	4516212079	335902	1	0	0	78	221	NA	NA	NA	-1.17471	-0.192628	NA	NA	NA	NA	NA	NA	NA	NA	NA	NA	NA	NA	NA	-0.853354	0.276541	NA	NA	NA	1.13344	-0.9063	684	2036.31
126_R1	1	458735339	335902	0	0	0	0	20	NA	NA	NA	NA	NA	NA	NA	NA	NA	NA	NA	NA	NA	NA	NA	NA	NA	NA	NA	NA	NA	NA	NA	NA	-2.0818	271	806.783
126_R1	1	550193334	335902	0	0	0	0	267	NA	NA	NA	NA	NA	NA	NA	NA	NA	NA	NA	NA	NA	NA	NA	NA	NA	NA	NA	NA	NA	NA	NA	NA	-0.743466	484	1440.9
126_R1	1	583385439	335902	0	0	0	56	371	NA	NA	NA	NA	NA	NA	NA	NA	NA	NA	NA	NA	NA	NA	NA	NA	NA	NA	1.01214	-0.566879	NA	NA	NA	-0.123803	-0.924426	676	2012.49
126_R1	1	590369519	335902	6	3	0	21	218	-1.96788	-1.55538	NA	0.185231	-0.231664	-1.12126	-0.0189711	NA	0.461355	-0.509866	NA	NA	NA	NA	NA	1.28788	-0.0274423	NA	0.388223	-0.351745	0.69447	-0.512398	NA	-0.600215	0.452827	586	1744.56
126_R1	1	597059519	335902	0	1	0	39	278	NA	NA	NA	NA	NA	NA	NA	NA	0.766051	0.0256486	NA	NA	NA	NA	NA	NA	NA	NA	0.608514	0.623808	NA	NA	NA	0.757778	0.415953	511	1521.28
126_R1	1	6040010423	333303	1	1	0	35	255	NA	NA	NA	-0.412836	-0.743768	-1.07023	NA	NA	0.104265	0.572943	NA	NA	NA	NA	NA	NA	NA	NA	-1.40156	1.44148	NA	NA	NA	1.29641	-0.373084	537	1611.15
126_R1	1	6106910842	335902	2	0	0	66	195	0.641492	NA	NA	-0.37162	-0.589945	NA	NA	NA	NA	NA	NA	NA	NA	NA	NA	-1.3035	NA	NA	-1.29229	2.89061	-0.91485	NA	NA	1.5423	-2.64269	614	1827.91
126_R2	2	488549078	335902	0	1	27	0	52	NA	NA	NA	NA	NA	NA	NA	-0.595845	NA	0.0743186	NA	NA	-0.144811	NA	21.0695	NA	NA	NA	NA	NA	NA	NA	-2.02407	NA	-4.49971	442	1315.86
126_R2	2	494099686	335902	0	0	0	53	185	NA	NA	NA	NA	NA	NA	NA	NA	NA	NA	NA	NA	NA	NA	NA	NA	NA	NA	0.342665	1.97727	NA	NA	NA	-1.2166	0.702089	589	1753.49
126_R2	2	4998916476	335902	0	1	0	0	0	NA	NA	NA	NA	NA	NA	NA	NA	NA	NA	NA	NA	NA	NA	NA	NA	NA	NA	NA	NA	NA	NA	NA	NA	NA	794	2363.78
126_R2	2	5142215851	335902	0	9	0	6	2	NA	NA	NA	NA	NA	NA	-1.30866	NA	-0.257116	0.0128125	NA	NA	NA	NA	NA	NA	0.684802	NA	1.16565	2.2466	NA	-1.19626	NA	-1.24763	-1.24156	598	1780.28
126_R2	2	5178117110	335902	0	1	0	10	5	NA	NA	NA	NA	NA	NA	NA	NA	-0.815091	0.362136	NA	NA	NA	NA	NA	NA	NA	NA	-1.70377	-0.330712	NA	NA	NA	0.582296	0.902192	577	1717.76
126_R2	2	5193017610	335902	0	6	0	31	12	NA	NA	NA	NA	NA	NA	-2.61294	NA	-0.851807	-0.589029	NA	NA	NA	NA	NA	NA	0.318753	NA	-0.324628	0.15847	NA	2.42107	NA	6.77227	1.56903	606	1804.1
126_R2	2	547278978	335902	0	0	0	6	0	NA	NA	NA	NA	NA	NA	NA	NA	NA	NA	NA	NA	NA	NA	NA	NA	NA	NA	-2.4428	NA	NA	NA	NA	NA	NA	753	2241.72
126_R2	2	5512716867	335902	1	13	1	164	10	NA	0.697495	NA	3.16278	-0.221691	NA	0.600458	NA	3.78791	3.34278	NA	0.113265	NA	-0.695472	-1.00329	NA	-0.303978	NA	-1.01138	-0.00400252	NA	1.14587	NA	0.431719	0.0962308	699	2080.96
129_R1	1	5046711522	329856	0	0	0	0	0	NA	NA	NA	NA	NA	NA	NA	NA	NA	NA	NA	NA	NA	NA	NA	NA	NA	NA	NA	NA	NA	NA	NA	NA	NA	766	2322.23
129_R1	1	5113611195	297769	0	0	0	0	0	NA	NA	NA	NA	NA	NA	NA	NA	NA	NA	NA	NA	NA	NA	NA	NA	NA	NA	NA	NA	NA	NA	NA	NA	NA	678	2276.93
129_R1	1	5136613895	335902	0	0	0	0	0	NA	NA	NA	NA	NA	NA	NA	NA	NA	NA	NA	NA	NA	NA	NA	NA	NA	NA	NA	NA	NA	NA	NA	NA	NA	683	2033.33
129_R1	1	5263412233	335902	0	0	0	0	0	NA	NA	NA	NA	NA	NA	NA	NA	NA	NA	NA	NA	NA	NA	NA	NA	NA	NA	NA	NA	NA	NA	NA	NA	NA	668	1988.67
129_R1	1	5371514215	335902	0	0	0	0	0	NA	NA	NA	NA	NA	NA	NA	NA	NA	NA	NA	NA	NA	NA	NA	NA	NA	NA	NA	NA	NA	NA	NA	NA	NA	778	2316.15
129_R1	1	5392114715	335902	0	0	0	0	0	NA	NA	NA	NA	NA	NA	NA	NA	NA	NA	NA	NA	NA	NA	NA	NA	NA	NA	NA	NA	NA	NA	NA	NA	NA	850	2530.5
129_R2	2	4324019781	335902	3	52	0	15	0	-1.26005	-0.914944	NA	1.53136	NA	1.49008	-0.394026	NA	0.0737453	NA	NA	NA	NA	NA	NA	0.434724	1.01234	NA	-1.62154	NA	NA	NA	NA	NA	NA	1422	4233.38
129_R2	2	4373915837	291704	20	21	0	38	0	-0.799739	-2.88834	NA	1.02658	NA	1.57602	-0.668828	NA	2.24884	NA	NA	NA	NA	NA	NA	19.5086	2.12234	NA	-1.12156	NA	NA	NA	NA	NA	NA	1145	3925.21
129_R2	2	4390919781	335902	0	45	0	11	0	NA	NA	NA	NA	NA	NA	-2.44124	NA	3.19507	NA	NA	NA	NA	NA	NA	NA	2.23694	NA	-1.20647	NA	NA	NA	NA	NA	NA	1473	4385.21
129_R2	2	4403215337	278301	15	4	0	4	0	-2.31588	-0.966295	NA	0.83308	NA	-1.29258	-1.26042	NA	1.10614	NA	NA	NA	NA	NA	NA	9.37082	3.89132	NA	-0.0731974	NA	NA	NA	NA	NA	NA	1205	4329.84
129_R2	2	4406720281	335902	35	46	0	9	0	-4.09082	3.3905	NA	-1.06986	NA	14.1832	-3.23236	NA	-0.728688	NA	NA	NA	NA	NA	NA	16.9088	3.45397	NA	-0.347162	NA	NA	NA	NA	NA	NA	1191	3545.68
129_R2	2	4609420346	335902	0	132	0	11	0	NA	NA	NA	NA	NA	NA	-1.96706	NA	-0.0199785	NA	NA	NA	NA	NA	NA	NA	0.499625	NA	-2.06071	NA	NA	NA	NA	NA	NA	1494	4447.73
129_R2	2	4747814778	325812	27	4	0	78	3	-0.852837	-0.831799	NA	-0.93062	-0.955981	-0.556438	-0.391288	NA	-0.557849	0.951738	NA	NA	NA	NA	NA	0.432091	-0.54719	NA	-1.29168	0.636382	-1.66201	0.711486	NA	-0.12946	-0.49306	1132	3474.4
129_R3	3	463218502	330570	0	0	2	7	88	NA	NA	NA	NA	NA	NA	NA	NA	NA	NA	NA	NA	-0.675841	-0.306138	15.8272	NA	NA	-1.05539	-1.23467	12.6162	NA	NA	1.00747	2.03367	-4.96777	1467	4437.79
129_R3	3	4649813135	332458	0	0	0	37	239	NA	NA	NA	NA	NA	NA	NA	NA	NA	NA	NA	NA	NA	NA	NA	NA	NA	NA	0.378413	4.72349	NA	NA	NA	-3.82088	-8.65808	2199	6614.36
129_R3	3	4688412463	332887	0	0	0	58	195	NA	NA	NA	NA	NA	NA	NA	NA	NA	NA	NA	NA	NA	NA	NA	NA	NA	NA	-0.0634634	3.40604	NA	NA	NA	-4.0573	-3.32433	2193	6587.82
129_R3	3	4732411505	335902	0	0	0	3	127	NA	NA	NA	NA	NA	NA	NA	NA	NA	NA	NA	NA	NA	NA	NA	NA	NA	NA	-1.45296	-1.39706	NA	NA	NA	-1.91161	-1.53292	2315	6891.89
129_R3	3	482559662	335902	0	0	1	3	171	NA	NA	NA	NA	NA	NA	NA	NA	NA	NA	NA	NA	NA	-0.789028	0.114018	NA	NA	NA	-1.24037	-0.933995	NA	NA	NA	-1.11061	-5.0915	2105	6266.71
129_R3	3	486239162	335902	0	0	1	8	303	NA	NA	NA	NA	NA	NA	NA	NA	NA	NA	NA	NA	NA	-0.868167	-0.734817	NA	NA	NA	-1.66491	-2.57932	NA	NA	NA	-0.374031	-2.8956	2365	7040.74
129_R3	3	5074510227	335902	0	0	3	0	836	NA	NA	NA	NA	NA	NA	NA	NA	NA	NA	NA	NA	0.827086	NA	1.02255	NA	NA	NA	NA	NA	NA	NA	-0.64858	NA	-1.5514	2229	6635.86
129_R3	3	5074510727	329533	0	0	1	24	516	NA	NA	NA	NA	NA	NA	NA	NA	NA	NA	NA	NA	NA	-0.958068	-1.24597	NA	NA	NA	-1.63199	0.563986	NA	NA	NA	17.2636	0.856661	1988	6032.78
129_R3	3	533457085	335902	0	0	1	17	245	NA	NA	NA	NA	NA	NA	NA	NA	NA	NA	NA	NA	NA	-0.0262019	2.72277	NA	NA	NA	0.996461	1.28745	NA	NA	NA	-2.26369	-4.31726	1649	4909.17
129_R3	3	538478817	335902	0	0	1	0	845	NA	NA	NA	NA	NA	NA	NA	NA	NA	NA	NA	NA	NA	NA	1.59621	NA	NA	NA	NA	NA	NA	NA	NA	NA	-0.271977	1330	3959.49
129_R3	3	545168817	316587	0	0	2	0	930	NA	NA	NA	NA	NA	NA	NA	NA	NA	NA	NA	NA	0.555068	NA	0.0148889	NA	NA	NA	NA	NA	NA	NA	-1.16346	NA	-0.77371	1362	4302.14
131_R2	2	4369411619	335902	0	0	0	9	818	NA	NA	NA	NA	NA	NA	NA	NA	NA	NA	NA	NA	NA	NA	NA	NA	NA	NA	-2.15868	2.62254	NA	NA	NA	8.24639	0.937313	1480	4406.05
131_R2	2	4380215255	335902	0	0	0	0	1215	NA	NA	NA	NA	NA	NA	NA	NA	NA	NA	NA	NA	NA	NA	NA	NA	NA	NA	NA	NA	NA	NA	NA	NA	-0.201797	1422	4233.38
131_R2	2	450179465	335902	0	0	0	53	339	NA	NA	NA	NA	NA	NA	NA	NA	NA	NA	NA	NA	NA	NA	NA	NA	NA	NA	0.934565	0.699478	NA	NA	NA	-0.918413	-1.69415	970	2887.75
131_R2	2	4739517027	335902	0	0	0	5	672	NA	NA	NA	NA	NA	NA	NA	NA	NA	NA	NA	NA	NA	NA	NA	NA	NA	NA	-0.404319	0.699052	NA	NA	NA	0.317097	0.137588	1192	3548.65
131_R2	2	508718291	335902	0	0	0	33	309	NA	NA	NA	NA	NA	NA	NA	NA	NA	NA	NA	NA	NA	NA	NA	NA	NA	NA	-2.17902	0.210402	NA	NA	NA	0.043251	1.02878	867	2581.11
131_R2	2	5090117234	335902	0	0	0	6	115	NA	NA	NA	NA	NA	NA	NA	NA	NA	NA	NA	NA	NA	NA	NA	NA	NA	NA	0.0165305	-1.04198	NA	NA	NA	0.209683	-0.0859151	698	2077.99
131_R2	2	517299812	335902	0	0	0	0	542	NA	NA	NA	NA	NA	NA	NA	NA	NA	NA	NA	NA	NA	NA	NA	NA	NA	NA	NA	NA	NA	NA	NA	NA	0.257526	1026	3054.46
131_R2	2	5490112920	335902	0	0	0	23	286	NA	NA	NA	NA	NA	NA	NA	NA	NA	NA	NA	NA	NA	NA	NA	NA	NA	NA	-2.78703	0.453709	NA	NA	NA	5.2023	1.49608	1563	4653.14
131_R2	2	5910812716	335902	0	0	0	10	87	NA	NA	NA	NA	NA	NA	NA	NA	NA	NA	NA	NA	NA	NA	NA	NA	NA	NA	1.60938	2.71932	NA	NA	NA	-1.50436	-2.75882	1111	3307.51
131_R2	2	592805869	332654	0	0	0	0	375	NA	NA	NA	NA	NA	NA	NA	NA	NA	NA	NA	NA	NA	NA	NA	NA	NA	NA	NA	NA	NA	NA	NA	NA	-0.205194	1543	4638.45
131_R2	2	616407782	335902	0	1	0	20	426	NA	NA	NA	NA	NA	NA	NA	NA	-0.679444	0.798699	NA	NA	NA	NA	NA	NA	NA	NA	0.755524	-0.104044	NA	NA	NA	-0.364324	1.55661	1493	4444.75
131_R2	2	6349611425	335902	0	2	0	35	262	NA	NA	NA	NA	NA	NA	-1.25116	NA	-1.01459	-1.5773	NA	NA	NA	NA	NA	NA	0.568635	NA	-0.819323	-0.0553172	NA	0.385827	NA	-0.144064	-0.6901	969	2884.77
131_R2	2	636739435	334367	0	0	0	5	642	NA	NA	NA	NA	NA	NA	NA	NA	NA	NA	NA	NA	NA	NA	NA	NA	NA	NA	0.192139	1.28168	NA	NA	NA	-0.626264	-2.98041	1504	4498.06
131_R2	2	6472316992	335902	0	1	0	0	361	NA	NA	NA	NA	NA	NA	NA	NA	NA	0.0639321	NA	NA	NA	NA	NA	NA	NA	NA	NA	NA	NA	NA	NA	NA	-0.652958	1252	3727.28
131_R3	3	4866112100	315960	0	0	0	0	87	NA	NA	NA	NA	NA	NA	NA	NA	NA	NA	NA	NA	NA	NA	NA	NA	NA	NA	NA	NA	NA	NA	NA	NA	-1.42574	954	3019.37
131_R3	3	4933012184	329410	0	0	0	0	73	NA	NA	NA	NA	NA	NA	NA	NA	NA	NA	NA	NA	NA	NA	NA	NA	NA	NA	NA	NA	NA	NA	NA	NA	-4.96267	1022	3102.52
131_R3	3	508009533	335902	0	0	0	0	627	NA	NA	NA	NA	NA	NA	NA	NA	NA	NA	NA	NA	NA	NA	NA	NA	NA	NA	NA	NA	NA	NA	NA	NA	0.433703	890	2649.58
131_R3	3	5133712819	335902	0	0	0	0	273	NA	NA	NA	NA	NA	NA	NA	NA	NA	NA	NA	NA	NA	NA	NA	NA	NA	NA	NA	NA	NA	NA	NA	NA	-1.13589	1308	3893.99
131_R3	3	515767796	334236	0	0	0	0	19	NA	NA	NA	NA	NA	NA	NA	NA	NA	NA	NA	NA	NA	NA	NA	NA	NA	NA	NA	NA	NA	NA	NA	NA	0.211878	913	2731.6
131_R3	3	553106780	335902	0	0	0	0	643	NA	NA	NA	NA	NA	NA	NA	NA	NA	NA	NA	NA	NA	NA	NA	NA	NA	NA	NA	NA	NA	NA	NA	NA	-0.318926	833	2479.89
131_R4	4	496446736	333428	1	0	0	38	50	NA	NA	NA	-0.356206	0.641964	NA	NA	NA	NA	NA	NA	NA	NA	NA	NA	NA	NA	NA	-1.64718	0.769659	NA	NA	NA	0.47403	-1.0947	764	2291.35
131_R4	4	4976017081	335902	0	1	0	85	215	NA	NA	NA	NA	NA	NA	NA	NA	0.256209	-0.882263	NA	NA	NA	NA	NA	NA	NA	NA	-1.07013	-0.23402	NA	NA	NA	1.54784	0.296255	970	2887.75
131_R4	4	5001119084	335902	0	0	0	8	42	NA	NA	NA	NA	NA	NA	NA	NA	NA	NA	NA	NA	NA	NA	NA	NA	NA	NA	-0.23307	-1.42861	NA	NA	NA	-0.327777	-2.64883	479	1426.01
131_R4	4	507257148	335902	0	8	0	15	0	NA	NA	NA	NA	NA	NA	-0.00521138	NA	5.24254	NA	NA	NA	NA	NA	NA	NA	0.401962	NA	-3.14309	NA	NA	NA	NA	NA	NA	1418	4221.47
131_R4	4	5157013255	335902	0	1	0	1	30	NA	NA	NA	NA	NA	NA	NA	NA	NA	1.08796	NA	NA	NA	NA	NA	NA	0.00830162	NA	NA	-0.562358	NA	NA	NA	NA	-0.697109	489	1455.78
131_R4	4	5181511568	297975	0	0	0	32	114	NA	NA	NA	NA	NA	NA	NA	NA	NA	NA	NA	NA	NA	NA	NA	NA	NA	NA	-2.23724	-0.311527	NA	NA	NA	0.917411	-0.616642	423	1419.58
131_R4	4	5277812949	335902	0	0	0	5	89	NA	NA	NA	NA	NA	NA	NA	NA	NA	NA	NA	NA	NA	NA	NA	NA	NA	NA	-0.00604618	-1.96293	NA	NA	NA	0.455048	-0.702409	472	1405.17
131_R4	4	5493319425	335902	0	0	0	0	46	NA	NA	NA	NA	NA	NA	NA	NA	NA	NA	NA	NA	NA	NA	NA	NA	NA	NA	NA	NA	NA	NA	NA	NA	0.0503514	478	1423.03
131_R4	4	563766113	335902	0	11	0	71	133	NA	NA	NA	NA	NA	NA	-1.06792	NA	1.81087	0.854033	NA	NA	NA	NA	NA	NA	3.04922	NA	0.126339	1.47995	NA	1.91159	NA	-0.47662	0.0486679	862	2566.22
131_R4	4	5947620346	324695	0	0	0	13	0	NA	NA	NA	NA	NA	NA	NA	NA	NA	NA	NA	NA	NA	NA	NA	NA	NA	NA	-2.61556	NA	NA	NA	NA	NA	NA	621	1912.56
131_R4	4	6146519644	335902	1	2	0	40	1	NA	-0.959483	NA	-0.699134	-0.84888	-0.10778	1.03767	NA	1.09871	NA	NA	NA	NA	NA	NA	NA	-0.609111	NA	-1.47879	NA	-0.826458	-0.514373	NA	-0.63638	NA	1688	5025.27
131_R4	4	626818202	335902	0	1	0	129	1393	NA	NA	NA	NA	NA	NA	NA	NA	0.193312	0.266869	NA	NA	NA	NA	NA	NA	NA	NA	-0.139953	2.29031	NA	NA	NA	-0.180806	1.35086	2121	6314.34
131_R4	4	627855522	327486	0	7	0	37	652	NA	NA	NA	NA	NA	NA	-1.5696	NA	-0.470237	-1.08531	NA	NA	NA	NA	NA	NA	4.77507	NA	0.552219	0.934904	NA	1.76687	NA	-0.156207	-1.47376	1454	4439.89
131_R4	4	6428818981	335902	0	0	0	0	0	NA	NA	NA	NA	NA	NA	NA	NA	NA	NA	NA	NA	NA	NA	NA	NA	NA	NA	NA	NA	NA	NA	NA	NA	NA	536	1595.7
131_R4	4	6516216007	335902	0	0	0	62	101	NA	NA	NA	NA	NA	NA	NA	NA	NA	NA	NA	NA	NA	NA	NA	NA	NA	NA	-0.360031	7.42155	NA	NA	NA	0.928653	-1.22311	1017	3027.67
131_R4	4	6521817627	335902	0	0	0	48	0	NA	NA	NA	NA	NA	NA	NA	NA	NA	NA	NA	NA	NA	NA	NA	NA	NA	NA	-1.27224	NA	NA	NA	NA	NA	NA	1590	4733.52
133_R1	1	4375113784	335902	0	1	0	36	151	NA	NA	NA	NA	NA	NA	NA	NA	-0.55305	2.79489	NA	NA	NA	NA	NA	NA	NA	NA	-1.03116	0.115061	NA	NA	NA	1.79422	0.336053	685	2039.28
133_R1	1	4561122124	333378	0	0	0	56	1412	NA	NA	NA	NA	NA	NA	NA	NA	NA	NA	NA	NA	NA	NA	NA	NA	NA	NA	-0.47183	1.15604	NA	NA	NA	1.23147	1.54872	1620	4859.36
133_R1	1	4734612268	335902	0	0	0	44	106	NA	NA	NA	NA	NA	NA	NA	NA	NA	NA	NA	NA	NA	NA	NA	NA	NA	NA	-0.0419436	1.73948	NA	NA	NA	-1.26818	-0.17872	902	2685.31
133_R1	1	4906322544	309791	0	0	0	70	471	NA	NA	NA	NA	NA	NA	NA	NA	NA	NA	NA	NA	NA	NA	NA	NA	NA	NA	-2.18973	1.76911	NA	NA	NA	3.68684	-0.196781	1108	3576.6
133_R1	1	4977620703	319334	0	0	0	74	1007	NA	NA	NA	NA	NA	NA	NA	NA	NA	NA	NA	NA	NA	NA	NA	NA	NA	NA	-0.404575	0.814116	NA	NA	NA	1.86624	1.5841	1533	4800.61
133_R1	1	498607955	331395	0	0	0	26	70	NA	NA	NA	NA	NA	NA	NA	NA	NA	NA	NA	NA	NA	NA	NA	NA	NA	NA	0.958763	0.304822	NA	NA	NA	-1.23762	-0.480465	746	2251.09
133_R1	1	5252520325	278318	0	0	0	29	761	NA	NA	NA	NA	NA	NA	NA	NA	NA	NA	NA	NA	NA	NA	NA	NA	NA	NA	-1.12531	0.7961	NA	NA	NA	0.934521	0.206052	1320	4742.77
133_R2	2	5834514345	335902	0	71	11	82	0	NA	NA	NA	NA	NA	NA	-1.08765	0.490314	22.3738	NA	NA	2.96907	0.942234	2.80137	NA	NA	3.04126	-1.44807	-2.72682	NA	NA	NA	NA	NA	NA	789	2348.9
133_R3	3	4019814223	335902	0	3	0	90	1025	NA	NA	NA	NA	NA	NA	-0.768202	NA	-0.789827	0.93823	NA	NA	NA	NA	NA	NA	-0.832965	NA	-0.383502	0.603973	NA	-0.28924	NA	2.74915	0.875861	2172	6466.17
133_R3	3	4045313723	335902	2	2	0	97	1389	0.257081	-0.062979	NA	-0.821566	0.421101	0.0362702	1.87313	NA	-0.324883	-1.4788	NA	NA	NA	NA	NA	-1.28052	-0.312674	NA	-0.177155	0.579559	-0.865995	-0.542025	NA	0.958528	-0.273812	1931	5748.7
133_R3	3	4436313274	335902	0	1	0	54	1145	NA	NA	NA	NA	NA	NA	NA	NA	-0.875874	0.477874	NA	NA	NA	NA	NA	NA	NA	NA	-0.851953	-0.416988	NA	NA	NA	0.511144	-0.46803	1742	5186.04
133_R3	3	4649817109	335902	1	0	0	23	1781	NA	NA	NA	-1.00664	-0.991109	NA	NA	NA	NA	NA	NA	NA	NA	NA	NA	NA	NA	NA	0.153184	-0.285303	NA	NA	NA	1.2349	0.37481	2064	6144.65
133_R3	3	5089018125	335902	0	0	0	28	1752	NA	NA	NA	NA	NA	NA	NA	NA	NA	NA	NA	NA	NA	NA	NA	NA	NA	NA	-0.759359	2.37594	NA	NA	NA	0.12985	1.13966	2342	6972.27
136_R1	1	549149387	335902	0	0	0	0	0	NA	NA	NA	NA	NA	NA	NA	NA	NA	NA	NA	NA	NA	NA	NA	NA	NA	NA	NA	NA	NA	NA	NA	NA	NA	535	1592.73
136_R1	1	5769914518	335902	0	0	0	0	0	NA	NA	NA	NA	NA	NA	NA	NA	NA	NA	NA	NA	NA	NA	NA	NA	NA	NA	NA	NA	NA	NA	NA	NA	NA	571	1699.9
136_R1	1	5785814018	335902	0	0	0	0	0	NA	NA	NA	NA	NA	NA	NA	NA	NA	NA	NA	NA	NA	NA	NA	NA	NA	NA	NA	NA	NA	NA	NA	NA	NA	642	1911.27
136_R1	1	624368568	335902	0	0	0	0	0	NA	NA	NA	NA	NA	NA	NA	NA	NA	NA	NA	NA	NA	NA	NA	NA	NA	NA	NA	NA	NA	NA	NA	NA	NA	497	1479.6
136_R1	1	631059068	335902	0	0	0	0	0	NA	NA	NA	NA	NA	NA	NA	NA	NA	NA	NA	NA	NA	NA	NA	NA	NA	NA	NA	NA	NA	NA	NA	NA	NA	497	1479.6
136_R1	1	640075862	332579	0	0	0	0	0	NA	NA	NA	NA	NA	NA	NA	NA	NA	NA	NA	NA	NA	NA	NA	NA	NA	NA	NA	NA	NA	NA	NA	NA	NA	602	1810.1
136_R1	1	665605345	335902	0	0	0	0	0	NA	NA	NA	NA	NA	NA	NA	NA	NA	NA	NA	NA	NA	NA	NA	NA	NA	NA	NA	NA	NA	NA	NA	NA	NA	576	1714.79
136_R2	2	4962615002	310888	0	0	0	77	77	NA	NA	NA	NA	NA	NA	NA	NA	NA	NA	NA	NA	NA	NA	NA	NA	NA	NA	-0.240405	1.06289	NA	NA	NA	-0.0988348	-1.31054	753	2422.1
136_R2	2	5502715351	334136	0	0	0	36	26	NA	NA	NA	NA	NA	NA	NA	NA	NA	NA	NA	NA	NA	NA	NA	NA	NA	NA	0.180828	8.58128	NA	NA	NA	0.477411	-2.42225	933	2792.27
136_R2	2	5515417899	335902	0	0	0	29	43	NA	NA	NA	NA	NA	NA	NA	NA	NA	NA	NA	NA	NA	NA	NA	NA	NA	NA	-0.839383	95.9871	NA	NA	NA	8.99007	-3.21862	782	2328.06
136_R2	2	5566711874	335902	0	0	0	12	443	NA	NA	NA	NA	NA	NA	NA	NA	NA	NA	NA	NA	NA	NA	NA	NA	NA	NA	-2.61572	-0.897679	NA	NA	NA	3.41042	0.716547	598	1780.28
136_R2	2	591289934	335902	0	0	0	54	34	NA	NA	NA	NA	NA	NA	NA	NA	NA	NA	NA	NA	NA	NA	NA	NA	NA	NA	-1.1349	2.40951	NA	NA	NA	2.69022	-0.571962	831	2473.94
136_R2	2	592867765	325677	2	0	0	23	49	-1.30928	NA	NA	-0.594317	0.504309	NA	NA	NA	NA	NA	NA	NA	NA	NA	NA	-0.0840883	NA	NA	0.910102	3.24692	0.298935	NA	NA	-0.584258	-2.01602	963	2956.92
136_R2	2	6167219264	335902	2	0	0	66	600	2.07462	NA	NA	0.144609	-0.591057	NA	NA	NA	NA	NA	NA	NA	NA	NA	NA	-0.422322	NA	NA	-1.87318	-0.26462	-0.298702	NA	NA	-0.549574	2.40656	1984	5906.48
136_R2	2	618218636	335902	0	0	0	33	36	NA	NA	NA	NA	NA	NA	NA	NA	NA	NA	NA	NA	NA	NA	NA	NA	NA	NA	-0.0831485	11.502	NA	NA	NA	-2.34131	-5.10715	887	2640.65
136_R2	2	6231816624	335902	0	0	0	82	195	NA	NA	NA	NA	NA	NA	NA	NA	NA	NA	NA	NA	NA	NA	NA	NA	NA	NA	-1.83197	6.32465	NA	NA	NA	27.8647	-0.168032	984	2929.43
136_R2	2	6790018010	325885	2	0	0	42	244	0.0782597	NA	NA	-0.191269	0.334539	NA	NA	NA	NA	NA	NA	NA	NA	NA	NA	-0.889752	NA	NA	-3.25008	-0.180535	-0.211265	NA	NA	3.69844	-1.13313	931	2856.83
137_R1	1	531109155	331871	0	0	0	0	253	NA	NA	NA	NA	NA	NA	NA	NA	NA	NA	NA	NA	NA	NA	NA	NA	NA	NA	NA	NA	NA	NA	NA	NA	0.508868	1095	3299.48
137_R1	1	553078428	335902	0	0	0	172	298	NA	NA	NA	NA	NA	NA	NA	NA	NA	NA	NA	NA	NA	NA	NA	NA	NA	NA	0.244178	0.558857	NA	NA	NA	-0.507558	-0.974898	1208	3596.29
137_R1	1	559767928	335902	0	0	0	79	558	NA	NA	NA	NA	NA	NA	NA	NA	NA	NA	NA	NA	NA	NA	NA	NA	NA	NA	0.672399	1.0984	NA	NA	NA	-0.522788	0.0108034	1257	3742.16
137_R1	1	5641610523	335902	0	0	0	76	822	NA	NA	NA	NA	NA	NA	NA	NA	NA	NA	NA	NA	NA	NA	NA	NA	NA	NA	-0.170353	-1.21254	NA	NA	NA	0.295952	-0.0170889	1823	5427.18
137_R1	1	6181821843	335902	0	0	0	8	394	NA	NA	NA	NA	NA	NA	NA	NA	NA	NA	NA	NA	NA	NA	NA	NA	NA	NA	0.863252	1.65035	NA	NA	NA	0.0516727	0.718766	1194	3554.61
137_R1	1	6228218960	335902	0	0	0	120	904	NA	NA	NA	NA	NA	NA	NA	NA	NA	NA	NA	NA	NA	NA	NA	NA	NA	NA	0.275258	0.801363	NA	NA	NA	5.45566	-0.0428652	1720	5120.54
137_R1	1	6253313156	332219	0	0	0	47	506	NA	NA	NA	NA	NA	NA	NA	NA	NA	NA	NA	NA	NA	NA	NA	NA	NA	NA	-1.0789	0.446279	NA	NA	NA	4.99403	-0.633489	1364	4105.72
139_R1	1	4854219892	335902	0	0	0	27	0	NA	NA	NA	NA	NA	NA	NA	NA	NA	NA	NA	NA	NA	NA	NA	NA	NA	NA	0.289009	NA	NA	NA	NA	NA	NA	670	1994.63
139_R1	1	4932819923	335902	0	0	0	24	205	NA	NA	NA	NA	NA	NA	NA	NA	NA	NA	NA	NA	NA	NA	NA	NA	NA	NA	-0.0388274	2.66793	NA	NA	NA	-1.18916	-1.14397	577	1717.76
139_R1	1	5106717629	335902	0	0	0	199	340	NA	NA	NA	NA	NA	NA	NA	NA	NA	NA	NA	NA	NA	NA	NA	NA	NA	NA	-0.42574	1.7352	NA	NA	NA	0.414408	-0.303744	1555	4629.33
139_R1	1	5244317793	335902	0	0	0	19	597	NA	NA	NA	NA	NA	NA	NA	NA	NA	NA	NA	NA	NA	NA	NA	NA	NA	NA	-2.37194	-2.11088	NA	NA	NA	4.19314	0.0561576	955	2843.09
139_R1	1	5284519719	335902	0	0	0	40	0	NA	NA	NA	NA	NA	NA	NA	NA	NA	NA	NA	NA	NA	NA	NA	NA	NA	NA	-0.0196165	NA	NA	NA	NA	NA	NA	545	1622.5
139_R1	1	5388513907	335902	0	0	0	69	0	NA	NA	NA	NA	NA	NA	NA	NA	NA	NA	NA	NA	NA	NA	NA	NA	NA	NA	-0.696087	NA	NA	NA	NA	NA	NA	675	2009.51
139_R1	1	5775618576	335902	0	0	0	149	537	NA	NA	NA	NA	NA	NA	NA	NA	NA	NA	NA	NA	NA	NA	NA	NA	NA	NA	-1.39586	-0.400286	NA	NA	NA	0.699986	1.21084	809	2408.44
139_R1	1	5775619076	335902	0	0	0	130	718	NA	NA	NA	NA	NA	NA	NA	NA	NA	NA	NA	NA	NA	NA	NA	NA	NA	NA	-1.03228	-0.940284	NA	NA	NA	1.14599	-1.60214	923	2747.82
139_R1	1	5803613714	297009	0	0	0	198	797	NA	NA	NA	NA	NA	NA	NA	NA	NA	NA	NA	NA	NA	NA	NA	NA	NA	NA	0.48552	1.82048	NA	NA	NA	0.494554	-0.915889	1194	4020.08
139_R1	1	5948516052	292074	0	0	0	116	901	NA	NA	NA	NA	NA	NA	NA	NA	NA	NA	NA	NA	NA	NA	NA	NA	NA	NA	-0.193437	-0.24476	NA	NA	NA	0.0712484	-2.95198	1048	3588.13
139_R2	2	568616775	335902	0	0	0	24	0	NA	NA	NA	NA	NA	NA	NA	NA	NA	NA	NA	NA	NA	NA	NA	NA	NA	NA	-0.196269	NA	NA	NA	NA	NA	NA	770	2292.33
139_R2	2	5709511535	330688	0	0	0	93	372	NA	NA	NA	NA	NA	NA	NA	NA	NA	NA	NA	NA	NA	NA	NA	NA	NA	NA	-1.02281	-1.22495	NA	NA	NA	0.276084	-0.145373	1575	4762.79
139_R2	2	5724113295	335902	0	0	0	24	0	NA	NA	NA	NA	NA	NA	NA	NA	NA	NA	NA	NA	NA	NA	NA	NA	NA	NA	0.160946	NA	NA	NA	NA	NA	NA	503	1497.46
139_R2	2	5727710523	172302	0	0	0	78	540	NA	NA	NA	NA	NA	NA	NA	NA	NA	NA	NA	NA	NA	NA	NA	NA	NA	NA	-1.08667	2.37602	NA	NA	NA	0.564918	-2.6754	863	5008.66
139_R2	2	573375159	330331	0	0	0	51	699	NA	NA	NA	NA	NA	NA	NA	NA	NA	NA	NA	NA	NA	NA	NA	NA	NA	NA	-0.792843	1.98019	NA	NA	NA	-0.66652	-0.205815	1594	4825.46
139_R2	2	596657285	320191	0	0	0	120	0	NA	NA	NA	NA	NA	NA	NA	NA	NA	NA	NA	NA	NA	NA	NA	NA	NA	NA	-0.323276	NA	NA	NA	NA	NA	NA	1702	5315.58
139_R2	2	600075420	329491	0	0	0	153	669	NA	NA	NA	NA	NA	NA	NA	NA	NA	NA	NA	NA	NA	NA	NA	NA	NA	NA	0.467858	1.04826	NA	NA	NA	-2.59886	0.70515	1687	5120.01
139_R2	2	6094613485	335902	0	0	0	95	0	NA	NA	NA	NA	NA	NA	NA	NA	NA	NA	NA	NA	NA	NA	NA	NA	NA	NA	-2.16037	NA	NA	NA	NA	NA	NA	1193	3551.63
139_R2	2	6143310254	335902	0	0	0	31	0	NA	NA	NA	NA	NA	NA	NA	NA	NA	NA	NA	NA	NA	NA	NA	NA	NA	NA	-0.521825	NA	NA	NA	NA	NA	NA	685	2039.28
139_R2	2	618764519	333323	0	0	0	33	253	NA	NA	NA	NA	NA	NA	NA	NA	NA	NA	NA	NA	NA	NA	NA	NA	NA	NA	0.299947	0.913848	NA	NA	NA	4.33934	-0.0235536	1282	3846.12
139_R2	2	662806098	335902	0	0	0	35	0	NA	NA	NA	NA	NA	NA	NA	NA	NA	NA	NA	NA	NA	NA	NA	NA	NA	NA	0.539349	NA	NA	NA	NA	NA	NA	837	2491.8
141_R1	1	4688710511	335902	0	0	0	20	82	NA	NA	NA	NA	NA	NA	NA	NA	NA	NA	NA	NA	NA	NA	NA	NA	NA	NA	-2.21728	0.344744	NA	NA	NA	1.3753	-0.374935	600	1786.23
141_R1	1	4863010425	335902	0	0	0	0	133	NA	NA	NA	NA	NA	NA	NA	NA	NA	NA	NA	NA	NA	NA	NA	NA	NA	NA	NA	NA	NA	NA	NA	NA	-1.52541	665	1979.74
141_R1	1	486309925	335902	0	0	0	0	72	NA	NA	NA	NA	NA	NA	NA	NA	NA	NA	NA	NA	NA	NA	NA	NA	NA	NA	NA	NA	NA	NA	NA	NA	-1.41445	624	1857.68
141_R1	1	4876818193	335902	0	0	0	22	90	NA	NA	NA	NA	NA	NA	NA	NA	NA	NA	NA	NA	NA	NA	NA	NA	NA	NA	-1.19158	-0.0895818	NA	NA	NA	2.87431	0.579029	599	1783.26
141_R1	1	4876818693	335902	0	0	0	20	96	NA	NA	NA	NA	NA	NA	NA	NA	NA	NA	NA	NA	NA	NA	NA	NA	NA	NA	1.18761	0.672685	NA	NA	NA	-0.15525	0.733911	670	1994.63
141_R1	1	5471311422	335902	0	0	0	7	92	NA	NA	NA	NA	NA	NA	NA	NA	NA	NA	NA	NA	NA	NA	NA	NA	NA	NA	-2.14602	-0.154506	NA	NA	NA	7.59502	-0.10406	904	2691.26
141_R1	1	5471311922	335902	0	0	0	12	62	NA	NA	NA	NA	NA	NA	NA	NA	NA	NA	NA	NA	NA	NA	NA	NA	NA	NA	-1.35502	0.544279	NA	NA	NA	1.60112	-1.31909	927	2759.73
141_R1	1	5476715590	335902	0	0	0	6	59	NA	NA	NA	NA	NA	NA	NA	NA	NA	NA	NA	NA	NA	NA	NA	NA	NA	NA	-2.22766	-0.0426498	NA	NA	NA	2.24706	-1.88783	775	2307.22
141_R1	1	5590015503	335902	0	0	0	0	47	NA	NA	NA	NA	NA	NA	NA	NA	NA	NA	NA	NA	NA	NA	NA	NA	NA	NA	NA	NA	NA	NA	NA	NA	-1.26467	854	2542.41
141_R1	1	5643112621	326212	0	0	0	1	70	NA	NA	NA	NA	NA	NA	NA	NA	NA	NA	NA	NA	NA	NA	NA	NA	NA	NA	NA	3.00335	NA	NA	NA	NA	-1.67558	814	2495.31
141_R2	2	426077714	335902	0	0	0	17	287	NA	NA	NA	NA	NA	NA	NA	NA	NA	NA	NA	NA	NA	NA	NA	NA	NA	NA	0.242834	0.900438	NA	NA	NA	1.35937	0.637469	1266	3768.96
141_R2	2	426078214	335902	0	0	0	27	456	NA	NA	NA	NA	NA	NA	NA	NA	NA	NA	NA	NA	NA	NA	NA	NA	NA	NA	-0.905502	1.81021	NA	NA	NA	2.4567	-0.251264	1331	3962.46
141_R2	2	426366643	335902	0	0	0	51	211	NA	NA	NA	NA	NA	NA	NA	NA	NA	NA	NA	NA	NA	NA	NA	NA	NA	NA	-1.76119	-1.44433	NA	NA	NA	6.58424	-1.67292	1166	3471.25
141_R2	2	435657410	335902	0	0	0	12	402	NA	NA	NA	NA	NA	NA	NA	NA	NA	NA	NA	NA	NA	NA	NA	NA	NA	NA	0.529591	2.15253	NA	NA	NA	1.25812	0.238137	1569	4671
141_R2	2	438286910	335902	0	0	0	8	320	NA	NA	NA	NA	NA	NA	NA	NA	NA	NA	NA	NA	NA	NA	NA	NA	NA	NA	-1.72025	1.25081	NA	NA	NA	5.12119	-0.869601	1586	4721.61
141_R2	2	5058019417	335902	0	0	0	71	190	NA	NA	NA	NA	NA	NA	NA	NA	NA	NA	NA	NA	NA	NA	NA	NA	NA	NA	-1.06039	-0.637314	NA	NA	NA	1.66853	-0.337137	1791	5331.91
141_R2	2	5131419745	335902	0	0	0	40	236	NA	NA	NA	NA	NA	NA	NA	NA	NA	NA	NA	NA	NA	NA	NA	NA	NA	NA	-2.11657	-0.669359	NA	NA	NA	0.810154	0.0487623	1416	4215.51
141_R2	2	5212219257	335902	0	0	0	32	147	NA	NA	NA	NA	NA	NA	NA	NA	NA	NA	NA	NA	NA	NA	NA	NA	NA	NA	-1.10053	0.386557	NA	NA	NA	0.663375	-2.19168	1392	4144.07
143_R1	1	3730414328	309859	0	0	0	0	277	NA	NA	NA	NA	NA	NA	NA	NA	NA	NA	NA	NA	NA	NA	NA	NA	NA	NA	NA	NA	NA	NA	NA	NA	-0.83027	354	1142.45
143_R1	1	3983915051	335902	0	0	0	75	1117	NA	NA	NA	NA	NA	NA	NA	NA	NA	NA	NA	NA	NA	NA	NA	NA	NA	NA	0.412686	0.474396	NA	NA	NA	1.87636	0.876032	1450	4316.73
143_R1	1	4202413468	320851	0	0	0	95	32	NA	NA	NA	NA	NA	NA	NA	NA	NA	NA	NA	NA	NA	NA	NA	NA	NA	NA	-3.09157	0.616372	NA	NA	NA	4.3154	0.524349	1721	5363.86
143_R1	1	4438213625	335902	0	0	0	7	63	NA	NA	NA	NA	NA	NA	NA	NA	NA	NA	NA	NA	NA	NA	NA	NA	NA	NA	-2.4541	-0.0723412	NA	NA	NA	10.2026	-0.041695	602	1792.19
143_R1	1	4440812888	335902	0	0	0	0	3	NA	NA	NA	NA	NA	NA	NA	NA	NA	NA	NA	NA	NA	NA	NA	NA	NA	NA	NA	NA	NA	NA	NA	NA	-0.551623	422	1256.32
143_R1	1	4505113486	335902	0	0	0	0	31	NA	NA	NA	NA	NA	NA	NA	NA	NA	NA	NA	NA	NA	NA	NA	NA	NA	NA	NA	NA	NA	NA	NA	NA	-2.18538	496	1476.62
143_R1	1	4669513873	335902	0	0	0	68	285	NA	NA	NA	NA	NA	NA	NA	NA	NA	NA	NA	NA	NA	NA	NA	NA	NA	NA	0.49373	1.5229	NA	NA	NA	-1.20246	-2.58751	995	2962.17
143_R1	1	473008321	316779	0	0	0	89	46	NA	NA	NA	NA	NA	NA	NA	NA	NA	NA	NA	NA	NA	NA	NA	NA	NA	NA	-0.881805	-0.0258816	NA	NA	NA	-0.774552	-1.04509	933	2945.27
143_R1	1	5111213836	331408	0	0	0	40	934	NA	NA	NA	NA	NA	NA	NA	NA	NA	NA	NA	NA	NA	NA	NA	NA	NA	NA	0.589767	3.04405	NA	NA	NA	-1.40018	-0.36105	1447	4366.22
143_R1	1	5209312213	334070	0	0	0	73	74	NA	NA	NA	NA	NA	NA	NA	NA	NA	NA	NA	NA	NA	NA	NA	NA	NA	NA	0.438622	-0.601602	NA	NA	NA	1.10253	1.41012	1155	3457.36
143_R1	1	5262111491	313084	0	0	0	85	26	NA	NA	NA	NA	NA	NA	NA	NA	NA	NA	NA	NA	NA	NA	NA	NA	NA	NA	-0.19899	0.412143	NA	NA	NA	2.33392	0.90096	749	2392.33
143_R1	1	5286910569	328647	0	0	0	160	71	NA	NA	NA	NA	NA	NA	NA	NA	NA	NA	NA	NA	NA	NA	NA	NA	NA	NA	-1.97383	1.29845	NA	NA	NA	1.52161	0.147528	1097	3337.92
143_R1	1	5622613466	99395.8	0	0	0	26	43	NA	NA	NA	NA	NA	NA	NA	NA	NA	NA	NA	NA	NA	NA	NA	NA	NA	NA	0.0835451	3.18516	NA	NA	NA	2.73701	-2.51676	649	6529.45
143_R1	1	564126568	314042	0	0	0	142	26	NA	NA	NA	NA	NA	NA	NA	NA	NA	NA	NA	NA	NA	NA	NA	NA	NA	NA	-3.01076	11.1665	NA	NA	NA	0.102321	2.66392	1790	5699.87
143_R1	1	5748610446	325484	0	0	0	99	36	NA	NA	NA	NA	NA	NA	NA	NA	NA	NA	NA	NA	NA	NA	NA	NA	NA	NA	-1.39023	8.3819	NA	NA	NA	-2.45351	1.12771	1181	3628.44
143_R1	1	6030212557	280969	0	0	0	3	1	NA	NA	NA	NA	NA	NA	NA	NA	NA	NA	NA	NA	NA	NA	NA	NA	NA	NA	2.46325	NA	NA	NA	NA	-0.835603	NA	1631	5804.92
143_R2	2	432436972	335902	0	1	0	131	747	NA	NA	NA	NA	NA	NA	NA	NA	-0.844579	0.707997	NA	NA	NA	NA	NA	NA	NA	NA	-0.403428	4.02338	NA	NA	NA	11.2641	-2.65432	1178	3506.97
143_R2	2	4391514524	331466	0	0	0	260	1427	NA	NA	NA	NA	NA	NA	NA	NA	NA	NA	NA	NA	NA	NA	NA	NA	NA	NA	-0.731998	-1.08337	NA	NA	NA	-0.166864	-2.58514	2144	6468.24
143_R2	2	441358126	335902	0	0	0	296	106	NA	NA	NA	NA	NA	NA	NA	NA	NA	NA	NA	NA	NA	NA	NA	NA	NA	NA	-0.342859	6.29942	NA	NA	NA	3.58114	-2.49069	1035	3081.26
143_R2	2	447488626	335902	0	4	0	362	117	NA	NA	NA	NA	NA	NA	0.534726	NA	-0.163105	-0.885283	NA	NA	NA	NA	NA	NA	0.055431	NA	-1.2109	1.43234	NA	0.441581	NA	-0.56834	-1.06691	1085	3230.11
143_R2	2	4563711029	330996	0	1	0	125	387	NA	NA	NA	NA	NA	NA	NA	NA	-1.75189	0.200024	NA	NA	NA	NA	NA	NA	NA	NA	-0.897991	-0.17445	NA	NA	NA	4.42693	-1.61757	1023	3090.67
143_R2	2	4578113919	335902	0	0	0	234	1909	NA	NA	NA	NA	NA	NA	NA	NA	NA	NA	NA	NA	NA	NA	NA	NA	NA	NA	-0.976364	-0.0321712	NA	NA	NA	2.58249	0.276569	2113	6290.52
143_R2	2	4693112827	319684	0	0	0	48	625	NA	NA	NA	NA	NA	NA	NA	NA	NA	NA	NA	NA	NA	NA	NA	NA	NA	NA	-1.36893	11.9733	NA	NA	NA	4.83173	-4.03887	1122	3509.72
143_R2	2	474766810	335902	0	0	0	40	51	NA	NA	NA	NA	NA	NA	NA	NA	NA	NA	NA	NA	NA	NA	NA	NA	NA	NA	0.365831	2.35284	NA	NA	NA	1.85872	-1.80264	886	2637.67
143_R2	2	479567544	335902	0	1	0	117	1751	NA	NA	NA	NA	NA	NA	NA	NA	0.938415	-1.82206	NA	NA	NA	NA	NA	NA	NA	NA	-0.0639326	-0.302073	NA	NA	NA	1.28315	0.270313	1905	5671.3
143_R2	2	499989481	335902	0	0	0	26	146	NA	NA	NA	NA	NA	NA	NA	NA	NA	NA	NA	NA	NA	NA	NA	NA	NA	NA	1.44484	12.9329	NA	NA	NA	9.82016	-2.21634	1137	3384.92
143_R2	2	553093090	335902	0	0	0	503	0	NA	NA	NA	NA	NA	NA	NA	NA	NA	NA	NA	NA	NA	NA	NA	NA	NA	NA	0.815139	NA	NA	NA	NA	NA	NA	668	1988.67
143_R2	2	5633015324	308471	0	5	0	31	0	NA	NA	NA	NA	NA	NA	-1.94155	NA	-0.790323	NA	NA	NA	NA	NA	NA	NA	1.65775	NA	0.547101	NA	NA	NA	NA	NA	NA	983	3186.68
145_R1	1	529598266	335902	0	0	0	0	105	NA	NA	NA	NA	NA	NA	NA	NA	NA	NA	NA	NA	NA	NA	NA	NA	NA	NA	NA	NA	NA	NA	NA	NA	2.38245	547	1628.45
145_R1	1	530337766	335902	0	0	0	1	216	NA	NA	NA	NA	NA	NA	NA	NA	NA	NA	NA	NA	NA	NA	NA	NA	NA	NA	NA	1.15606	NA	NA	NA	NA	-1.59911	640	1905.32
145_R1	1	545467782	335902	0	0	0	42	277	NA	NA	NA	NA	NA	NA	NA	NA	NA	NA	NA	NA	NA	NA	NA	NA	NA	NA	-0.514165	-0.000373821	NA	NA	NA	-0.115193	0.0896319	595	1771.35
145_R1	1	546009916	335902	0	0	0	81	162	NA	NA	NA	NA	NA	NA	NA	NA	NA	NA	NA	NA	NA	NA	NA	NA	NA	NA	-0.752954	0.221599	NA	NA	NA	0.688446	0.172515	1016	3024.69
145_R1	1	552157282	335902	0	0	0	33	454	NA	NA	NA	NA	NA	NA	NA	NA	NA	NA	NA	NA	NA	NA	NA	NA	NA	NA	1.06149	-0.596157	NA	NA	NA	2.37044	0.0507325	607	1807.07
145_R1	1	5526412091	335902	0	0	0	50	762	NA	NA	NA	NA	NA	NA	NA	NA	NA	NA	NA	NA	NA	NA	NA	NA	NA	NA	-1.1508	-0.723507	NA	NA	NA	0.483024	-0.0864213	1229	3658.8
145_R1	1	552699416	335902	0	0	0	67	197	NA	NA	NA	NA	NA	NA	NA	NA	NA	NA	NA	NA	NA	NA	NA	NA	NA	NA	-1.15581	0.949802	NA	NA	NA	0.319728	-0.900349	934	2780.57
145_R1	1	5629814869	335902	0	0	0	14	295	NA	NA	NA	NA	NA	NA	NA	NA	NA	NA	NA	NA	NA	NA	NA	NA	NA	NA	-0.80381	0.28866	NA	NA	NA	0.434593	0.0341637	1139	3390.87
145_R1	1	5696714369	335902	0	0	0	4	242	NA	NA	NA	NA	NA	NA	NA	NA	NA	NA	NA	NA	NA	NA	NA	NA	NA	NA	-1.90896	-0.557032	NA	NA	NA	2.1021	-2.25537	1818	5412.29
145_R1	1	5730313362	335902	0	0	0	25	531	NA	NA	NA	NA	NA	NA	NA	NA	NA	NA	NA	NA	NA	NA	NA	NA	NA	NA	-0.866565	1.12057	NA	NA	NA	0.0536978	-0.769888	2114	6293.5
145_R2	2	5929512230	335902	0	0	0	84	1	NA	NA	NA	NA	NA	NA	NA	NA	NA	NA	NA	NA	NA	NA	NA	NA	NA	NA	-1.47385	NA	NA	NA	NA	-1.13071	NA	450	1339.68
145_R2	2	5996412730	335902	0	0	0	33	3	NA	NA	NA	NA	NA	NA	NA	NA	NA	NA	NA	NA	NA	NA	NA	NA	NA	NA	-0.0896746	0.497571	NA	NA	NA	-0.651125	1.15896	581	1729.67
145_R2	2	6183015626	335902	0	0	0	9	88	NA	NA	NA	NA	NA	NA	NA	NA	NA	NA	NA	NA	NA	NA	NA	NA	NA	NA	-1.35929	0.258433	NA	NA	NA	3.17838	2.19578	815	2426.3
145_R2	2	618925972	335902	0	0	0	58	478	NA	NA	NA	NA	NA	NA	NA	NA	NA	NA	NA	NA	NA	NA	NA	NA	NA	NA	-0.885852	0.74612	NA	NA	NA	1.64379	-1.42849	1245	3706.44
145_R2	2	620946472	335902	0	0	0	95	444	NA	NA	NA	NA	NA	NA	NA	NA	NA	NA	NA	NA	NA	NA	NA	NA	NA	NA	-1.43783	-1.50251	NA	NA	NA	5.18377	0.774358	1146	3411.71
145_R2	2	6210013987	335902	0	0	0	9	96	NA	NA	NA	NA	NA	NA	NA	NA	NA	NA	NA	NA	NA	NA	NA	NA	NA	NA	0.647682	0.284352	NA	NA	NA	-0.981838	-0.819781	1078	3209.27
145_R2	2	6439217929	335902	0	0	0	2	0	NA	NA	NA	NA	NA	NA	NA	NA	NA	NA	NA	NA	NA	NA	NA	NA	NA	NA	-0.0824826	NA	NA	NA	NA	NA	NA	360	1071.74
145_R2	2	6469612278	335902	0	0	0	22	4	NA	NA	NA	NA	NA	NA	NA	NA	NA	NA	NA	NA	NA	NA	NA	NA	NA	NA	-0.139795	0.172551	NA	NA	NA	-0.416026	-0.797508	613	1824.94
145_R2	2	6506117429	335902	0	0	0	3	8	NA	NA	NA	NA	NA	NA	NA	NA	NA	NA	NA	NA	NA	NA	NA	NA	NA	NA	0.432855	1.20371	NA	NA	NA	0.641411	-1.78325	430	1280.14
145_R2	2	654359868	335902	0	0	0	23	13	NA	NA	NA	NA	NA	NA	NA	NA	NA	NA	NA	NA	NA	NA	NA	NA	NA	NA	0.493817	-0.343803	NA	NA	NA	1.01409	-1.14853	506	1506.39
145_R2	2	661049868	335902	0	0	0	19	0	NA	NA	NA	NA	NA	NA	NA	NA	NA	NA	NA	NA	NA	NA	NA	NA	NA	NA	-0.00167121	NA	NA	NA	NA	NA	NA	405	1205.71
145_R2	2	6706813013	335902	0	0	0	37	39	NA	NA	NA	NA	NA	NA	NA	NA	NA	NA	NA	NA	NA	NA	NA	NA	NA	NA	-1.23118	-1.56451	NA	NA	NA	0.120139	1.60743	701	2086.92
145_R2	2	6773712683	335902	0	0	0	44	32	NA	NA	NA	NA	NA	NA	NA	NA	NA	NA	NA	NA	NA	NA	NA	NA	NA	NA	-0.135207	3.43053	NA	NA	NA	0.0780217	-1.41232	548	1631.43
146_R2	2	4797210996	334070	0	0	0	94	41	NA	NA	NA	NA	NA	NA	NA	NA	NA	NA	NA	NA	NA	NA	NA	NA	NA	NA	-0.92521	-0.100463	NA	NA	NA	0.566399	-1.40754	827	2475.53
146_R2	2	4830516391	331791	0	0	0	19	298	NA	NA	NA	NA	NA	NA	NA	NA	NA	NA	NA	NA	NA	NA	NA	NA	NA	NA	-2.48864	-0.752702	NA	NA	NA	12.3586	-1.45981	828	2495.54
146_R2	2	5200111470	335902	0	0	0	221	51	NA	NA	NA	NA	NA	NA	NA	NA	NA	NA	NA	NA	NA	NA	NA	NA	NA	NA	-0.513873	2.49954	NA	NA	NA	-0.252567	-2.29743	953	2837.14
146_R2	2	526928271	335902	0	0	0	6	285	NA	NA	NA	NA	NA	NA	NA	NA	NA	NA	NA	NA	NA	NA	NA	NA	NA	NA	-2.35581	2.06097	NA	NA	NA	9.57115	1.24339	629	1872.57
146_R2	2	541178848	327205	0	0	0	4	32	NA	NA	NA	NA	NA	NA	NA	NA	NA	NA	NA	NA	NA	NA	NA	NA	NA	NA	-2.10477	0.485692	NA	NA	NA	1.36947	-0.00908937	429	1311.11
146_R2	2	544267526	335902	0	0	0	8	186	NA	NA	NA	NA	NA	NA	NA	NA	NA	NA	NA	NA	NA	NA	NA	NA	NA	NA	-0.932505	0.458507	NA	NA	NA	3.86485	0.0388477	440	1309.91
146_R2	2	5448112948	335902	0	0	0	200	171	NA	NA	NA	NA	NA	NA	NA	NA	NA	NA	NA	NA	NA	NA	NA	NA	NA	NA	-3.0872	-0.149895	NA	NA	NA	10.2756	0.602825	738	2197.07
146_R2	2	576978741	335902	0	0	0	59	456	NA	NA	NA	NA	NA	NA	NA	NA	NA	NA	NA	NA	NA	NA	NA	NA	NA	NA	0.250259	-0.319685	NA	NA	NA	1.60442	-0.286973	726	2161.34
146_R2	2	577067395	316819	0	0	0	132	186	NA	NA	NA	NA	NA	NA	NA	NA	NA	NA	NA	NA	NA	NA	NA	NA	NA	NA	0.551837	1.42827	NA	NA	NA	3.53792	0.442667	708	2234.71
146_R2	2	607497577	335902	0	0	0	59	256	NA	NA	NA	NA	NA	NA	NA	NA	NA	NA	NA	NA	NA	NA	NA	NA	NA	NA	-1.05549	1.45118	NA	NA	NA	0.215286	-1.02658	1166	3471.25
146_R2	2	609688476	328951	0	0	0	31	21	NA	NA	NA	NA	NA	NA	NA	NA	NA	NA	NA	NA	NA	NA	NA	NA	NA	NA	0.641225	5.33108	NA	NA	NA	0.699444	1.8027	579	1760.14
146_R2	2	6145715503	318279	0	0	0	0	57	NA	NA	NA	NA	NA	NA	NA	NA	NA	NA	NA	NA	NA	NA	NA	NA	NA	NA	NA	NA	NA	NA	NA	NA	-2.34451	1042	3273.85
146_R2	2	6337115285	311170	0	0	0	0	90	NA	NA	NA	NA	NA	NA	NA	NA	NA	NA	NA	NA	NA	NA	NA	NA	NA	NA	NA	NA	NA	NA	NA	NA	-1.76729	682	2191.73
146_R3	3	404349653	335902	0	0	0	23	453	NA	NA	NA	NA	NA	NA	NA	NA	NA	NA	NA	NA	NA	NA	NA	NA	NA	NA	-0.41927	9.93357	NA	NA	NA	1.41386	-1.34194	825	2456.07
146_R3	3	4067917164	328225	6	2	0	67	117	0.279581	-0.331788	NA	0.558548	0.396347	-1.07789	-1.08107	NA	1.42821	-0.949096	NA	NA	NA	NA	NA	-0.422527	0.073175	NA	-2.75788	3.86306	-0.87262	-0.833916	NA	-1.40943	-5.47243	1347	4103.9
146_R3	3	4095218502	335902	0	0	0	52	468	NA	NA	NA	NA	NA	NA	NA	NA	NA	NA	NA	NA	NA	NA	NA	NA	NA	NA	-2.92411	-1.20605	NA	NA	NA	20.0241	-0.175934	938	2792.48
146_R3	3	411837927	332712	2	1	0	32	44	1.01646	NA	NA	-1.14739	1.36256	0.0507905	NA	NA	-0.305072	5.31233	NA	NA	NA	NA	NA	-1.39589	NA	NA	-0.425197	4.89335	-1.7883	NA	NA	-2.1399	-3.14134	1154	3468.47
146_R3	3	426494914	327576	0	0	0	2	195	NA	NA	NA	NA	NA	NA	NA	NA	NA	NA	NA	NA	NA	NA	NA	NA	NA	NA	0.068464	0.999228	NA	NA	NA	0.162399	-0.421338	594	1813.32
146_R3	3	4331917396	329192	10	14	0	123	243	0.112893	0.706967	NA	-0.859767	0.956857	-0.607728	0.237228	NA	0.58949	0.423085	NA	NA	NA	NA	NA	-0.191164	-0.23239	NA	-0.68568	-1.04271	-0.514005	0.563355	NA	-0.824993	1.15547	1197	3636.17
146_R3	3	4487213196	335902	4	3	0	119	136	0.388469	-0.127133	NA	-0.0728181	-0.505205	0.0132118	-0.829328	NA	1.10534	-0.439669	NA	NA	NA	NA	NA	-0.99172	0.512553	NA	-1.02962	5.80487	-0.387649	-0.721728	NA	4.54351	-0.958294	1108	3298.58
146_R3	3	4528215421	335902	5	6	0	127	321	0.818301	-0.463051	NA	1.48325	2.12315	-1.3373	0.435092	NA	3.84335	0.144631	NA	NA	NA	NA	NA	-0.658031	0.728487	NA	-3.11184	-0.768127	-0.863217	-4.88e-05	NA	5.49881	0.834672	1076	3203.31
146_R3	3	454189874	335902	0	2	0	109	484	NA	NA	NA	NA	NA	NA	-0.385935	NA	0.614111	0.289134	NA	NA	NA	NA	NA	NA	-1.28381	NA	-2.03213	-2.85349	NA	-0.881947	NA	19.8786	-1.19102	776	2310.2
146_R3	3	4763414575	335902	0	0	0	21	289	NA	NA	NA	NA	NA	NA	NA	NA	NA	NA	NA	NA	NA	NA	NA	NA	NA	NA	-0.937593	2.01118	NA	NA	NA	1.93467	1.5656	545	1622.5
146_R3	3	478259718	331844	1	0	0	25	385	NA	NA	NA	0.111838	0.920988	NA	NA	NA	NA	NA	NA	NA	NA	NA	NA	NA	NA	NA	-4.55605	-3.58186	NA	NA	NA	28.5451	0.208871	946	2850.74
146_R3	3	4809617638	335902	9	10	0	265	537	-1.45607	3.27107	NA	0.905194	0.851633	3.99584	-0.325535	NA	-0.689936	1.37985	NA	NA	NA	NA	NA	3.73043	0.488079	NA	-1.83173	-0.731177	3.72746	0.770305	NA	2.41179	0.194984	1389	4135.13
146_R3	3	497085210	335902	2	2	0	211	161	-0.532103	-0.821879	NA	0.0542736	3.06522	-0.100289	0.212599	NA	-0.555365	1.40285	NA	NA	NA	NA	NA	1.12875	-0.551287	NA	-0.579247	1.20481	0.851375	-0.926006	NA	1.14568	-0.932605	1548	4608.49
146_R3	3	5491519669	335902	0	1	0	69	965	NA	NA	NA	NA	NA	NA	NA	NA	1.57383	-0.642267	NA	NA	NA	NA	NA	NA	NA	NA	-1.00761	0.256066	NA	NA	NA	2.80521	0.645061	1179	3509.95
146_R3	3	5639721890	335902	0	5	0	102	498	NA	NA	NA	NA	NA	NA	-2.29631	NA	-0.906029	0.914713	NA	NA	NA	NA	NA	NA	1.04124	NA	-0.347323	3.10272	NA	4.8327	NA	6.71604	0.834431	853	2539.43
147_R1	1	5306413878	335902	0	0	0	142	1195	NA	NA	NA	NA	NA	NA	NA	NA	NA	NA	NA	NA	NA	NA	NA	NA	NA	NA	1.39413	0.97108	NA	NA	NA	-1.38363	0.188024	1454	4328.64
147_R1	1	5306414378	335902	0	0	0	158	1102	NA	NA	NA	NA	NA	NA	NA	NA	NA	NA	NA	NA	NA	NA	NA	NA	NA	NA	-1.16492	1.41616	NA	NA	NA	2.60961	1.48461	1432	4263.15
147_R1	1	5397716283	335902	0	0	0	54	971	NA	NA	NA	NA	NA	NA	NA	NA	NA	NA	NA	NA	NA	NA	NA	NA	NA	NA	-0.204753	-0.843951	NA	NA	NA	4.70849	0.420228	1356	4036.89
147_R1	1	5474521320	335902	0	0	0	82	420	NA	NA	NA	NA	NA	NA	NA	NA	NA	NA	NA	NA	NA	NA	NA	NA	NA	NA	-0.111506	1.65018	NA	NA	NA	0.577106	1.0406	594	1768.37
147_R1	1	5559212943	335902	0	0	0	29	752	NA	NA	NA	NA	NA	NA	NA	NA	NA	NA	NA	NA	NA	NA	NA	NA	NA	NA	-2.14362	1.22255	NA	NA	NA	0.418341	-0.0591459	1182	3518.88
147_R1	1	5578519264	335902	0	0	0	38	597	NA	NA	NA	NA	NA	NA	NA	NA	NA	NA	NA	NA	NA	NA	NA	NA	NA	NA	0.335212	0.94961	NA	NA	NA	0.929729	1.52997	753	2241.72
147_R1	1	5607613443	335902	0	0	0	63	985	NA	NA	NA	NA	NA	NA	NA	NA	NA	NA	NA	NA	NA	NA	NA	NA	NA	NA	-0.278712	1.44398	NA	NA	NA	2.04316	1.71809	1184	3524.84
147_R1	1	5821015603	334242	0	0	0	105	159	NA	NA	NA	NA	NA	NA	NA	NA	NA	NA	NA	NA	NA	NA	NA	NA	NA	NA	0.487261	0.128211	NA	NA	NA	0.743502	1.44163	812	2429.38
147_R1	1	5895019587	334359	0	0	0	42	34	NA	NA	NA	NA	NA	NA	NA	NA	NA	NA	NA	NA	NA	NA	NA	NA	NA	NA	-0.883519	2.79231	NA	NA	NA	0.086961	-1.97994	664	1985.89
147_R1	1	5902211528	330847	0	0	0	57	637	NA	NA	NA	NA	NA	NA	NA	NA	NA	NA	NA	NA	NA	NA	NA	NA	NA	NA	-0.904661	1.39444	NA	NA	NA	3.52445	1.91628	857	2590.32
147_R1	1	6063922104	335902	0	0	0	20	75	NA	NA	NA	NA	NA	NA	NA	NA	NA	NA	NA	NA	NA	NA	NA	NA	NA	NA	1.51684	11.5258	NA	NA	NA	3.01044	-3.41768	1407	4188.72
147_R1	1	630565925	329669	0	0	0	25	25	NA	NA	NA	NA	NA	NA	NA	NA	NA	NA	NA	NA	NA	NA	NA	NA	NA	NA	-0.68039	1.0261	NA	NA	NA	-0.237987	-0.293725	871	2642.05
147_R2	2	3985811219	323328	0	0	0	32	686	NA	NA	NA	NA	NA	NA	NA	NA	NA	NA	NA	NA	NA	NA	NA	NA	NA	NA	0.303158	3.23984	NA	NA	NA	0.879602	-0.28291	836	2585.61
147_R2	2	405048712	335902	0	0	0	0	401	NA	NA	NA	NA	NA	NA	NA	NA	NA	NA	NA	NA	NA	NA	NA	NA	NA	NA	NA	NA	NA	NA	NA	NA	0.109537	813	2420.35
147_R2	2	4087117181	334421	0	0	0	118	1099	NA	NA	NA	NA	NA	NA	NA	NA	NA	NA	NA	NA	NA	NA	NA	NA	NA	NA	-0.993473	-0.321369	NA	NA	NA	2.15301	-0.597365	1362	4072.71
147_R2	2	4161419479	335902	0	0	0	0	247	NA	NA	NA	NA	NA	NA	NA	NA	NA	NA	NA	NA	NA	NA	NA	NA	NA	NA	NA	NA	NA	NA	NA	NA	-0.146124	640	1905.32
147_R2	2	4185918783	335902	0	0	0	0	109	NA	NA	NA	NA	NA	NA	NA	NA	NA	NA	NA	NA	NA	NA	NA	NA	NA	NA	NA	NA	NA	NA	NA	NA	0.224571	539	1604.63
147_R2	2	420988691	332626	0	1	0	200	145	NA	NA	NA	NA	NA	NA	NA	NA	-0.768982	32.3655	NA	NA	NA	NA	NA	NA	NA	NA	0.306826	628.086	NA	NA	NA	9.24722	-9.81063	1097	3298
147_R2	2	425669521	335902	0	1	0	48	630	NA	NA	NA	NA	NA	NA	NA	NA	0.0330001	1.12673	NA	NA	NA	NA	NA	NA	NA	NA	-0.899131	0.579431	NA	NA	NA	4.87081	-0.602278	1023	3045.53
147_R2	2	4621221033	334143	0	0	1	0	0	NA	NA	NA	NA	NA	NA	NA	NA	NA	NA	NA	NA	NA	NA	NA	NA	NA	NA	NA	NA	NA	NA	NA	NA	NA	570	1705.86
147_R2	2	5854513889	325911	0	0	2	0	0	NA	NA	NA	NA	NA	NA	NA	NA	NA	NA	NA	NA	1.1307	NA	NA	NA	NA	NA	NA	NA	NA	NA	NA	NA	NA	1575	4832.61
147_R2	2	5877219020	335902	0	1	0	205	318	NA	NA	NA	NA	NA	NA	NA	NA	-0.503702	0.42889	NA	NA	NA	NA	NA	NA	NA	NA	-3.16945	0.217124	NA	NA	NA	3.57084	1.19018	1435	4272.08
147_R2	2	618669729	335902	0	0	0	9	0	NA	NA	NA	NA	NA	NA	NA	NA	NA	NA	NA	NA	NA	NA	NA	NA	NA	NA	0.40599	NA	NA	NA	NA	NA	NA	1184	3524.84
147_R2	2	6724210785	328205	0	0	1	0	0	NA	NA	NA	NA	NA	NA	NA	NA	NA	NA	NA	NA	NA	NA	NA	NA	NA	NA	NA	NA	NA	NA	NA	NA	NA	1028	3132.19
147_R3	3	5026015389	257128	0	4	0	79	1219	NA	NA	NA	NA	NA	NA	-0.389711	NA	2.6866	-0.853013	NA	NA	NA	NA	NA	NA	1.21512	NA	-3.26785	-2.10542	NA	0.746264	NA	3.07036	-1.39582	1571	6109.8
147_R3	3	5296118181	277156	4	10	0	105	298	0.965252	3.53816	NA	-0.240216	1.59766	-0.0810312	-1.69285	NA	3.47488	1.14065	NA	NA	NA	NA	NA	-0.765233	13.3954	NA	-1.47139	15.6263	-0.914744	3.32851	NA	5.26126	-3.7609	1101	3972.5
147_R3	3	5305417681	335902	2	1	0	86	963	-0.163622	NA	NA	-0.717478	5.96003	-0.257026	NA	NA	-0.320338	-0.721151	NA	NA	NA	NA	NA	0.729262	NA	NA	-1.44544	4.6421	1.75045	NA	NA	2.82444	-1.18234	1485	4420.93
147_R3	3	5442418257	291344	0	3	0	81	133	NA	NA	NA	NA	NA	NA	-0.469556	NA	3.28092	-0.860584	NA	NA	NA	NA	NA	NA	0.290166	NA	-1.7356	1.1204	NA	-0.579726	NA	3.07149	-2.65751	774	2656.65
147_R3	3	5455519235	307539	1	7	0	241	213	NA	-0.321321	NA	-0.310142	-0.942338	NA	1.7003	NA	0.279307	3.29101	NA	NA	NA	NA	NA	NA	-0.588807	NA	-2.07991	7.98187	NA	-0.137587	NA	-0.987798	-1.94835	1676	5449.72
147_R3	3	5527916531	226066	0	8	0	75	279	NA	NA	NA	NA	NA	NA	-1.6258	NA	-0.329173	0.483216	NA	NA	NA	NA	NA	NA	-0.263805	NA	-2.40445	2.32729	NA	-0.636521	NA	1.5881	-1.94924	1306	5777.07
147_R3	3	5552615033	252779	5	8	0	273	667	0.904095	-0.759985	NA	2.71287	0.0563094	-0.663782	0.898563	NA	-0.659236	0.819635	NA	NA	NA	NA	NA	-0.903246	-1.00051	NA	-0.0411735	2.16911	-0.834175	-0.898159	NA	1.52505	0.999581	1356	5364.37
147_R3	3	5588012871	331629	5	4	0	77	168	-0.603926	-1.04571	NA	-0.962036	2.67565	-0.479566	0.626886	NA	-0.226192	1.43239	NA	NA	NA	NA	NA	1.21247	-0.912984	NA	-0.2168	1.70807	1.25944	-0.71193	NA	-0.201545	-0.431136	1279	3856.72
147_R3	3	5596113707	335902	1	2	0	86	149	NA	-0.394638	NA	-0.60748	2.68873	NA	0.311488	NA	0.403933	4.77186	NA	NA	NA	NA	NA	NA	0.234392	NA	-0.606091	3.83368	NA	0.462897	NA	-0.157281	-1.02026	1407	4188.72
147_R3	3	5620615768	231917	9	12	0	113	147	-2.73393	-0.505618	NA	4.57517	3.32829	1.19833	-2.29798	NA	-0.314464	2.49528	NA	NA	NA	NA	NA	4.27744	1.33447	NA	-0.541794	13.3268	3.55983	6.74517	NA	2.42856	-2.98595	1140	4915.55
147_R3	3	5691716302	204287	0	13	0	91	78	NA	NA	NA	NA	NA	NA	0.019144	NA	0.715252	0.985438	NA	NA	NA	NA	NA	NA	-0.42018	NA	-2.18229	12.2728	NA	0.456908	NA	5.10562	-2.91072	1223	5986.68
147_R3	3	5718014887	335902	6	4	0	48	48	1.09402	1.04023	NA	0.646277	0.155019	-0.232774	-1.06656	NA	-0.83967	0.0810221	NA	NA	NA	NA	NA	-0.852535	0.381575	NA	0.0202882	1.21342	-1.15006	-0.443677	NA	-0.220157	-1.14582	1024	3048.51
147_R3	3	5914012589	326021	6	3	0	49	141	0.873012	-0.878562	NA	-0.102245	3.15773	-1.04578	1.79578	NA	-0.213975	0.808074	NA	NA	NA	NA	NA	-1.39034	-0.930047	NA	-0.89524	-0.433881	-1.01957	-0.960217	NA	-2.0104	-4.9717	1205	3696.08
147_R3	3	5914013089	321716	1	7	0	37	94	NA	-0.105471	NA	-0.174269	-0.589838	NA	0.722663	NA	3.49022	10.85	NA	NA	NA	NA	NA	NA	1.3397	NA	-0.0588008	1.10886	NA	1.05956	NA	-1.10427	-4.2722	1035	3217.13
147_R3	3	597099654	335902	4	2	0	38	79	-0.136258	-0.506884	NA	-0.333178	-1.16946	-0.0512425	-0.702593	NA	0.840748	2.09841	NA	NA	NA	NA	NA	-0.241823	0.0521863	NA	-0.403459	-0.231414	-0.467496	-0.321334	NA	-0.764404	-1.81518	1083	3224.15
147_R3	3	603789944	335902	8	3	0	22	54	0.899551	-0.62689	NA	-0.237503	-1.67289	-0.299785	-0.418802	NA	0.351346	-1.01607	NA	NA	NA	NA	NA	-0.82352	-0.182439	NA	-1.05254	-0.544264	-0.894678	-0.292571	NA	1.33602	-1.60182	963	2866.91
148_R1	1	5375819339	334604	0	0	0	33	1629	NA	NA	NA	NA	NA	NA	NA	NA	NA	NA	NA	NA	NA	NA	NA	NA	NA	NA	-2.45302	-2.06693	NA	NA	NA	2.70965	-1.05608	2055	6141.58
148_R1	1	5445919925	316807	0	0	0	7	1122	NA	NA	NA	NA	NA	NA	NA	NA	NA	NA	NA	NA	NA	NA	NA	NA	NA	NA	1.22768	0.132961	NA	NA	NA	0.397997	-0.304563	1663	5249.26
148_R1	1	5891918566	335902	1	1	0	18	104	NA	0.264194	NA	2.53922	-1.07757	0.336696	NA	NA	1.36902	0.262469	NA	NA	NA	NA	NA	NA	NA	NA	-1.74257	2.0325	NA	NA	NA	3.12061	-1.83746	1330	3959.49
148_R1	1	6046317585	335902	0	0	0	1	42	NA	NA	NA	NA	NA	NA	NA	NA	NA	NA	NA	NA	NA	NA	NA	NA	NA	NA	NA	-0.563379	NA	NA	NA	NA	-2.21957	932	2774.62
148_R1	1	6099919278	335902	0	0	0	2	535	NA	NA	NA	NA	NA	NA	NA	NA	NA	NA	NA	NA	NA	NA	NA	NA	NA	NA	-0.446529	0.83617	NA	NA	NA	0.352721	0.721926	1049	3122.93
148_R1	1	6245116760	335902	0	0	0	33	101	NA	NA	NA	NA	NA	NA	NA	NA	NA	NA	NA	NA	NA	NA	NA	NA	NA	NA	0.222127	4.27154	NA	NA	NA	1.21166	-1.69658	864	2572.18
148_R1	1	6249218605	213838	5	6	0	27	34	-1.60704	-0.948522	NA	-1.87179	-0.128761	-0.665131	-0.504204	NA	0.3275	0.311132	NA	NA	NA	NA	NA	-0.674894	-0.582146	NA	-2.74374	1.01266	2.67746	1.95955	NA	13.5977	-0.0580234	517	2417.72
148_R1	1	6265718105	334643	0	0	0	20	86	NA	NA	NA	NA	NA	NA	NA	NA	NA	NA	NA	NA	NA	NA	NA	NA	NA	NA	0.179526	4.92164	NA	NA	NA	-0.208555	-3.05693	826	2468.3
148_R1	1	6302017260	293806	0	0	0	9	74	NA	NA	NA	NA	NA	NA	NA	NA	NA	NA	NA	NA	NA	NA	NA	NA	NA	NA	-0.298517	4.19871	NA	NA	NA	1.66398	-1.73614	677	2304.24
148_R1	1	6477513984	335902	1	0	0	99	24	NA	NA	NA	0.183238	0.542523	NA	NA	NA	NA	NA	NA	NA	NA	NA	NA	NA	NA	NA	1.03675	-0.167399	NA	NA	NA	0.525963	1.20926	579	1723.72
148_R1	1	6534514484	335902	0	0	0	75	16	NA	NA	NA	NA	NA	NA	NA	NA	NA	NA	NA	NA	NA	NA	NA	NA	NA	NA	-3.15191	-0.930718	NA	NA	NA	0.248963	0.624783	634	1887.45
148_R1	1	6603413068	335902	0	0	0	40	21	NA	NA	NA	NA	NA	NA	NA	NA	NA	NA	NA	NA	NA	NA	NA	NA	NA	NA	-2.08098	0.0867887	NA	NA	NA	2.43035	-0.956911	661	1967.84
148_R1	1	6653213568	335902	0	0	0	89	5	NA	NA	NA	NA	NA	NA	NA	NA	NA	NA	NA	NA	NA	NA	NA	NA	NA	NA	-2.23766	0.354189	NA	NA	NA	0.797429	0.108382	509	1515.32
148_R2	2	453559525	335902	3	7	0	11	763	0.867137	-1.07459	NA	-1.00728	-0.944406	0.0865083	0.612117	NA	-0.18597	-0.237982	NA	NA	NA	NA	NA	-0.0544184	-0.647931	NA	0.108041	-0.370736	0.917089	-0.853449	NA	0.268673	2.30223	1921	5718.93
148_R2	2	464839530	261315	0	4	0	14	210	NA	NA	NA	NA	NA	NA	-0.992923	NA	-0.821415	0.316667	NA	NA	NA	NA	NA	NA	0.317053	NA	-2.18048	0.692839	NA	0.0117823	NA	3.36148	-2.8787	1081	4136.77
148_R2	2	480479222	335902	49	43	0	217	282	-2.05392	-2.0563	NA	-1.41165	-0.721415	0.517709	-2.05878	NA	3.94464	-1.20313	NA	NA	NA	NA	NA	11.9745	7.05548	NA	-0.328474	1.6288	17.2699	6.40148	NA	1.38114	0.642257	1705	5075.88
148_R2	2	482518722	323529	10	21	0	264	233	-2.15067	-0.558432	NA	-0.737841	-0.869252	0.317187	1.42029	NA	2.9829	1.63964	NA	NA	NA	NA	NA	0.299128	-0.133363	NA	-1.43548	1.25256	1.37028	0.256878	NA	0.346787	-1.55661	1638	5062.91
148_R2	2	487169222	319347	0	6	0	52	76	NA	NA	NA	NA	NA	NA	1.02225	NA	3.34239	-0.9171	NA	NA	NA	NA	NA	NA	-1.08609	NA	-2.85118	2.21503	NA	0.203233	NA	27.8367	-0.244609	1185	3710.7
148_R2	2	488974638	335902	1	4	0	24	299	NA	-0.615919	NA	-0.312121	1.62991	NA	-1.60853	NA	0.5447	5.32645	NA	NA	NA	NA	NA	NA	3.26247	NA	0.336947	5.20604	NA	4.91472	NA	-0.173421	-2.93913	1549	4611.46
148_R2	2	5493513284	335902	2	6	0	76	747	-0.978809	-0.989341	NA	-0.266374	1.32552	0.444357	-0.21218	NA	-0.852391	0.328256	NA	NA	NA	NA	NA	0.16184	0.356909	NA	0.921664	-0.187828	-0.141374	0.496001	NA	2.34843	0.569228	1680	5001.46
148_R2	2	574785477	218804	0	31	0	72	17	NA	NA	NA	NA	NA	NA	-0.960508	NA	2.53796	22.2401	NA	NA	NA	NA	NA	NA	3.88406	NA	-1.35504	23.6661	NA	4.21465	NA	7.04696	-3.9167	1263	5772.29
148_R2	2	575136568	156821	3	41	0	85	15	0.611839	0.0123334	NA	-1.12214	-0.360078	-1.08431	-3.30289	NA	-2.24107	1.06802	NA	NA	NA	NA	NA	-0.43189	12.1244	NA	-0.413456	0.940731	0.0179493	19.7942	NA	4.39387	-0.172161	692	4412.68
148_R2	2	582444543	331548	9	27	0	109	104	1.90011	-0.697416	NA	1.8041	5.16033	-0.449258	-2.1596	NA	4.77436	9.66284	NA	NA	NA	NA	NA	0.3609	2.63964	NA	-1.28508	-0.28546	0.352864	1.97244	NA	-0.067571	-2.77983	1691	5100.31
148_R2	2	585494043	301466	8	54	0	152	135	-0.311246	-1.51078	NA	-1.71009	-0.504348	-0.564881	-0.191104	NA	-0.617978	0.0393286	NA	NA	NA	NA	NA	0.451883	1.15375	NA	-0.0454733	1.73861	0.414607	-0.886462	NA	-1.19392	-1.05519	1530	5075.21
148_R2	2	588855856	335902	3	3	0	75	1170	0.0719453	-1.21514	NA	-0.0259437	-0.989554	-0.33816	1.22267	NA	-0.0927996	-2.34462	NA	NA	NA	NA	NA	-0.399263	-1.04021	NA	-0.241934	-0.0285911	-0.387466	-0.860626	NA	1.40836	-0.424946	2279	6784.72
148_R2	2	588987435	333748	6	28	0	66	197	0.37929	-0.608173	NA	0.407868	2.80913	-0.849491	-0.782223	NA	-0.126773	-0.2389	NA	NA	NA	NA	NA	-0.931761	0.879211	NA	-0.765218	-0.337457	-0.740753	-0.530399	NA	0.670615	0.043657	1810	5423.25
148_R2	2	6152313826	335902	0	2	0	69	954	NA	NA	NA	NA	NA	NA	-0.0881542	NA	-0.244029	0.00513437	NA	NA	NA	NA	NA	NA	-0.413577	NA	-1.2617	0.653784	NA	-0.502666	NA	2.23671	-1.47124	2249	6695.4
148_R2	2	663233872	306439	7	18	0	36	419	-2.94492	-1.02458	NA	-2.36099	1.4987	3.2844	-0.68821	NA	2.47181	32.2815	NA	NA	NA	NA	NA	-0.262068	-0.804693	NA	-0.617172	2.65757	1.37741	7.5584	NA	3.96967	-5.87454	1754	5723.81
148_R2	2	6656113971	295595	2	7	0	0	291	-0.671964	-1.23242	NA	NA	-0.980748	-0.98386	-0.973323	NA	NA	1.84789	NA	NA	NA	NA	NA	NA	NA	NA	NA	NA	0.284465	2.92183	NA	NA	-0.927724	1321	4468.95
148_R2	2	694144594	335902	9	17	0	0	130	-1.78626	-0.548302	NA	NA	3.13498	0.264914	0.951953	NA	NA	0.196771	NA	NA	NA	NA	NA	NA	NA	NA	NA	NA	0.0255783	0.0467055	NA	NA	-1.23215	1088	3239.04
148_R2	2	7011912804	314188	4	20	0	0	126	-0.459669	-0.725133	NA	NA	0.727829	-1.32021	0.11234	NA	NA	0.713982	NA	NA	NA	NA	NA	NA	NA	NA	NA	NA	0.455784	4.12973	NA	NA	-0.97732	1370	4360.45
149_R1	1	3875613056	335902	0	0	0	0	38	NA	NA	NA	NA	NA	NA	NA	NA	NA	NA	NA	NA	NA	NA	NA	NA	NA	NA	NA	NA	NA	NA	NA	NA	0.477089	528	1571.89
149_R1	1	3904511744	335902	0	0	0	0	92	NA	NA	NA	NA	NA	NA	NA	NA	NA	NA	NA	NA	NA	NA	NA	NA	NA	NA	NA	NA	NA	NA	NA	NA	-0.204453	557	1658.22
149_R1	1	4187715182	334382	0	0	0	22	95	NA	NA	NA	NA	NA	NA	NA	NA	NA	NA	NA	NA	NA	NA	NA	NA	NA	NA	0.917089	1.54965	NA	NA	NA	0.435386	-1.43731	524	1567.07
149_R1	1	4202311332	321119	0	0	0	0	55	NA	NA	NA	NA	NA	NA	NA	NA	NA	NA	NA	NA	NA	NA	NA	NA	NA	NA	NA	NA	NA	NA	NA	NA	-0.712978	586	1824.87
149_R1	1	4566315087	335902	0	0	0	14	100	NA	NA	NA	NA	NA	NA	NA	NA	NA	NA	NA	NA	NA	NA	NA	NA	NA	NA	-0.0177007	0.211409	NA	NA	NA	-1.01047	-1.41668	487	1449.83
149_R1	1	4674916833	334445	0	0	0	16	52	NA	NA	NA	NA	NA	NA	NA	NA	NA	NA	NA	NA	NA	NA	NA	NA	NA	NA	-0.0897373	-0.830969	NA	NA	NA	0.250451	-0.661703	470	1405.31
149_R1	1	4740115737	335902	0	0	0	3	123	NA	NA	NA	NA	NA	NA	NA	NA	NA	NA	NA	NA	NA	NA	NA	NA	NA	NA	0.866614	-1.27201	NA	NA	NA	-0.902162	-0.568469	522	1554.02
149_R1	1	4921511044	335902	0	0	0	0	235	NA	NA	NA	NA	NA	NA	NA	NA	NA	NA	NA	NA	NA	NA	NA	NA	NA	NA	NA	NA	NA	NA	NA	NA	1.0201	594	1768.37
149_R1	1	4997217382	335902	0	0	0	0	134	NA	NA	NA	NA	NA	NA	NA	NA	NA	NA	NA	NA	NA	NA	NA	NA	NA	NA	NA	NA	NA	NA	NA	NA	0.841942	514	1530.21
149_R1	1	5180716729	335902	0	0	0	0	373	NA	NA	NA	NA	NA	NA	NA	NA	NA	NA	NA	NA	NA	NA	NA	NA	NA	NA	NA	NA	NA	NA	NA	NA	0.118245	647	1926.16
150_R1	1	3763013750	335902	0	0	0	0	82	NA	NA	NA	NA	NA	NA	NA	NA	NA	NA	NA	NA	NA	NA	NA	NA	NA	NA	NA	NA	NA	NA	NA	NA	-2.09847	448	1333.72
150_R1	1	5055116436	335902	0	0	0	0	552	NA	NA	NA	NA	NA	NA	NA	NA	NA	NA	NA	NA	NA	NA	NA	NA	NA	NA	NA	NA	NA	NA	NA	NA	-0.103214	869	2587.06
150_R1	1	5123116937	335902	0	0	0	0	429	NA	NA	NA	NA	NA	NA	NA	NA	NA	NA	NA	NA	NA	NA	NA	NA	NA	NA	NA	NA	NA	NA	NA	NA	0.819362	831	2473.94
150_R1	1	5136910643	331992	0	0	0	4	27	NA	NA	NA	NA	NA	NA	NA	NA	NA	NA	NA	NA	NA	NA	NA	NA	NA	NA	-1.56649	4.09256	NA	NA	NA	7.32655	-1.27907	489	1472.93
150_R1	1	5320414168	335902	0	0	0	4	129	NA	NA	NA	NA	NA	NA	NA	NA	NA	NA	NA	NA	NA	NA	NA	NA	NA	NA	-2.01557	5.62611	NA	NA	NA	4.18653	-2.11279	704	2095.85
150_R1	1	5348513302	335902	0	0	0	10	110	NA	NA	NA	NA	NA	NA	NA	NA	NA	NA	NA	NA	NA	NA	NA	NA	NA	NA	0.0206763	1.19254	NA	NA	NA	-0.113652	-0.557984	578	1720.74
150_R1	1	539879941	335902	0	0	0	3	42	NA	NA	NA	NA	NA	NA	NA	NA	NA	NA	NA	NA	NA	NA	NA	NA	NA	NA	-0.817827	2.29524	NA	NA	NA	1.76911	-1.2866	611	1818.98
150_R1	1	5415413802	335902	0	0	0	16	257	NA	NA	NA	NA	NA	NA	NA	NA	NA	NA	NA	NA	NA	NA	NA	NA	NA	NA	-0.166199	-1.49107	NA	NA	NA	1.62722	-0.642814	636	1893.41
150_R2	2	587975168	335902	1	1	0	0	1338	NA	NA	NA	NA	0.621086	1.27216	NA	NA	NA	1.10052	NA	NA	NA	NA	NA	NA	NA	NA	NA	NA	NA	NA	NA	NA	-0.408424	1611	4796.04
150_R2	2	592175668	334071	2	7	0	51	322	1.05106	-0.584953	NA	6.75997	1.68074	-1.08118	-0.450615	NA	8.36184	2.23423	NA	NA	NA	NA	NA	-1.02106	-0.0957845	NA	-2.47794	-0.947778	-1.46031	-0.519223	NA	1.83508	-5.04612	1718	5142.62
150_R2	2	608588001	335902	1	4	1	102	829	NA	-0.542214	NA	-1.33987	1.58611	NA	1.54302	NA	-0.444487	0.444928	-1.13292	-0.352185	NA	-0.970922	2.20724	NA	-0.620692	NA	0.117172	-0.537013	NA	-0.27408	NA	0.489763	-1.72135	1196	3560.56
150_R2	2	615277914	330417	0	13	1	138	1019	NA	NA	NA	NA	NA	NA	-1.61314	NA	-0.277388	-0.192897	NA	-0.579267	NA	-1.4211	0.901786	NA	0.594305	NA	-0.836258	1.38393	NA	0.801259	NA	-0.760331	-0.447872	1365	4131.14
150_R2	2	6206915832	335902	0	0	0	0	107	NA	NA	NA	NA	NA	NA	NA	NA	NA	NA	NA	NA	NA	NA	NA	NA	NA	NA	NA	NA	NA	NA	NA	NA	-0.123525	417	1241.43
150_R2	2	6298117644	335902	0	0	0	0	49	NA	NA	NA	NA	NA	NA	NA	NA	NA	NA	NA	NA	NA	NA	NA	NA	NA	NA	NA	NA	NA	NA	NA	NA	-1.22903	442	1315.86
150_R2	2	633975980	335902	1	5	0	84	869	NA	-0.670401	NA	0.900302	-0.376698	NA	-1.14244	NA	-0.573658	-0.550648	NA	NA	NA	NA	NA	NA	1.75731	NA	-0.445636	-0.168764	NA	0.845781	NA	2.07666	1.66684	1224	3643.92
150_R2	2	635629523	335902	0	0	0	0	126	NA	NA	NA	NA	NA	NA	NA	NA	NA	NA	NA	NA	NA	NA	NA	NA	NA	NA	NA	NA	NA	NA	NA	NA	-0.260975	491	1461.74
150_R2	2	6382915930	335902	0	0	0	0	16	NA	NA	NA	NA	NA	NA	NA	NA	NA	NA	NA	NA	NA	NA	NA	NA	NA	NA	NA	NA	NA	NA	NA	NA	-1.79963	500	1488.53
150_R2	2	642319023	335902	0	0	0	0	67	NA	NA	NA	NA	NA	NA	NA	NA	NA	NA	NA	NA	NA	NA	NA	NA	NA	NA	NA	NA	NA	NA	NA	NA	-1.9254	409	1217.62
150_R2	2	649696234	334467	0	5	1	105	1002	NA	NA	NA	NA	NA	NA	-0.64474	NA	2.57073	1.18778	NA	-0.123153	NA	-1.34285	-0.377014	NA	-0.773088	NA	-0.729003	-2.40041	NA	-0.611667	NA	3.56511	1.51718	1437	4296.39
150_R2	2	651859453	335902	0	1	0	0	144	NA	NA	NA	NA	NA	NA	NA	NA	NA	-1.26247	NA	NA	NA	NA	NA	NA	NA	NA	NA	NA	NA	NA	NA	NA	-0.33743	530	1577.84
150_R2	2	661148053	335902	1	0	0	0	10	NA	NA	NA	NA	1.85307	NA	NA	NA	NA	NA	NA	NA	NA	NA	NA	NA	NA	NA	NA	NA	NA	NA	NA	NA	-3.18272	354	1053.88
150_R2	2	6698314009	335902	0	0	0	0	32	NA	NA	NA	NA	NA	NA	NA	NA	NA	NA	NA	NA	NA	NA	NA	NA	NA	NA	NA	NA	NA	NA	NA	NA	0.711911	483	1437.92
156_R1	1	425246552	335902	0	0	0	0	716	NA	NA	NA	NA	NA	NA	NA	NA	NA	NA	NA	NA	NA	NA	NA	NA	NA	NA	NA	NA	NA	NA	NA	NA	1.00129	950	2828.21
156_R1	1	428487052	332955	0	0	0	0	733	NA	NA	NA	NA	NA	NA	NA	NA	NA	NA	NA	NA	NA	NA	NA	NA	NA	NA	NA	NA	NA	NA	NA	NA	-0.656433	915	2748.12
156_R1	1	458374144	335902	0	0	0	0	141	NA	NA	NA	NA	NA	NA	NA	NA	NA	NA	NA	NA	NA	NA	NA	NA	NA	NA	NA	NA	NA	NA	NA	NA	-1.12957	559	1664.18
156_R1	1	464278819	335902	0	0	0	0	641	NA	NA	NA	NA	NA	NA	NA	NA	NA	NA	NA	NA	NA	NA	NA	NA	NA	NA	NA	NA	NA	NA	NA	NA	-0.203865	818	2435.23
156_R1	1	465064644	335902	0	0	0	0	69	NA	NA	NA	NA	NA	NA	NA	NA	NA	NA	NA	NA	NA	NA	NA	NA	NA	NA	NA	NA	NA	NA	NA	NA	-0.815526	545	1622.5
156_R1	1	508716230	335902	0	0	0	0	61	NA	NA	NA	NA	NA	NA	NA	NA	NA	NA	NA	NA	NA	NA	NA	NA	NA	NA	NA	NA	NA	NA	NA	NA	-0.858944	575	1711.81
156_R1	1	5865310448	335902	0	0	0	0	11	NA	NA	NA	NA	NA	NA	NA	NA	NA	NA	NA	NA	NA	NA	NA	NA	NA	NA	NA	NA	NA	NA	NA	NA	-0.31122	603	1795.17
156_R1	1	5879112611	335902	0	0	0	0	3	NA	NA	NA	NA	NA	NA	NA	NA	NA	NA	NA	NA	NA	NA	NA	NA	NA	NA	NA	NA	NA	NA	NA	NA	-0.476977	372	1107.47
156_R2	2	559837957	335902	1	7	2	122	1821	NA	0.296403	0.910338	-0.26376	1.51772	NA	0.606761	-0.38905	-0.205312	0.308003	0.191096	-0.929266	-1.38543	0.552782	0.0770117	NA	0.247412	0.908038	1.40883	-0.480772	NA	-0.0117408	0.652794	0.0756392	-0.832636	2267	6748.99
156_R2	2	569156285	335902	2	14	0	161	569	-0.0868369	-1.22834	NA	-0.770305	0.94408	-0.958697	1.26358	NA	1.44395	-0.412943	NA	NA	NA	NA	NA	-0.259993	0.0251045	NA	-0.3931	1.22758	-0.126761	0.346633	NA	1.18324	0.625149	2181	6492.96
156_R2	2	5700015720	335902	2	18	0	138	1993	0.236043	-1.22648	NA	0.184197	0.760479	-1.21091	-3.6753	NA	1.98012	-0.694409	NA	NA	NA	NA	NA	-1.13248	1.63101	NA	-0.946556	1.63966	-0.950323	2.19676	NA	1.65126	-0.0555614	2769	8243.47
156_R2	2	5766915393	335902	3	39	0	300	1754	-1.2084	-0.949218	NA	-0.568876	-1.07996	2.33784	-1.32429	NA	1.25435	0.38806	NA	NA	NA	NA	NA	1.81815	1.17528	NA	-2.55659	-0.640072	2.8737	1.94439	NA	5.15119	0.216345	2650	7889.2
156_R2	2	5900517615	335902	3	29	0	87	439	0.220615	-0.00775788	NA	-0.205252	-0.92077	-1.01794	-1.15125	NA	-1.20995	-1.24793	NA	NA	NA	NA	NA	-0.747004	0.321569	NA	-0.207522	1.45474	-0.582273	1.51979	NA	-0.511776	-0.883851	1336	3977.35
156_R2	2	5967417175	335902	4	13	0	51	1124	-1.33769	-0.70943	NA	0.159093	-0.860149	-0.854229	-1.49469	NA	1.42266	0.162829	NA	NA	NA	NA	NA	0.672964	3.62791	NA	-0.93427	-0.707811	0.44917	2.61692	NA	3.5353	-0.12617	1601	4766.27
156_R2	2	5973814431	335902	7	14	0	49	1640	-1.54756	-0.890672	NA	-0.181977	1.95612	-1.63334	-1.19514	NA	-1.33695	0.723665	NA	NA	NA	NA	NA	-0.641189	2.88652	NA	-2.48269	0.351665	1.00313	8.57838	NA	5.6752	-0.141641	1887	5617.71
156_R2	2	6019014931	335902	0	6	0	162	1624	NA	NA	NA	NA	NA	NA	0.0591373	NA	1.73875	-1.32822	NA	NA	NA	NA	NA	NA	-0.373159	NA	0.0135426	1.27401	NA	-0.10087	NA	2.35951	0.208651	1734	5162.22
156_R2	2	6097510743	335902	8	53	2	105	107	-0.805455	-2.20611	4.12034	1.87545	-1.55177	1.00321	-2.07245	3.77846	2.65024	1.65236	7.01045	-0.0658232	-1.41708	-0.168188	-0.841752	4.72882	4.91953	1.9974	-1.50202	4.50073	3.38565	3.74535	2.95224	5.20646	-1.42302	2509	7469.44
156_R2	2	6142811532	335902	5	18	1	61	536	-1.59067	-1.3216	NA	-0.647363	1.69663	0.926234	1.07335	NA	0.754886	0.842005	1.22165	-0.785965	NA	-0.125568	-0.177562	2.36211	-1.75428	NA	-2.8549	5.56065	1.99786	-0.357299	NA	10.4683	0.308313	2057	6123.81
156_R2	2	6432115671	335902	2	3	0	22	336	-0.604154	-0.499021	NA	-0.421883	3.08015	0.321423	-0.184323	NA	0.753993	-1.12762	NA	NA	NA	NA	NA	-0.455402	-0.477981	NA	-1.78112	1.3859	-0.0630349	-0.644905	NA	4.05438	-0.0291072	875	2604.93
157_R1	1	369758347	335902	0	0	0	16	212	NA	NA	NA	NA	NA	NA	NA	NA	NA	NA	NA	NA	NA	NA	NA	NA	NA	NA	-0.916656	2.67919	NA	NA	NA	-1.17065	-0.397965	2097	6242.89
157_R1	1	3748010968	335902	0	0	0	51	385	NA	NA	NA	NA	NA	NA	NA	NA	NA	NA	NA	NA	NA	NA	NA	NA	NA	NA	-1.31117	1.72072	NA	NA	NA	-0.117935	-1.07213	760	2262.56
157_R1	1	3889810060	335902	0	1	0	4	244	NA	NA	NA	NA	NA	NA	NA	NA	0.88295	-1.26237	NA	NA	NA	NA	NA	NA	NA	NA	1.79956	1.90951	NA	NA	NA	0.551973	1.0373	488	1452.8
157_R2	2	527967813	335902	0	1	0	128	2582	NA	NA	NA	NA	NA	NA	NA	NA	-1.16185	-1.06793	NA	NA	NA	NA	NA	NA	NA	NA	0.39497	1.00827	NA	NA	NA	1.41259	0.389245	2662	7924.93
157_R2	2	529568383	335902	0	3	1	125	2198	NA	NA	NA	NA	NA	NA	0.671374	NA	-0.835414	-0.492705	NA	-0.740479	NA	0.474762	-0.34308	NA	-0.950983	NA	-0.95598	-0.348255	NA	-1.03172	NA	1.32272	0.72211	2372	7061.58
157_R2	2	530867112	334349	0	0	0	101	2245	NA	NA	NA	NA	NA	NA	NA	NA	NA	NA	NA	NA	NA	NA	NA	NA	NA	NA	-1.35694	1.60184	NA	NA	NA	3.96362	1.09632	2587	7737.42
157_R2	2	531168883	335902	0	1	0	91	2323	NA	NA	NA	NA	NA	NA	NA	NA	-1.01244	0.825588	NA	NA	NA	NA	NA	NA	NA	NA	-0.187701	0.190666	NA	NA	NA	-0.386321	0.396989	2477	7374.17
157_R2	2	537617727	335902	0	0	0	87	2398	NA	NA	NA	NA	NA	NA	NA	NA	NA	NA	NA	NA	NA	NA	NA	NA	NA	NA	-0.876263	-0.766866	NA	NA	NA	0.807931	1.81993	2654	7901.11
157_R2	2	540598337	335902	0	0	1	92	2612	NA	NA	NA	NA	NA	NA	NA	NA	NA	NA	NA	NA	NA	-1.15342	1.28212	NA	NA	NA	-1.23108	1.9695	NA	NA	NA	0.655875	-1.12941	2708	8061.87
157_R2	2	546756440	335902	0	0	0	101	2771	NA	NA	NA	NA	NA	NA	NA	NA	NA	NA	NA	NA	NA	NA	NA	NA	NA	NA	-1.91481	-0.289758	NA	NA	NA	-0.285387	0.685239	2975	8856.75
158_R2	2	600019531	335902	10	5	0	69	42	-0.498785	-1.1513	NA	-0.609256	0.953079	3.25426	0.509628	NA	4.25895	0.776327	NA	NA	NA	NA	NA	-0.646856	-0.676177	NA	-2.24694	-2.23455	1.64197	0.21934	NA	4.54301	0.24685	800	2381.65
158_R2	2	6135010397	335902	6	22	0	0	195	0.304879	-1.71602	NA	NA	-0.352679	-1.40005	0.33265	NA	NA	-1.18613	NA	NA	NA	NA	NA	NA	NA	NA	NA	NA	1.24665	3.02133	NA	NA	0.895703	689	2051.19
158_R2	2	6142610897	335902	11	17	0	34	379	0.41596	-0.148773	NA	0.190184	-0.340897	-0.634972	-1.16672	NA	-0.635955	0.00993994	NA	NA	NA	NA	NA	-0.395348	-0.825536	NA	-1.28162	-1.43033	0.191929	-0.108822	NA	0.178062	0.746775	750	2232.79
158_R2	2	6268711062	335902	3	16	0	10	310	-1.15467	0.555046	NA	-0.788064	-0.0861286	1.24321	1.40227	NA	-0.314136	-0.655067	NA	NA	NA	NA	NA	-0.0178443	-1.21629	NA	1.79915	0.836309	0.7445	-0.485649	NA	0.203951	0.550246	734	2185.16
158_R2	2	640519409	335902	22	20	0	3	335	-2.98581	-0.367506	NA	1.33288	-0.0601802	1.03328	-0.555235	NA	1.62159	0.130657	NA	NA	NA	NA	NA	0.188273	-1.14944	NA	-1.42651	0.628537	1.14821	0.304281	NA	2.60868	0.0774072	942	2804.39
158_R2	2	640519909	335902	6	29	0	2	417	-2.10339	-0.587461	NA	2.54671	-1.87086	4.37484	-2.7145	NA	0.405226	0.896478	NA	NA	NA	NA	NA	7.15941	-0.999995	NA	-0.381997	2.12362	2.26171	-0.07971	NA	1.75816	0.885046	745	2217.91
158_R2	2	6422011303	335902	2	15	0	0	575	1.19495	-1.31884	NA	NA	-0.829802	-0.96441	-0.756714	NA	NA	0.246591	NA	NA	NA	NA	NA	NA	NA	NA	NA	NA	-0.914223	-0.515495	NA	NA	-1.31381	1164	3465.3
158_R3	3	444364898	331982	0	1	0	37	480	NA	NA	NA	NA	NA	NA	NA	NA	-0.124295	2.57354	NA	NA	NA	NA	NA	NA	NA	NA	-0.659664	0.531189	NA	NA	NA	4.06482	1.0421	934	2813.4
158_R3	3	4822015995	330716	0	0	0	0	64	NA	NA	NA	NA	NA	NA	NA	NA	NA	NA	NA	NA	NA	NA	NA	NA	NA	NA	NA	NA	NA	NA	NA	NA	-1.22038	476	1439.3
158_R3	3	5220311484	335902	0	0	0	0	0	NA	NA	NA	NA	NA	NA	NA	NA	NA	NA	NA	NA	NA	NA	NA	NA	NA	NA	NA	NA	NA	NA	NA	NA	NA	381	1134.26
158_R3	3	531729176	335902	0	6	0	59	209	NA	NA	NA	NA	NA	NA	-1.57478	NA	-2.32321	1.92392	NA	NA	NA	NA	NA	NA	-0.682214	NA	-1.03113	3.61917	NA	1.61166	NA	9.00471	-0.458913	1231	3664.76
158_R3	3	5421612780	335902	0	0	0	0	0	NA	NA	NA	NA	NA	NA	NA	NA	NA	NA	NA	NA	NA	NA	NA	NA	NA	NA	NA	NA	NA	NA	NA	NA	NA	664	1976.77
158_R3	3	5490116354	335902	0	1	0	0	15	NA	NA	NA	NA	NA	NA	NA	NA	NA	-0.972102	NA	NA	NA	NA	NA	NA	NA	NA	NA	NA	NA	NA	NA	NA	-1.70818	623	1854.71
158_R3	3	554756494	335902	0	6	0	19	360	NA	NA	NA	NA	NA	NA	0.07063	NA	-0.927444	2.07723	NA	NA	NA	NA	NA	NA	-0.348025	NA	-0.13882	-0.0672452	NA	0.349427	NA	-0.672803	1.45916	1109	3301.56
158_R3	3	556774193	335902	0	17	0	0	599	NA	NA	NA	NA	NA	NA	-1.65674	NA	NA	0.568319	NA	NA	NA	NA	NA	NA	NA	NA	NA	NA	NA	1.47352	NA	NA	-0.186925	1496	4453.68
158_R3	3	5680922001	335902	0	1	0	33	248	NA	NA	NA	NA	NA	NA	NA	NA	-0.542487	0.981409	NA	NA	NA	NA	NA	NA	NA	NA	-0.472546	1.11975	NA	NA	NA	5.47385	0.578735	1038	3090.19
158_R3	3	585498216	330112	0	0	0	0	0	NA	NA	NA	NA	NA	NA	NA	NA	NA	NA	NA	NA	NA	NA	NA	NA	NA	NA	NA	NA	NA	NA	NA	NA	NA	413	1251.09
158_R3	3	610677901	335902	0	0	0	0	0	NA	NA	NA	NA	NA	NA	NA	NA	NA	NA	NA	NA	NA	NA	NA	NA	NA	NA	NA	NA	NA	NA	NA	NA	NA	659	1961.88
160_R1	1	410946707	334571	0	0	0	0	26	NA	NA	NA	NA	NA	NA	NA	NA	NA	NA	NA	NA	NA	NA	NA	NA	NA	NA	NA	NA	NA	NA	NA	NA	0.856075	262	783.093
160_R1	1	421087110	335902	0	2	0	83	489	NA	NA	NA	NA	NA	NA	0.654354	NA	-0.598165	2.2699	NA	NA	NA	NA	NA	NA	-0.951377	NA	-0.251868	0.962414	NA	-0.988848	NA	0.00819368	-1.82966	794	2363.78
160_R1	1	593749935	335902	0	1	0	0	120	NA	NA	NA	NA	NA	NA	NA	NA	NA	0.604557	NA	NA	NA	NA	NA	NA	NA	NA	NA	NA	NA	NA	NA	NA	-3.00202	628	1869.59
160_R2	2	419917890	313372	0	3	0	24	42	NA	NA	NA	NA	NA	NA	-2.05024	NA	-0.484266	-1.80966	NA	NA	NA	NA	NA	NA	4.6746	NA	-0.255327	-0.568176	NA	1.74651	NA	0.155461	-1.16991	831	2651.8
160_R2	2	4432822206	335902	0	0	0	0	239	NA	NA	NA	NA	NA	NA	NA	NA	NA	NA	NA	NA	NA	NA	NA	NA	NA	NA	NA	NA	NA	NA	NA	NA	-0.212328	1716	5108.63
160_R2	2	4455921254	335902	0	0	0	0	77	NA	NA	NA	NA	NA	NA	NA	NA	NA	NA	NA	NA	NA	NA	NA	NA	NA	NA	NA	NA	NA	NA	NA	NA	-1.46819	925	2753.78
160_R2	2	464086560	335902	0	0	0	19	228	NA	NA	NA	NA	NA	NA	NA	NA	NA	NA	NA	NA	NA	NA	NA	NA	NA	NA	1.70187	2.42528	NA	NA	NA	1.43396	0.260647	1476	4394.14
160_R2	2	4857315254	329051	0	0	0	47	393	NA	NA	NA	NA	NA	NA	NA	NA	NA	NA	NA	NA	NA	NA	NA	NA	NA	NA	0.688726	0.675971	NA	NA	NA	-0.100188	-0.29192	1317	4002.42
160_R2	2	4865714754	335902	0	0	0	1	225	NA	NA	NA	NA	NA	NA	NA	NA	NA	NA	NA	NA	NA	NA	NA	NA	NA	NA	NA	-0.165435	NA	NA	NA	NA	0.00274708	739	2200.05
160_R2	2	496367704	335902	0	7	0	52	738	NA	NA	NA	NA	NA	NA	1.11363	NA	-1.61839	0.718265	NA	NA	NA	NA	NA	NA	-1.32075	NA	1.34823	1.3048	NA	-0.9084	NA	1.41368	0.300714	1160	3453.39
160_R2	2	5300215521	334355	0	6	0	48	111	NA	NA	NA	NA	NA	NA	-2.30657	NA	15.0319	1.95628	NA	NA	NA	NA	NA	NA	0.131758	NA	-5.38447	-4.02169	NA	0.125211	NA	-0.740974	-6.97942	1142	3415.53
160_R2	2	5475113651	330267	0	0	0	14	215	NA	NA	NA	NA	NA	NA	NA	NA	NA	NA	NA	NA	NA	NA	NA	NA	NA	NA	-0.669046	1.0343	NA	NA	NA	0.710868	0.517809	1235	3739.39
160_R2	2	5543115280	335902	0	5	0	17	172	NA	NA	NA	NA	NA	NA	-0.0800268	NA	-0.531947	-0.373771	NA	NA	NA	NA	NA	NA	-0.613243	NA	0.0436769	-0.329377	NA	-0.927463	NA	-0.342389	-0.598743	1265	3765.98
160_R2	2	5610014856	335902	0	2	0	24	529	NA	NA	NA	NA	NA	NA	1.13012	NA	-0.222585	1.13011	NA	NA	NA	NA	NA	NA	-1.40365	NA	1.33359	4.05264	NA	-1.09791	NA	1.98409	-1.1478	1323	3938.65
160_R2	2	5817515801	335902	0	0	0	0	76	NA	NA	NA	NA	NA	NA	NA	NA	NA	NA	NA	NA	NA	NA	NA	NA	NA	NA	NA	NA	NA	NA	NA	NA	-2.70036	1156	3441.48
162_R1	1	5565617523	335902	15	51	1	92	505	-3.46276	-0.294113	NA	-1.16568	1.32892	-2.61837	-3.84771	NA	-1.82595	2.37206	-0.900611	-0.805696	NA	-0.508652	-0.248965	15.9005	28.5847	NA	-0.97836	0.840646	15.6618	49.605	NA	2.75687	-0.395983	1242	3697.51
162_R1	1	5589818023	335902	3	4	0	21	272	-1.64125	-0.94321	NA	-1.44048	-0.354773	0.392588	0.59471	NA	0.060299	0.0696155	NA	NA	NA	NA	NA	0.403376	-0.615885	NA	-2.70081	0.900694	1.81617	-0.503324	NA	5.07678	-0.944803	1013	3015.76
162_R1	1	5677922562	335902	0	12	0	29	188	NA	NA	NA	NA	NA	NA	-0.801405	NA	-0.838083	-0.376179	NA	NA	NA	NA	NA	NA	2.05889	NA	0.127958	-1.79456	NA	1.28603	NA	-1.06765	0.253377	936	2786.53
162_R1	1	5685320619	335902	0	27	3	0	410	NA	NA	NA	NA	NA	NA	-0.274752	-1.47466	NA	-1.00577	NA	-1.78884	-1.92386	NA	1.06561	NA	NA	NA	NA	NA	NA	14.5935	1.59462	NA	-1.76483	1147	3414.69
162_R1	1	5704221158	335902	1	4	0	2	409	NA	-1.05213	NA	0.0703264	0.137898	NA	-1.25135	NA	1.22042	-0.565335	NA	NA	NA	NA	NA	NA	1.56538	NA	-1.1716	-1.46345	NA	3.31598	NA	0.380725	-0.264886	1060	3155.68
162_R1	1	5717922062	335902	5	20	0	0	463	-2.53554	-2.15633	NA	NA	0.86749	1.65953	0.806535	NA	NA	-1.34564	NA	NA	NA	NA	NA	NA	NA	NA	NA	NA	5.33973	2.53671	NA	NA	1.71978	1025	3051.48
162_R1	1	5732420020	335902	2	14	0	22	437	-0.43609	-1.3476	NA	-1.06441	2.03396	-1.61057	-0.644055	NA	2.67002	0.545701	NA	NA	NA	NA	NA	-1.97218	-0.895118	NA	-4.31565	1.92611	0.211528	1.67335	NA	27.0663	-0.202227	1193	3551.63
162_R1	1	5768017813	335902	2	17	0	155	304	1.0105	-0.706874	NA	0.394845	0.937224	-1.61209	-0.47378	NA	1.45886	-0.854004	NA	NA	NA	NA	NA	-1.21797	1.88319	NA	-0.813879	2.27079	-0.979034	2.18269	NA	1.50732	-0.17536	1044	3108.05
162_R1	1	5771121158	335902	12	98	1	2	369	-2.83736	-2.98193	NA	0.472976	-1.57169	-2.07896	-5.65915	NA	0.391097	4.15735	-0.399019	-0.586531	NA	0.388911	-0.25835	4.4299	5.9151	0.448157	-0.422076	-1.25592	8.79064	101.293	NA	1.33117	0.400935	1212	3608.19
162_R1	1	5784822062	331400	7	35	0	5	308	-2.3063	-2.21122	NA	-1.50653	0.079804	-0.0543978	-2.54675	NA	0.112406	-1.30858	NA	NA	NA	NA	NA	-0.694456	-1.05484	NA	-0.927297	-0.429373	3.32876	7.44554	NA	1.0719	0.217927	984	2969.22
162_R1	1	5784822562	335902	0	21	3	21	294	NA	NA	NA	NA	NA	NA	-2.8098	-0.99082	-1.26758	5.49421	NA	-0.914904	-1.86032	-1.63316	0.0778595	NA	-0.652056	-0.573718	-1.90503	3.70725	NA	5.64602	2.08641	9.86327	-2.12477	1131	3367.05
162_R1	1	5834917624	335902	8	27	0	214	193	-3.11195	-2.1843	NA	-2.22241	0.20176	-0.530312	-2.00679	NA	-2.38629	1.08614	NA	NA	NA	NA	NA	0.68332	1.0068	NA	-1.66962	18.1308	6.2609	9.64425	NA	19.5659	-0.980078	1208	3596.29
162_R1	1	5878521158	335902	0	17	0	0	561	NA	NA	NA	NA	NA	NA	-1.88771	NA	NA	0.0644983	NA	NA	NA	NA	NA	NA	NA	NA	NA	NA	NA	4.23705	NA	NA	0.506694	930	2768.66
162_R1	1	5916319490	335902	1	6	0	74	141	NA	-0.508847	NA	0.118342	-0.054631	NA	0.312363	NA	1.66752	-0.222129	NA	NA	NA	NA	NA	NA	-1.08165	NA	-0.686907	2.85379	NA	-0.93745	NA	18.8997	0.287002	944	2810.34
162_R1	1	5919820513	335902	1	7	0	21	134	NA	-0.754012	NA	0.636194	0.394177	NA	-0.556676	NA	5.73107	0.697135	NA	NA	NA	NA	NA	NA	-0.505946	NA	-1.66016	-0.17952	NA	-0.223085	NA	5.10969	0.787505	790	2351.88
162_R2	2	4364918393	335902	0	0	0	0	499	NA	NA	NA	NA	NA	NA	NA	NA	NA	NA	NA	NA	NA	NA	NA	NA	NA	NA	NA	NA	NA	NA	NA	NA	-0.0892592	903	2688.28
162_R2	2	4373415938	335902	0	0	0	0	152	NA	NA	NA	NA	NA	NA	NA	NA	NA	NA	NA	NA	NA	NA	NA	NA	NA	NA	NA	NA	NA	NA	NA	NA	-1.17144	671	1997.61
162_R2	2	4373416438	335902	0	0	0	0	213	NA	NA	NA	NA	NA	NA	NA	NA	NA	NA	NA	NA	NA	NA	NA	NA	NA	NA	NA	NA	NA	NA	NA	NA	-0.240583	961	2860.95
162_R2	2	4431817893	335902	0	0	0	9	557	NA	NA	NA	NA	NA	NA	NA	NA	NA	NA	NA	NA	NA	NA	NA	NA	NA	NA	-1.47403	0.545689	NA	NA	NA	0.464588	-0.281566	866	2578.13
162_R2	2	455318524	335902	0	0	0	0	776	NA	NA	NA	NA	NA	NA	NA	NA	NA	NA	NA	NA	NA	NA	NA	NA	NA	NA	NA	NA	NA	NA	NA	NA	-0.495189	1743	5189.01
162_R2	2	455319024	335902	0	0	0	0	639	NA	NA	NA	NA	NA	NA	NA	NA	NA	NA	NA	NA	NA	NA	NA	NA	NA	NA	NA	NA	NA	NA	NA	NA	-1.4452	1781	5302.14
162_R2	2	4607712283	335902	0	0	0	0	519	NA	NA	NA	NA	NA	NA	NA	NA	NA	NA	NA	NA	NA	NA	NA	NA	NA	NA	NA	NA	NA	NA	NA	NA	-0.564764	964	2869.88
162_R2	2	469927241	335902	0	0	0	0	790	NA	NA	NA	NA	NA	NA	NA	NA	NA	NA	NA	NA	NA	NA	NA	NA	NA	NA	NA	NA	NA	NA	NA	NA	0.442942	1095	3259.88
162_R2	2	478989796	335902	0	0	0	1	1314	NA	NA	NA	NA	NA	NA	NA	NA	NA	NA	NA	NA	NA	NA	NA	NA	NA	NA	NA	-0.214388	NA	NA	NA	NA	0.425514	1432	4263.15
162_R2	2	4975410952	335902	0	0	0	0	249	NA	NA	NA	NA	NA	NA	NA	NA	NA	NA	NA	NA	NA	NA	NA	NA	NA	NA	NA	NA	NA	NA	NA	NA	0.898856	1051	3128.89
162_R2	2	4975411452	335902	0	0	0	1	294	NA	NA	NA	NA	NA	NA	NA	NA	NA	NA	NA	NA	NA	NA	NA	NA	NA	NA	NA	-1.12132	NA	NA	NA	NA	0.35807	1067	3176.52
162_R2	2	5141713604	335902	0	0	0	4	456	NA	NA	NA	NA	NA	NA	NA	NA	NA	NA	NA	NA	NA	NA	NA	NA	NA	NA	-2.4419	1.7211	NA	NA	NA	6.13839	-0.304366	1318	3923.76
162_R2	2	5165713104	335902	0	0	0	0	343	NA	NA	NA	NA	NA	NA	NA	NA	NA	NA	NA	NA	NA	NA	NA	NA	NA	NA	NA	NA	NA	NA	NA	NA	1.33271	1242	3697.51
166_R1	1	592102749	335902	0	0	0	0	98	NA	NA	NA	NA	NA	NA	NA	NA	NA	NA	NA	NA	NA	NA	NA	NA	NA	NA	NA	NA	NA	NA	NA	NA	-1.02591	522	1554.02
166_R1	1	598792749	335902	0	0	0	0	126	NA	NA	NA	NA	NA	NA	NA	NA	NA	NA	NA	NA	NA	NA	NA	NA	NA	NA	NA	NA	NA	NA	NA	NA	0.262932	507	1509.37
166_R1	1	608238460	335902	0	0	0	15	976	NA	NA	NA	NA	NA	NA	NA	NA	NA	NA	NA	NA	NA	NA	NA	NA	NA	NA	-2.05601	-1.04121	NA	NA	NA	1.16283	1.14254	1194	3554.61
166_R1	1	612583398	333414	0	0	0	0	108	NA	NA	NA	NA	NA	NA	NA	NA	NA	NA	NA	NA	NA	NA	NA	NA	NA	NA	NA	NA	NA	NA	NA	NA	-1.06898	604	1811.56
166_R1	1	613412898	335902	0	0	0	0	89	NA	NA	NA	NA	NA	NA	NA	NA	NA	NA	NA	NA	NA	NA	NA	NA	NA	NA	NA	NA	NA	NA	NA	NA	1.28937	439	1306.93
166_R1	1	628033440	335902	0	0	0	0	77	NA	NA	NA	NA	NA	NA	NA	NA	NA	NA	NA	NA	NA	NA	NA	NA	NA	NA	NA	NA	NA	NA	NA	NA	-1.54915	452	1345.63
166_R1	1	628264001	335902	1	0	0	8	98	NA	NA	NA	5.99197	0.222467	NA	NA	NA	NA	NA	NA	NA	NA	NA	NA	NA	NA	NA	-2.8546	-1.01018	NA	NA	NA	5.94617	-2.76041	582	1732.65
166_R1	1	6395510653	335902	1	0	0	32	839	NA	NA	NA	-0.512457	0.33685	NA	NA	NA	NA	NA	NA	NA	NA	NA	NA	NA	NA	NA	-0.95841	0.299284	NA	NA	NA	0.342879	1.01584	1183	3521.86
166_R1	1	6435712055	335902	1	0	0	126	964	NA	NA	NA	-0.525928	-0.236664	NA	NA	NA	NA	NA	NA	NA	NA	NA	NA	NA	NA	NA	0.229326	-0.576284	NA	NA	NA	-0.328769	-0.328025	1225	3646.9
166_R1	1	6435712555	335902	0	0	0	161	929	NA	NA	NA	NA	NA	NA	NA	NA	NA	NA	NA	NA	NA	NA	NA	NA	NA	NA	0.126019	1.68012	NA	NA	NA	2.08394	1.84541	1176	3501.02
166_R1	1	644175207	335902	0	0	0	0	351	NA	NA	NA	NA	NA	NA	NA	NA	NA	NA	NA	NA	NA	NA	NA	NA	NA	NA	NA	NA	NA	NA	NA	NA	-0.381208	524	1559.98
166_R1	1	6669914423	335902	0	0	0	32	1004	NA	NA	NA	NA	NA	NA	NA	NA	NA	NA	NA	NA	NA	NA	NA	NA	NA	NA	-0.183557	0.106689	NA	NA	NA	2.23697	-0.104113	1289	3837.43
166_R1	1	6669914923	335902	0	0	0	21	1071	NA	NA	NA	NA	NA	NA	NA	NA	NA	NA	NA	NA	NA	NA	NA	NA	NA	NA	-0.921702	2.33502	NA	NA	NA	-0.268345	2.15034	1315	3914.83
166_R2	2	606377176	335902	0	1	0	0	761	NA	NA	NA	NA	NA	NA	NA	NA	NA	0.686508	NA	NA	NA	NA	NA	NA	NA	NA	NA	NA	NA	NA	NA	NA	0.0485575	1542	4590.62
166_R2	2	613066676	335902	0	0	0	0	577	NA	NA	NA	NA	NA	NA	NA	NA	NA	NA	NA	NA	NA	NA	NA	NA	NA	NA	NA	NA	NA	NA	NA	NA	-1.50202	1583	4712.68
166_R2	2	630317062	335902	0	0	0	0	3	NA	NA	NA	NA	NA	NA	NA	NA	NA	NA	NA	NA	NA	NA	NA	NA	NA	NA	NA	NA	NA	NA	NA	NA	-1.44026	460	1369.45
166_R2	2	6490210722	335902	0	0	0	33	477	NA	NA	NA	NA	NA	NA	NA	NA	NA	NA	NA	NA	NA	NA	NA	NA	NA	NA	-1.78546	-2.11921	NA	NA	NA	1.49966	-1.01821	1267	3771.93
166_R2	2	6490211222	335902	0	0	0	5	141	NA	NA	NA	NA	NA	NA	NA	NA	NA	NA	NA	NA	NA	NA	NA	NA	NA	NA	-1.51886	-1.3473	NA	NA	NA	1.28756	-4.43265	1302	3876.13
166_R2	2	6694810782	316297	0	0	0	8	49	NA	NA	NA	NA	NA	NA	NA	NA	NA	NA	NA	NA	NA	NA	NA	NA	NA	NA	-1.5788	0.449127	NA	NA	NA	6.73739	0.0151675	625	1975.99
166_R2	2	673119403	313689	0	0	0	1	129	NA	NA	NA	NA	NA	NA	NA	NA	NA	NA	NA	NA	NA	NA	NA	NA	NA	NA	NA	-0.370853	NA	NA	NA	NA	-1.58559	703	2241.07
166_R2	2	693377806	335902	0	0	0	2	46	NA	NA	NA	NA	NA	NA	NA	NA	NA	NA	NA	NA	NA	NA	NA	NA	NA	NA	-1.18405	-0.543723	NA	NA	NA	0.509721	-0.755688	640	1905.32
166_R3	3	4822718975	335902	1	29	0	68	1579	NA	-0.550927	NA	-0.0168385	0.675816	NA	1.5164	NA	4.15224	0.290828	NA	NA	NA	NA	NA	NA	0.0792716	NA	-2.47789	0.278856	NA	-0.164421	NA	3.91024	-1.30845	1887	5617.71
166_R3	3	4855619475	335902	6	26	0	31	2148	-1.79911	-0.0428091	NA	0.84176	0.0897967	5.91266	-2.02462	NA	0.325647	0.0678044	NA	NA	NA	NA	NA	5.1014	1.8638	NA	-0.718171	-1.99105	4.25783	1.3305	NA	0.519935	-0.0695863	2333	6945.48
166_R3	3	5055312443	335902	0	0	0	17	513	NA	NA	NA	NA	NA	NA	NA	NA	NA	NA	NA	NA	NA	NA	NA	NA	NA	NA	-0.94702	-1.64982	NA	NA	NA	-1.74167	-4.57742	2506	7460.51
166_R3	3	5126611929	335902	2	0	0	7	800	-0.641879	NA	NA	-0.475871	1.30265	NA	NA	NA	NA	NA	NA	NA	NA	NA	NA	-0.2039	NA	NA	-0.573901	0.375036	0.435989	NA	NA	1.53062	2.4549	2479	7380.13
166_R3	3	5254311950	335902	0	2	0	29	2084	NA	NA	NA	NA	NA	NA	-0.951852	NA	0.00901363	1.59033	NA	NA	NA	NA	NA	NA	0.709575	NA	-0.398356	1.28647	NA	0.609804	NA	0.143049	0.266279	2644	7871.34
166_R3	3	531499210	335902	0	0	0	47	761	NA	NA	NA	NA	NA	NA	NA	NA	NA	NA	NA	NA	NA	NA	NA	NA	NA	NA	-2.4121	62.8493	NA	NA	NA	0.306836	-9.97334	3243	9654.6
166_R3	3	5315419214	296347	3	27	0	141	385	-0.818007	-1.2083	NA	-1.82394	0.599279	-1.40034	-1.2544	NA	0.469163	11.6678	NA	NA	NA	NA	NA	0.45778	6.49642	NA	-0.101324	14.8514	2.67528	18.5967	NA	2.1467	-3.93244	1215	4099.92
166_R3	3	5352114126	335902	4	18	0	73	1386	-1.23849	-0.062607	NA	-0.717878	-2.09149	-0.0396213	-0.715867	NA	-1.31433	-0.672051	NA	NA	NA	NA	NA	0.024027	-1.24625	NA	-0.310076	-1.70957	0.939049	-0.173973	NA	1.2808	0.0764378	3117	9279.49
166_R3	3	5534416760	335902	1	8	0	77	2161	NA	-0.290248	NA	-0.359385	-0.077082	NA	0.466481	NA	3.27757	0.35746	NA	NA	NA	NA	NA	NA	1.5868	NA	-0.158389	-0.681334	NA	0.887113	NA	4.68975	0.805256	2652	7895.16
166_R3	3	5659018737	335902	3	9	0	20	314	-1.07865	-0.993225	NA	-0.913655	16.462	-1.29202	-0.105371	NA	-0.673216	25.0143	NA	NA	NA	NA	NA	0.340587	0.949196	NA	-0.663123	13.1369	3.246	6.33413	NA	2.37401	-7.00863	2382	7091.35
172_R1	1	5026210551	318390	2	31	0	107	656	-1.28073	-1.53807	NA	-0.325834	1.7581	-1.0649	-0.696415	NA	-1.15253	-0.927646	NA	NA	NA	NA	NA	0.0363751	0.914486	NA	-0.517897	-2.91286	0.630145	6.47561	NA	7.07235	1.15148	1263	3966.83
172_R1	1	5035410051	335902	11	16	0	73	630	0.0967551	-0.477283	NA	-0.92258	0.848858	-0.758737	-1.08087	NA	-1.66999	1.80412	NA	NA	NA	NA	NA	3.13402	3.30268	NA	-0.374498	-0.965985	4.42413	4.80011	NA	2.14708	-0.698073	1170	3483.16
172_R1	1	5106113844	335902	2	3	0	19	727	1.19199	0.0889562	NA	-1.01504	-0.770067	-0.226295	-0.74205	NA	-0.820721	0.819794	NA	NA	NA	NA	NA	-0.483238	0.229667	NA	0.619578	2.48198	-0.661789	0.116611	NA	-1.0232	-1.07759	1004	2988.97
172_R1	1	5173013546	332341	0	26	2	17	1097	NA	NA	NA	NA	NA	NA	-4.83103	-2.20365	-2.43792	-1.29682	NA	-1.22704	-0.959546	-0.827588	0.499545	NA	10.4652	-0.881164	1.32349	0.590202	NA	42.0987	0.120917	0.170188	-2.10277	1343	4041.03
172_R1	1	521589965	335902	0	3	0	4	775	NA	NA	NA	NA	NA	NA	-0.217999	NA	0.745505	2.66006	NA	NA	NA	NA	NA	NA	0.388335	NA	-1.83819	0.661043	NA	0.0388551	NA	-0.113301	0.88731	1165	3468.27
172_R1	1	6061315164	335902	0	10	0	15	307	NA	NA	NA	NA	NA	NA	0.958019	NA	-0.0469718	0.538631	NA	NA	NA	NA	NA	NA	-0.584085	NA	-0.25413	2.42142	NA	0.639214	NA	1.21757	-1.22589	1040	3096.14
172_R1	1	6100217668	333043	1	23	2	0	133	NA	-1.09659	-1.0787	NA	-0.525632	NA	-2.12815	-1.39924	NA	0.437544	NA	-1.53127	-1.29604	NA	-0.386753	NA	NA	NA	NA	NA	NA	9.10145	1.22721	NA	-0.334993	878	2636.29
172_R1	1	6103618710	335902	0	26	0	0	156	NA	NA	NA	NA	NA	NA	-1.35872	NA	NA	0.79333	NA	NA	NA	NA	NA	NA	NA	NA	NA	NA	NA	6.55378	NA	NA	-1.36383	749	2229.82
172_R1	1	6128215664	335902	0	20	1	9	252	NA	NA	NA	NA	NA	NA	-0.814277	NA	-0.656382	-0.130289	NA	-1.03669	NA	-1.12211	0.657404	NA	1.79927	NA	-0.846359	0.890117	NA	4.08805	NA	0.217387	-0.173242	1038	3090.19
172_R1	1	6143319462	335902	8	15	0	0	225	-2.57908	4.64528	NA	NA	0.614608	0.634281	-1.90034	NA	NA	0.0112341	NA	NA	NA	NA	NA	NA	NA	NA	NA	NA	2.44187	5.73957	NA	NA	-1.1639	803	2390.58
172_R1	1	6177513912	334477	0	16	1	32	180	NA	NA	NA	NA	NA	NA	-3.21617	NA	-1.62155	-0.172379	NA	0.025518	NA	2.26363	0.0393226	NA	5.36005	NA	-0.625645	-1.27445	NA	5.48693	NA	-0.0935212	-1.29905	1030	3079.43
172_R1	1	6221719290	331953	0	8	0	0	307	NA	NA	NA	NA	NA	NA	-0.944938	NA	NA	-1.8691	NA	NA	NA	NA	NA	NA	NA	NA	NA	NA	NA	2.06364	NA	NA	0.820009	791	2382.87
172_R1	1	6229713412	332803	0	30	0	6	139	NA	NA	NA	NA	NA	NA	-2.45191	NA	6.09523	0.407376	NA	NA	NA	NA	NA	NA	3.86987	NA	-2.58672	1.13612	NA	4.87767	NA	8.01711	0.634234	926	2782.43
172_R1	1	6348118750	335902	3	5	0	0	389	-1.03647	-0.91069	NA	NA	-0.126823	0.106635	-0.0250054	NA	NA	-0.775169	NA	NA	NA	NA	NA	NA	NA	NA	NA	NA	0.0685939	-0.431085	NA	NA	-1.33369	787	2342.94
172_R2	2	448868212	335902	2	0	0	109	691	-0.927453	NA	NA	0.24499	0.822704	NA	NA	NA	NA	NA	NA	NA	NA	NA	NA	0.452626	NA	NA	-0.30182	-0.678473	0.877071	NA	NA	0.695147	-0.550934	1111	3307.51
172_R2	2	477239306	335902	6	4	0	184	822	-0.529924	1.24812	NA	0.506584	-0.240603	-1.17018	-1.27949	NA	-0.174472	0.910077	NA	NA	NA	NA	NA	-0.666917	1.29704	NA	-1.10295	-0.873282	-0.366458	1.10327	NA	1.97121	0.097055	1088	3239.04
172_R2	2	482356635	335902	6	4	0	85	444	0.921333	0.0259224	NA	-0.46473	-1.00967	1.50118	0.437237	NA	0.682485	0.60024	NA	NA	NA	NA	NA	0.823218	-0.784015	NA	1.20759	-0.971638	1.1054	-1.03804	NA	-0.569855	-0.661001	803	2390.58
172_R2	2	483929306	335902	8	6	0	147	890	-0.47524	0.0789596	NA	-0.905289	-1.18945	0.220497	-0.785767	NA	0.438057	1.18308	NA	NA	NA	NA	NA	-0.963587	-0.326735	NA	-0.0541645	2.48861	-1.00422	-0.190213	NA	0.244355	0.0963572	1082	3221.18
172_R2	2	495146915	335902	5	5	0	64	349	-0.840707	-0.747398	NA	-0.210119	-0.610967	-0.841174	-0.526124	NA	-1.51565	0.672432	NA	NA	NA	NA	NA	0.526216	0.0276898	NA	-0.587591	-0.490384	-0.146466	-0.254672	NA	0.691789	3.19009	902	2685.31
172_R2	2	504216598	335902	2	4	0	47	410	-0.746226	-0.58929	NA	-0.121793	-1.19868	-0.400255	-0.422124	NA	-0.283374	-0.0986718	NA	NA	NA	NA	NA	0.116657	-0.796345	NA	-1.00133	-0.124856	1.34983	-0.0650411	NA	0.0158858	0.59286	849	2527.52
172_R2	2	507547177	335902	2	8	0	27	187	-0.44738	-0.575246	NA	-1.61861	-0.441091	-0.322566	0.717733	NA	0.263229	-0.553192	NA	NA	NA	NA	NA	0.0715007	-0.00830163	NA	-2.05152	-0.69207	0.352373	-0.561606	NA	-0.724695	0.300323	843	2509.66
172_R2	2	516767119	335902	6	15	0	58	340	-0.308748	3.10361	NA	-0.875831	0.0846127	0.674471	-3.014	NA	0.533849	1.45375	NA	NA	NA	NA	NA	-0.547986	6.65244	NA	-1.58663	0.804626	-0.458891	6.71322	NA	2.98279	0.344222	823	2450.12
172_R2	2	5253211829	335902	1	0	0	46	653	NA	NA	NA	-0.453255	-0.0323547	NA	NA	NA	NA	NA	NA	NA	NA	NA	NA	NA	NA	NA	-0.858172	-0.844207	NA	NA	NA	1.52067	-1.26028	853	2539.43
172_R3	3	4631411241	330812	0	27	0	0	298	NA	NA	NA	NA	NA	NA	-3.84499	NA	NA	27.4712	NA	NA	NA	NA	NA	NA	NA	NA	NA	NA	NA	40.2911	NA	NA	-4.32219	1361	4114.12
172_R3	3	4677410310	335902	3	12	0	0	276	-0.0125925	-1.23056	NA	NA	0.631	-0.60165	-0.188439	NA	NA	3.58705	NA	NA	NA	NA	NA	NA	NA	NA	NA	NA	-0.408795	0.963473	NA	NA	-2.66443	1882	5602.82
172_R3	3	472999810	335902	0	20	0	0	464	NA	NA	NA	NA	NA	NA	-0.445515	NA	NA	-0.322539	NA	NA	NA	NA	NA	NA	NA	NA	NA	NA	NA	1.80253	NA	NA	0.676489	1319	3926.74
172_R3	3	4909813262	335902	0	0	0	0	606	NA	NA	NA	NA	NA	NA	NA	NA	NA	NA	NA	NA	NA	NA	NA	NA	NA	NA	NA	NA	NA	NA	NA	NA	0.618061	925	2753.78
172_R3	3	4951112762	335902	0	0	0	0	759	NA	NA	NA	NA	NA	NA	NA	NA	NA	NA	NA	NA	NA	NA	NA	NA	NA	NA	NA	NA	NA	NA	NA	NA	1.12867	1025	3051.48
172_R3	3	5398112722	335902	0	0	0	0	281	NA	NA	NA	NA	NA	NA	NA	NA	NA	NA	NA	NA	NA	NA	NA	NA	NA	NA	NA	NA	NA	NA	NA	NA	-0.686478	477	1420.06
172_R3	3	5408713222	335902	0	0	0	0	396	NA	NA	NA	NA	NA	NA	NA	NA	NA	NA	NA	NA	NA	NA	NA	NA	NA	NA	NA	NA	NA	NA	NA	NA	0.750843	501	1491.51
172_R3	3	5583416093	335902	0	0	0	0	391	NA	NA	NA	NA	NA	NA	NA	NA	NA	NA	NA	NA	NA	NA	NA	NA	NA	NA	NA	NA	NA	NA	NA	NA	-0.170298	516	1536.16
172_R3	3	5624115593	335902	0	0	0	0	400	NA	NA	NA	NA	NA	NA	NA	NA	NA	NA	NA	NA	NA	NA	NA	NA	NA	NA	NA	NA	NA	NA	NA	NA	1.60302	525	1562.96
174_R1	1	5292514859	335902	0	0	0	88	245	NA	NA	NA	NA	NA	NA	NA	NA	NA	NA	NA	NA	NA	NA	NA	NA	NA	NA	-0.709894	-0.695176	NA	NA	NA	4.0437	-0.413765	1823	5427.18
174_R1	1	551688313	335902	0	1	0	0	48	NA	NA	NA	NA	NA	NA	NA	NA	NA	0.28834	NA	NA	NA	NA	NA	NA	NA	NA	NA	NA	NA	NA	NA	NA	0.222831	1209	3599.26
174_R1	1	5552512320	335902	0	0	0	0	23	NA	NA	NA	NA	NA	NA	NA	NA	NA	NA	NA	NA	NA	NA	NA	NA	NA	NA	NA	NA	NA	NA	NA	NA	-0.424897	1064	3167.59
174_R1	1	557668813	335902	0	0	0	0	50	NA	NA	NA	NA	NA	NA	NA	NA	NA	NA	NA	NA	NA	NA	NA	NA	NA	NA	NA	NA	NA	NA	NA	NA	-1.45465	1099	3271.79
174_R1	1	5619411820	335902	0	0	0	14	21	NA	NA	NA	NA	NA	NA	NA	NA	NA	NA	NA	NA	NA	NA	NA	NA	NA	NA	-3.81695	0.373937	NA	NA	NA	10.1831	-0.210478	1113	3313.47
174_R1	1	5657410337	335902	0	0	0	0	20	NA	NA	NA	NA	NA	NA	NA	NA	NA	NA	NA	NA	NA	NA	NA	NA	NA	NA	NA	NA	NA	NA	NA	NA	-0.355424	1331	3962.46
174_R1	1	5657410837	335902	0	0	0	3	24	NA	NA	NA	NA	NA	NA	NA	NA	NA	NA	NA	NA	NA	NA	NA	NA	NA	NA	2.1009	1.69379	NA	NA	NA	0.0850692	-2.79075	1190	3542.7
174_R2	2	578867581	335902	0	4	0	0	0	NA	NA	NA	NA	NA	NA	-1.21859	NA	NA	NA	NA	NA	NA	NA	NA	NA	NA	NA	NA	NA	NA	NA	NA	NA	NA	763	2271.5
174_R2	2	579518081	334557	3	5	0	17	0	-0.427153	-1.05575	NA	-0.871531	NA	-1.22962	-0.947929	NA	-0.944605	NA	NA	NA	NA	NA	NA	-1.29371	-0.774584	NA	2.36553	NA	NA	NA	NA	NA	NA	697	2083.35
174_R2	2	580259081	335902	0	6	1	120	0	NA	NA	NA	NA	NA	NA	0.810563	NA	1.49599	NA	NA	-0.179002	NA	2.80985	NA	NA	0.419895	NA	-2.92849	NA	NA	NA	NA	NA	NA	1067	3176.52
174_R2	2	580755730	254105	5	4	0	0	0	1.0518	-0.129282	NA	NA	NA	-1.0181	1.4476	NA	NA	NA	NA	NA	NA	NA	NA	NA	NA	NA	NA	NA	NA	NA	NA	NA	NA	757	2979.08
174_R2	2	583946230	299683	1	1	0	0	0	NA	NA	NA	NA	NA	0.761545	NA	NA	NA	NA	NA	NA	NA	NA	NA	NA	NA	NA	NA	NA	NA	NA	NA	NA	NA	864	2883.05
174_R2	2	591895568	132013	7	3	0	0	0	-0.0930883	-0.53046	NA	NA	NA	-0.286763	-0.981026	NA	NA	NA	NA	NA	NA	NA	NA	NA	NA	NA	NA	NA	NA	NA	NA	NA	NA	286	2166.45
174_R2	2	592866068	302636	0	0	0	0	0	NA	NA	NA	NA	NA	NA	NA	NA	NA	NA	NA	NA	NA	NA	NA	NA	NA	NA	NA	NA	NA	NA	NA	NA	NA	707	2336.14
174_R2	2	607245430	278356	0	0	4	8	0	NA	NA	NA	NA	NA	NA	NA	NA	NA	NA	NA	NA	-1.60819	3.79409	NA	NA	NA	0.977231	-2.13412	NA	NA	NA	NA	NA	NA	969	3481.15
174_R2	2	607245930	210930	0	0	3	17	0	NA	NA	NA	NA	NA	NA	NA	NA	NA	NA	NA	NA	0.717796	3.11882	NA	NA	NA	-0.159221	-1.32987	NA	NA	NA	NA	NA	NA	701	3323.37
177_R1	1	4289611093	335902	0	0	0	159	1046	NA	NA	NA	NA	NA	NA	NA	NA	NA	NA	NA	NA	NA	NA	NA	NA	NA	NA	-1.29236	-1.11353	NA	NA	NA	9.25696	0.444575	1312	3905.9
177_R1	1	490745894	311874	0	0	0	36	749	NA	NA	NA	NA	NA	NA	NA	NA	NA	NA	NA	NA	NA	NA	NA	NA	NA	NA	0.762257	-0.279003	NA	NA	NA	3.81332	-0.197766	991	3177.57
177_R1	1	5778016771	335902	0	0	0	37	668	NA	NA	NA	NA	NA	NA	NA	NA	NA	NA	NA	NA	NA	NA	NA	NA	NA	NA	0.162826	-0.127337	NA	NA	NA	0.519228	-0.374724	1037	3087.21
177_R1	1	595493630	335902	0	0	0	14	569	NA	NA	NA	NA	NA	NA	NA	NA	NA	NA	NA	NA	NA	NA	NA	NA	NA	NA	-3.14292	0.0990151	NA	NA	NA	5.3231	0.0628887	1199	3569.49
177_R1	1	598153130	335902	0	0	0	59	358	NA	NA	NA	NA	NA	NA	NA	NA	NA	NA	NA	NA	NA	NA	NA	NA	NA	NA	-0.457009	3.84047	NA	NA	NA	1.25901	-1.88771	1083	3224.15
177_R2	2	451713684	335902	0	6	0	74	630	NA	NA	NA	NA	NA	NA	0.199529	NA	1.94291	0.707058	NA	NA	NA	NA	NA	NA	2.51964	NA	-0.900186	2.86028	NA	-0.0423084	NA	3.376	1.49554	1579	4700.78
177_R2	2	463904695	335902	0	2	0	187	757	NA	NA	NA	NA	NA	NA	-0.495688	NA	-1.05798	-0.640906	NA	NA	NA	NA	NA	NA	-0.643819	NA	-0.332886	0.550082	NA	-0.606154	NA	0.765025	-0.253443	1642	4888.33
177_R2	2	536374465	332570	0	2	0	49	235	NA	NA	NA	NA	NA	NA	2.218	NA	0.0976424	3.04531	NA	NA	NA	NA	NA	NA	-0.772749	NA	-2.23571	3.48596	NA	-0.161025	NA	2.03513	-0.233769	1044	3139.19
177_R2	2	538699878	335902	0	6	0	183	363	NA	NA	NA	NA	NA	NA	-2.32927	NA	-0.484221	1.31859	NA	NA	NA	NA	NA	NA	0.343627	NA	0.214606	2.01146	NA	0.776799	NA	2.00886	-0.556716	1396	4155.97
177_R2	2	5421217340	333841	0	5	0	7	87	NA	NA	NA	NA	NA	NA	-2.15022	NA	-0.481599	4.59782	NA	NA	NA	NA	NA	NA	0.154842	NA	-0.659624	7.67379	NA	0.292452	NA	-0.341683	-1.48902	861	2579.08
177_R2	2	5678511817	335902	0	0	0	47	561	NA	NA	NA	NA	NA	NA	NA	NA	NA	NA	NA	NA	NA	NA	NA	NA	NA	NA	-0.403502	-0.978629	NA	NA	NA	0.243371	-1.36437	1200	3572.47
177_R2	2	6223919857	335902	0	4	0	17	0	NA	NA	NA	NA	NA	NA	0.56721	NA	1.08453	NA	NA	NA	NA	NA	NA	NA	-0.932433	NA	-3.52488	NA	NA	NA	NA	NA	NA	986	2935.38
177_R2	2	6246312391	335902	0	0	0	81	569	NA	NA	NA	NA	NA	NA	NA	NA	NA	NA	NA	NA	NA	NA	NA	NA	NA	NA	-2.70696	-0.536699	NA	NA	NA	1.32934	0.102723	1400	4167.88
177_R2	2	627122033	327131	0	9	0	63	5	NA	NA	NA	NA	NA	NA	-1.25588	NA	1.05961	0.0102869	NA	NA	NA	NA	NA	NA	0.917545	NA	0.944759	3.30386	NA	-1.00683	NA	2.17187	-1.41198	886	2708.4
177_R2	2	6514820899	335902	0	3	0	160	0	NA	NA	NA	NA	NA	NA	0.270457	NA	-0.0748961	NA	NA	NA	NA	NA	NA	NA	-0.904727	NA	0.931213	NA	NA	NA	NA	NA	NA	2084	6204.19
177_R3	3	526099296	335902	0	1	0	30	807	NA	NA	NA	NA	NA	NA	NA	NA	-0.391858	-0.402247	NA	NA	NA	NA	NA	NA	NA	NA	-0.596032	0.244107	NA	NA	NA	0.81793	0.320343	1334	3971.4
177_R3	3	533498959	332520	1	3	0	60	996	NA	-0.61271	NA	-0.58911	1.32653	-1.00841	-1.07133	NA	-1.98556	-0.983711	NA	NA	NA	NA	NA	NA	0.151283	NA	0.778885	-1.69743	NA	0.157273	NA	0.248122	-0.40315	1648	4956.1
177_R3	3	5497511335	335902	0	0	0	143	596	NA	NA	NA	NA	NA	NA	NA	NA	NA	NA	NA	NA	NA	NA	NA	NA	NA	NA	0.43375	-0.623779	NA	NA	NA	1.88393	-1.10131	1529	4551.92
177_R3	3	5637712405	335902	2	0	0	302	843	1.50383	NA	NA	0.294477	0.165126	NA	NA	NA	NA	NA	NA	NA	NA	NA	NA	-1.21076	NA	NA	-1.17389	-2.37099	-0.736563	NA	NA	7.17353	1.50932	1609	4790.09
177_R3	3	5659011905	323206	8	2	0	246	286	-1.50942	-0.636987	NA	-0.149981	0.502681	-0.0784093	-0.98184	NA	-0.850975	-0.36577	NA	NA	NA	NA	NA	-0.466533	-1.07046	NA	-0.834305	-1.76365	-0.224891	-0.719918	NA	3.27918	-0.722733	1350	4176.9
177_R3	3	5751511581	332550	2	1	0	103	517	-0.0208262	-1.02872	NA	-0.416441	0.695524	-0.813558	NA	NA	0.518624	0.149205	NA	NA	NA	NA	NA	-0.576803	NA	NA	-0.180381	0.747703	-0.855155	NA	NA	0.390162	0.186992	1403	4218.92
178_R1	1	5683118651	234849	0	0	0	50	408	NA	NA	NA	NA	NA	NA	NA	NA	NA	NA	NA	NA	NA	NA	NA	NA	NA	NA	-0.989541	-1.79288	NA	NA	NA	0.180075	-0.859966	1510	6429.67
178_R1	1	5750019091	214863	0	0	0	86	595	NA	NA	NA	NA	NA	NA	NA	NA	NA	NA	NA	NA	NA	NA	NA	NA	NA	NA	0.313189	-0.00593017	NA	NA	NA	-0.0950977	-0.545474	1274	5929.36
178_R1	1	6000418031	256228	0	0	1	89	250	NA	NA	NA	NA	NA	NA	NA	NA	NA	NA	NA	NA	NA	7.04816	-0.228343	NA	NA	NA	-4.05025	-0.157273	NA	NA	NA	7.45668	-3.87711	2109	8230.95
178_R1	1	6067318531	163808	0	0	0	66	164	NA	NA	NA	NA	NA	NA	NA	NA	NA	NA	NA	NA	NA	NA	NA	NA	NA	NA	-1.18361	2.3377	NA	NA	NA	6.12749	-0.673089	1153	7038.73
178_R1	1	6234819952	203911	0	0	0	152	639	NA	NA	NA	NA	NA	NA	NA	NA	NA	NA	NA	NA	NA	NA	NA	NA	NA	NA	-4.40549	0.128365	NA	NA	NA	-6.11461	-11.4276	1648	8081.95
178_R2	2	5386311477	307620	28	54	0	459	74	-1.28101	-1.39642	NA	5.04425	5.22465	3.84408	-2.13292	NA	5.35673	15.629	NA	NA	NA	NA	NA	20.1508	3.6299	NA	-3.14735	34.104	12.984	1.75236	NA	2.22595	-2.50998	1043	3390.54
178_R2	2	5444713472	335902	62	126	0	220	22	-1.32239	-2.08125	NA	1.07444	-1.32484	1.80929	-2.16272	NA	2.18907	-0.190887	NA	NA	NA	NA	NA	6.54042	1.29712	NA	-0.703625	1.06188	-0.242177	1.12872	NA	-0.0459598	-0.691918	829	2467.98
178_R2	2	545839753	329396	0	102	0	231	83	NA	NA	NA	NA	NA	NA	-0.937333	NA	-0.215211	0.0391123	NA	NA	NA	NA	NA	NA	2.43016	NA	-0.638278	1.99351	NA	0.16527	NA	-0.503226	0.273983	946	2871.92
178_R2	2	5505312741	335902	130	101	0	255	37	-2.24322	-0.915855	NA	3.03613	-0.206992	1.50726	1.31447	NA	2.65634	1.11208	NA	NA	NA	NA	NA	6.41842	2.69037	NA	0.862333	1.77167	0.586501	0.914001	NA	2.3363	-1.87617	1214	3614.15
178_R2	2	5593214037	335902	8	23	0	149	178	-1.43836	-0.795213	NA	-0.254239	1.01481	1.57544	1.39792	NA	-2.01544	-0.510461	NA	NA	NA	NA	NA	5.0501	-0.698577	NA	0.628391	1.59374	7.30018	-0.0579899	NA	0.638663	0.661538	894	2661.49
178_R2	2	5646513180	335902	194	56	1	345	122	-3.73388	-1.73601	NA	-3.34563	0.305138	12.898	-0.283112	NA	0.786118	1.90549	-0.853045	-0.806909	NA	-0.174044	0.126784	41.9152	1.40171	NA	1.31123	-0.621868	27.1823	2.115	NA	0.145424	-2.02187	1357	4039.87
178_R2	2	5673714246	335902	26	29	0	280	192	-2.38406	-1.00137	NA	-0.382428	-2.27843	5.24269	-1.65984	NA	-0.065906	0.0236802	NA	NA	NA	NA	NA	29.3991	1.01888	NA	-0.370282	4.14126	23.9968	1.87657	NA	2.36782	1.32931	1147	3414.69
178_R2	2	5781313442	334527	2	4	0	167	73	-0.79533	-0.928674	NA	-0.479123	-0.299748	-0.16244	1.25047	NA	0.0666411	0.0055008	NA	NA	NA	NA	NA	0.137669	-0.66142	NA	-0.804981	2.80293	1.42557	0.35194	NA	2.84032	-0.122256	787	2352.57
178_R2	2	5865918988	331850	54	77	1	540	56	-0.183081	-1.75548	NA	-1.87951	0.980875	-0.129917	-0.481522	NA	0.94135	0.367983	-0.186217	-0.624064	NA	-0.634648	-1.04495	0.415787	-0.409599	NA	-0.814241	0.506884	1.1614	-0.109677	NA	-0.430869	-0.697482	1129	3402.14
178_R2	2	5870218429	335902	57	59	0	756	196	-0.273937	1.59149	NA	-2.01279	-0.651351	-0.520282	-2.027	NA	-0.480133	1.45774	NA	NA	NA	NA	NA	-0.0789339	2.72201	NA	-2.11881	6.32255	-0.278253	3.473	NA	2.12409	0.274939	1470	4376.28
178_R2	2	5891012334	335902	23	26	0	215	37	-2.26738	-0.620085	NA	-0.602653	1.94342	-1.2732	-1.91304	NA	-2.3556	2.82869	NA	NA	NA	NA	NA	-0.614153	-0.532601	NA	-0.995904	6.21428	1.08952	2.46607	NA	3.62015	0.118734	1050	3125.91
178_R2	2	5950518049	335902	46	24	3	444	65	-0.568733	-0.455347	2.17384	0.278287	0.391108	0.384707	-0.608423	0.531094	-0.0476877	5.27449	-1.28808	-0.39872	-2.05562	-0.731194	1.91497	1.50391	-0.431136	1.09834	1.15141	6.45916	-0.872569	0.727527	2.19191	1.00063	-0.221989	1298	3864.22
178_R2	2	6014620606	333810	11	158	2	570	69	-2.41706	-1.72275	-0.722429	0.0909135	0.933586	0.696301	-3.18573	-0.321875	2.76339	2.96361	-0.719753	-0.330956	-1.21551	-0.3759	-0.969401	3.6406	7.2492	0.402584	1.00995	2.36628	3.08104	3.34443	0.617523	-0.820658	-0.339759	1193	3573.89
178_R2	2	6237720327	313613	68	58	0	366	119	-0.732857	0.557007	NA	-0.969132	3.16366	-0.630003	0.179702	NA	-0.221699	1.16829	NA	NA	NA	NA	NA	0.918033	2.93258	NA	-0.302608	6.87549	2.76137	-0.860503	NA	2.4865	-2.89497	1241	3957.11
178_R2	2	6313020536	328016	0	155	0	504	127	NA	NA	NA	NA	NA	NA	-1.1845	NA	-0.536237	0.747536	NA	NA	NA	NA	NA	NA	1.90067	NA	0.662609	0.972777	NA	0.875671	NA	-0.548729	-0.456616	1438	4383.93
178_R2	2	6346416544	335902	7	9	0	197	66	-0.734138	0.0952261	NA	0.251436	-0.4762	-0.726721	-1.63192	NA	-0.222771	1.72897	NA	NA	NA	NA	NA	-0.237389	2.66834	NA	-0.17238	3.71694	1.09254	9.51674	NA	4.00265	0.142042	891	2652.56
178_R2	2	6450916983	335902	77	14	0	86	186	-1.6945	-0.159804	NA	-0.932767	1.47089	1.36491	-1.33387	NA	-0.512422	0.596725	NA	NA	NA	NA	NA	-0.629027	-0.0248725	NA	0.367748	0.865127	6.2353	2.06613	NA	4.65486	-0.608555	967	2878.82
157_R1	1	4126117975	335902	0	1	1	4	22	NA	NA	NA	NA	NA	NA	NA	NA	-0.523969	0.894014	NA	1.73468	NA	-0.897886	0.129769	NA	NA	NA	1.27887	2.33788	NA	NA	NA	-0.0726903	-2.2226	NA	NA
157_R1	1	5202518949	335902	0	0	0	0	161	NA	NA	NA	NA	NA	NA	NA	NA	NA	NA	NA	NA	NA	NA	NA	NA	NA	NA	NA	NA	NA	NA	NA	NA	-2.98573	NA	NA
157_R1	1	5662214615	335902	0	2	0	0	66	NA	NA	NA	NA	NA	NA	-1.10483	NA	NA	1.48047	NA	NA	NA	NA	NA	NA	NA	NA	NA	NA	NA	3.48101	NA	NA	-1.65408	NA	NA
160_R1	1	426886781	332463	0	0	0	2	133	NA	NA	NA	NA	NA	NA	NA	NA	NA	NA	NA	NA	NA	NA	NA	NA	NA	NA	-1.34776	0.259847	NA	NA	NA	1.67453	-0.533385	NA	NA
160_R1	1	438538376	335902	0	1	0	40	92	NA	NA	NA	NA	NA	NA	NA	NA	0.484529	-0.408625	NA	NA	NA	NA	NA	NA	NA	NA	-2.43993	3.7181	NA	NA	NA	3.96443	-2.4265	NA	NA
156_R1	1	4870114282	335902	0	0	0	0	385	NA	NA	NA	NA	NA	NA	NA	NA	NA	NA	NA	NA	NA	NA	NA	NA	NA	NA	NA	NA	NA	NA	NA	NA	0.146899	690	2054.17
156_R1	1	506996730	335902	0	0	0	0	115	NA	NA	NA	NA	NA	NA	NA	NA	NA	NA	NA	NA	NA	NA	NA	NA	NA	NA	NA	NA	NA	NA	NA	NA	-2.0562	679	2021.42
156_R1	1	5673618809	335902	0	0	0	0	153	NA	NA	NA	NA	NA	NA	NA	NA	NA	NA	NA	NA	NA	NA	NA	NA	NA	NA	NA	NA	NA	NA	NA	NA	0.264355	420	1250.36
102_R1	1	4588717742	335902	1	0	0	150	375	NA	NA	NA	0.112407	-0.66931	NA	NA	NA	NA	NA	NA	NA	NA	NA	NA	NA	NA	NA	-0.0851514	6.18255	NA	NA	NA	5.84299	-0.0251828	1142	3399.8
102_R1	1	5055112646	335902	0	0	0	28	355	NA	NA	NA	NA	NA	NA	NA	NA	NA	NA	NA	NA	NA	NA	NA	NA	NA	NA	-1.54745	-0.546644	NA	NA	NA	3.50286	-2.26892	1660	4941.92
102_R1	1	5062620995	335902	2	2	0	4	135	-1.32664	-1.48948	NA	-0.892206	2.07423	-1.38117	-1.18289	NA	-1.04001	1.81222	NA	NA	NA	NA	NA	1.62832	1.50687	NA	-0.132271	-0.269783	0.659071	0.621387	NA	0.782376	-1.37265	523	1557
102_R1	1	5122012646	335902	1	1	0	17	380	NA	-1.15686	NA	-0.538889	-0.654386	-1.19039	NA	NA	0.333321	-1.11599	NA	NA	NA	NA	NA	NA	NA	NA	-2.28131	1.08376	NA	NA	NA	9.5569	-1.04995	1569	4671
102_R1	1	5162411305	335902	0	0	0	21	524	NA	NA	NA	NA	NA	NA	NA	NA	NA	NA	NA	NA	NA	NA	NA	NA	NA	NA	-1.44155	0.169643	NA	NA	NA	2.41642	0.367096	1372	4084.52
102_R1	1	5229311305	335902	0	0	0	4	973	NA	NA	NA	NA	NA	NA	NA	NA	NA	NA	NA	NA	NA	NA	NA	NA	NA	NA	-1.60001	-0.762389	NA	NA	NA	4.38642	2.70366	1331	3962.46
102_R1	1	5630312814	335902	0	0	0	22	486	NA	NA	NA	NA	NA	NA	NA	NA	NA	NA	NA	NA	NA	NA	NA	NA	NA	NA	-1.07036	2.91938	NA	NA	NA	9.25165	0.963869	1370	4078.57
102_R1	1	5630313314	335902	0	0	0	30	627	NA	NA	NA	NA	NA	NA	NA	NA	NA	NA	NA	NA	NA	NA	NA	NA	NA	NA	-2.04495	1.52693	NA	NA	NA	17.204	-0.313062	1303	3879.11
102_R2	2	524168977	335902	0	0	0	8	0	NA	NA	NA	NA	NA	NA	NA	NA	NA	NA	NA	NA	NA	NA	NA	NA	NA	NA	-0.134034	NA	NA	NA	NA	NA	NA	478	1423.03
102_R2	2	5281912020	335902	0	0	0	0	1	NA	NA	NA	NA	NA	NA	NA	NA	NA	NA	NA	NA	NA	NA	NA	NA	NA	NA	NA	NA	NA	NA	NA	NA	NA	424	1262.27
102_R2	2	540223010	335902	1	2	1	27	30	NA	-1.06873	NA	-1.28859	-0.612538	NA	-1.34643	NA	-1.46845	-1.00849	NA	-1.09658	NA	-0.858898	-0.825565	NA	0.0530249	NA	0.805721	0.54329	NA	-0.00570628	NA	-0.611145	1.55847	749	2229.82
102_R2	2	5421110084	335902	1	5	1	30	165	NA	-0.650796	NA	1.25175	-0.274514	NA	-2.23683	NA	-1.62445	0.0917899	NA	-1.01521	NA	-0.0196777	0.630018	NA	3.85308	NA	0.968828	-0.702096	NA	3.70536	NA	-0.455394	-1.27809	954	2840.11
102_R2	2	5853711551	335902	0	0	15	37	162	NA	NA	NA	NA	NA	NA	NA	NA	NA	NA	NA	NA	-3.12993	0.302674	-0.361303	NA	NA	6.04765	0.429003	1.55469	NA	NA	18.1966	2.3669	-1.04757	966	2875.84
102_R2	2	629528941	335902	4	3	0	32	53	-1.3	-1.05446	NA	-0.674649	-0.965173	-0.819499	-0.843033	NA	-1.2748	-0.106754	NA	NA	NA	NA	NA	0.0287935	-1.09206	NA	-0.0874485	-0.96179	-0.317272	-1.01105	NA	-0.474847	-1.25729	434	1292.04
102_R2	2	640148648	335902	2	2	1	56	64	-1.05552	0.522729	NA	-0.668878	2.97745	0.649029	-0.96637	NA	-1.11527	2.097	-0.970884	0.344983	NA	-0.0613442	-1.33548	1.91253	-0.0420091	NA	-1.13036	0.595117	3.48203	0.465753	NA	-2.31093	-0.630519	841	2503.71
102_R2	2	646838648	335902	1	1	0	70	76	NA	NA	NA	-1.21762	2.08358	NA	NA	NA	0.398908	-1.49866	NA	NA	NA	NA	NA	NA	NA	NA	0.114686	0.690325	NA	NA	NA	-0.441029	-0.970211	670	1994.63
103_R1	1	5094915766	335902	0	15	0	117	1104	NA	NA	NA	NA	NA	NA	0.0140555	NA	1.01053	-0.765377	NA	NA	NA	NA	NA	NA	1.94465	NA	-0.689343	0.771885	NA	1.76136	NA	2.05856	1.46293	1861	5540.31
103_R1	1	5147714071	335902	0	28	0	150	520	NA	NA	NA	NA	NA	NA	-2.04091	NA	2.67354	3.11998	NA	NA	NA	NA	NA	NA	2.18911	NA	-0.938534	-0.124754	NA	2.90501	NA	-0.307998	-1.19592	2036	6061.29
103_R1	1	5240013985	335902	0	20	0	240	689	NA	NA	NA	NA	NA	NA	-1.6456	NA	-0.705033	0.195186	NA	NA	NA	NA	NA	NA	1.00806	NA	1.07278	3.68377	NA	0.244468	NA	0.516535	-0.574899	2410	7174.71
103_R1	1	5348314579	306237	0	15	0	185	19	NA	NA	NA	NA	NA	NA	-0.858582	NA	0.0364942	1.39054	NA	NA	NA	NA	NA	NA	1.31505	NA	-0.879856	0.83517	NA	-0.231243	NA	4.53664	-0.866507	869	2837.67
103_R1	1	5897315331	335902	0	43	5	327	322	NA	NA	NA	NA	NA	NA	-2.79021	-0.232158	0.196261	2.48897	NA	0.0117773	-0.486389	0.23594	0.908829	NA	2.70904	0.353261	0.824766	0.652051	NA	5.12597	1.70918	-0.317364	0.610547	1506	4483.45
103_R2	2	4701417379	321375	0	18	0	52	1	NA	NA	NA	NA	NA	NA	0.322112	NA	0.217508	NA	NA	NA	NA	NA	NA	NA	-0.681309	NA	-0.467064	NA	NA	1.51863	NA	8.86123	NA	344	1070.4
103_R2	2	4760915252	335902	4	24	1	74	13	-1.18794	-1.38911	NA	-1.64338	2.73827	-2.06197	-3.92919	NA	-3.00801	5.38911	-0.628221	-0.679484	NA	-0.712275	2.00466	-0.209859	6.71535	NA	-3.23528	3.62008	4.88606	20.8101	NA	3.84139	-1.37218	562	1673.11
103_R2	2	500106426	335902	0	5	0	76	116	NA	NA	NA	NA	NA	NA	1.41237	NA	2.2236	-0.846652	NA	NA	NA	NA	NA	NA	-1.11529	NA	-0.25836	2.18554	NA	-1.18321	NA	0.0222462	-1.58917	670	1994.63
103_R2	2	522632941	335902	0	8	0	23	9	NA	NA	NA	NA	NA	NA	-1.28984	NA	-1.93117	-0.832446	NA	NA	NA	NA	NA	NA	-0.26342	NA	1.7958	-0.830714	NA	-0.587337	NA	-1.61901	0.567169	214	637.09
103_R2	2	543517515	335902	0	0	0	2	3	NA	NA	NA	NA	NA	NA	NA	NA	NA	NA	NA	NA	NA	NA	NA	NA	NA	NA	0.354753	0.32334	NA	NA	NA	-1.29589	-1.30661	45	133.968
103_R2	2	5642015131	310507	0	4	0	2	1	NA	NA	NA	NA	NA	NA	0.429863	NA	-0.538345	NA	NA	NA	NA	NA	NA	NA	-0.574434	NA	1.03929	NA	NA	-0.679426	NA	0.0674892	NA	101	325.274
103_R2	2	5647214631	335902	0	12	3	30	0	NA	NA	NA	NA	NA	NA	-3.08499	-0.56444	-1.35987	NA	NA	-0.0518347	-0.287372	-1.3081	NA	NA	1.20941	-0.37739	-0.411047	NA	NA	NA	NA	NA	NA	432	1286.09
105_R1	1	582484020	335902	0	4	0	102	19	NA	NA	NA	NA	NA	NA	-1.07591	NA	1.04654	0.267724	NA	NA	NA	NA	NA	NA	0.177482	NA	0.405481	-0.179577	NA	1.19554	NA	0.370187	-0.134683	510	1518.3
105_R1	1	583394520	335902	17	19	0	96	58	-3.67505	-2.61521	NA	-1.05294	3.39098	-0.528148	-0.179205	NA	-2.06964	-1.13927	NA	NA	NA	NA	NA	10.4237	4.21787	NA	-1.12712	1.41268	16.1318	5.93273	NA	3.06884	0.696809	569	1693.95
105_R1	1	602027408	335902	0	6	0	110	497	NA	NA	NA	NA	NA	NA	-0.421854	NA	1.04979	1.21022	NA	NA	NA	NA	NA	NA	0.0465189	NA	-1.18604	-2.87164	NA	0.228601	NA	3.21556	2.33812	883	2628.74
105_R1	1	612474831	335902	0	6	0	211	141	NA	NA	NA	NA	NA	NA	-0.64816	NA	0.363356	-1.43325	NA	NA	NA	NA	NA	NA	0.705996	NA	-2.02121	1.42673	NA	0.182753	NA	0.221244	0.261276	798	2375.69
105_R1	1	624152560	335902	0	0	0	43	22	NA	NA	NA	NA	NA	NA	NA	NA	NA	NA	NA	NA	NA	NA	NA	NA	NA	NA	-1.21627	1.8181	NA	NA	NA	4.76867	-0.231451	788	2345.92
105_R2	2	4497410179	335902	1	3	4	66	0	NA	-0.236008	-0.858814	-0.426826	NA	NA	-0.608967	-0.0585073	-0.822117	NA	NA	-0.47551	0.322162	0.416855	NA	NA	-0.890092	-0.766724	1.08863	NA	NA	NA	NA	NA	NA	387	1152.12
105_R2	2	459398500	332412	16	21	6	99	0	-3.56857	-1.73441	-1.71174	-2.01723	NA	-2.60556	-4.53758	-2.36348	-2.57733	NA	-1.90566	-2.11388	-2.38193	-1.3888	NA	3.22147	13.4411	2.19374	-2.26323	NA	NA	NA	NA	NA	NA	431	1296.58
[truncated: 349 more rows]

## Sheet: Supplementary Data 10
Supplementary Data 10: markers cell type identification single nucleus RNA-sequencing
[truncated: 3,106 more rows]

[truncated: 7 more sheets: Supplementary Data 11, Supplementary Data 12, Supplementary Data 13, Supplementary Data 14, Supplementary Data 15, Supplementary Data 16, Supplementary Data 17]
